# Supplementary material for: Combining transcriptome and metabolome analysis to understand the response of sorghum to Melanaphis sacchari
Source: BMC Plant Biol. 2024 Jun 11;24:529. doi: 10.1186/s12870-024-05229-8 (PMC11165916; doi:10.1186/s12870-024-05229-8)
Supplement: Supplementary file 1 — Supplementary Material 1. [file 12870_2024_5229_MOESM1_ESM.xlsx]

## Sheet: Sheet1
Table S1 Experimental group details
Sorghum variety	Group	Number	Explain
HN16	Control check	CKh	Sample number of HN16 leaves at 0 d of aphid infestation.
	Treatment group	Th1	Sample number of HN16 leaves at 1 d of aphid infestation.
		Th2	Sample number of HN16 leaves at 2 d of aphid infestation.
		Th3	Sample number of HN16 leaves at 3 d of aphid infestation.
		Th4	Sample number of HN16 leaves at 4 d of aphid infestation.
BTX623	Control check	CKb	Sample number of BTX623 leaves at 0 d of aphid infestation.
	Treatment group	Tb1	Sample number of BTX623 leaves at 1 d of aphid infestation.
		Tb2	Sample number of BTX623 leaves at 2 d of aphid infestation.
		Tb3	Sample number of BTX623 leaves at 3 d of aphid infestation.
		Tb4	Sample number of BTX623 leaves at 4 d of aphid infestation.
