# Supplementary material for: Combining transcriptome and metabolome analysis to understand the response of sorghum to Melanaphis sacchari
Source: BMC Plant Biol. 2024 Jun 11;24:529. doi: 10.1186/s12870-024-05229-8 (PMC11165916; doi:10.1186/s12870-024-05229-8)
Supplement: Supplementary file 2 — Supplementary Material 2. [file 12870_2024_5229_MOESM2_ESM.xlsx]

## Sheet: Sheet1
Table S2 Primers used for RT-qPCR
Gene ID	Forward Primer (5′-3′)	Reverse Primer (5′-3′)
gene-LOC8064817	CGGCGGCAGTTATTGTGG	CTTGAGCAGGTGAAACGTGAG
gene-LOC8064820	CATGCACTTGACCGAGGAGT	CCCCATTCCTTGATCGCCTT
gene-LOC8084483	TCGGAGAACGTCATCTACATCG	GCAGGTAAGGGAGTCTGTGGAT
gene-LOC8064819	CGGAGAAGGCTTTGACTGG	GGTGATGGCTGCTATTGTGAT
gene-LOC110429758	TCGCCGAGTTCTTCCAGG	TGATCTTCGCATCCGCTTT
gene-LOC8056975	TGGAGGAGGCGTTCAAGC	GTTGCCGTACTCGGACAGG
gene-LOC8059757	GTCAACGCCTGGTTCCTCG	TGTGCCTCCACGGTCTTCT
gene-LOC8080891	AAAGAAGCAGTGTTAGAGGGAG	CAGCCTCTTCGTTATGATTG
gene-LOC8080892	ACCTACGGGATGCCAAT	GAGGAAGGTCGTAGTTTATGC
SbActin	GGTCCTCTTCCAGCCATCCTT	ATTTCCTTGCCTCATCCTGTCA
