# Supplementary material for: Combining transcriptome and metabolome analysis to understand the response of sorghum to Melanaphis sacchari
Source: BMC Plant Biol. 2024 Jun 11;24:529. doi: 10.1186/s12870-024-05229-8 (PMC11165916; doi:10.1186/s12870-024-05229-8)
Supplement: Supplementary file 3 — Supplementary Material 3. [file 12870_2024_5229_MOESM3_ESM.xlsx]

## Sheet: Sheet1
Table S3 Experimental grouping of sorghum exogenous spraying
Group	Matter	Concentration（‰）
CK	Distilled water + 5ml anhydrous ethanol
T1	Naringenin	0.2
T2	Luteolin	0.2
T3	Genistein	0.2
T4	Naringenin	0.1
T5	Luteolin	0.1
T6	Genistein	0.1
