# Supplementary material for: Combining transcriptome and metabolome analysis to understand the response of sorghum to Melanaphis sacchari
Source: BMC Plant Biol. 2024 Jun 11;24:529. doi: 10.1186/s12870-024-05229-8 (PMC11165916; doi:10.1186/s12870-024-05229-8)
Supplement: Supplementary file 4 — Supplementary Material 4. [file 12870_2024_5229_MOESM4_ESM.xlsx]

## Sheet: Sheet1
Table S4 Significance analysis of differences in epidermal cell characteristics and leaf thickness among different resistant varieties.
Species	LDEC (μm)	TDUEC (μm)	LDLEC (μm)	LECTD (μm)	LEC L/T	CG (μm)	BT (μm)	TECW (μm)
BTX623	10.40±3.90a	11.30±5.30a	18.03±3.80c	22.67±3.50a	0.8	2.27±0.30b	213.83±14.10cd	2.80±0.20bc
Qiansan	13.90±6.40a	13.90±8.10a	19.90±1.30ab	20.30±5.30a	0.98	3.10±0.40a	205.83±7.60d	4.33±1.40a
3197B	14.70±8.60a	16.80±7.00a	20.90±2.30a	21.27±2.20a	0.98	3.60±1.00a	214.1±24.60d	2.17±0.60c
HN16	8.10±3.10a	10.50±2.40a	15.73±2.60cd	23.33±5.00a	0.67	1.17±0.50c	163.77±14.20a	3.20±0.30b
Silimei	8.80±0.60a	14.80±2.30a	15.07±4.50d	22.73±4.90a	0.66	1.07±0.90c	18.57±5.50b	3.33±0.40b
BTX428	9.20±3.30a	14.90±3.20a	15.63±5.70cd	21.90±4.50a	0.71	0.73±0.30c	194.83±4.60bc	3.40±0.50b
