# Supplementary material for: Combining transcriptome and metabolome analysis to understand the response of sorghum to Melanaphis sacchari
Source: BMC Plant Biol. 2024 Jun 11;24:529. doi: 10.1186/s12870-024-05229-8 (PMC11165916; doi:10.1186/s12870-024-05229-8)
Supplement: Supplementary file 5 — Supplementary Material 5. [file 12870_2024_5229_MOESM5_ESM.xlsx]

## Sheet: Sheet1
Table S5 The information of the mapped reads from differnet samples.
Samples	Clean reads	Clean bases	GC Content	%≥Q30
CKb	23946001	7121691292	0.5309	0.9468
CKh	24512807	7309908172	0.5485	0.9475
Tb1	29513775	8771406560	0.5363	0.9495
Tb2	29150415	8671703808	0.5413	0.9477
Tb3	25712593	7658729634	0.5384	0.9484
Tb4	23882611	7123466840	0.5369	0.9484
Th1	26522094	7902846994	0.5421	0.9469
Th2	29094631	8657930976	0.5434	0.949
Th3	25853776	7712185276	0.5506	0.9467
Th4	26044116	7753963052	0.5399	0.9486
