# Supplementary material for: Combining transcriptome and metabolome analysis to understand the response of sorghum to Melanaphis sacchari
Source: BMC Plant Biol. 2024 Jun 11;24:529. doi: 10.1186/s12870-024-05229-8 (PMC11165916; doi:10.1186/s12870-024-05229-8)
Supplement: Supplementary file 6 — Supplementary Material 6. [file 12870_2024_5229_MOESM6_ESM.xlsx]

## Sheet: Coversheet
Table S6 Comparison of the KEGG pathway of DEGs of HN16 and BTX623 infested by sorghum aphids with the KEGG pathway of the corresponding control sorghum.
Sheet	Explanation
Sheet 1	KEGG pathway of DEGs in HN16 infested with sorghum aphids compared to control HN16 (CKh vs Th3).
Sheet 2	KEGG pathway of DEGs in BTX623 infested with sorghum aphids compared to control BTX623 (CKb vs Tb3).

## Sheet: Sheet1
KEGG pathway of DEGs in HN16 infested with sorghum aphids compared to control HN16 (CKh vs Th3).
ID	Description	Rich_factor	pvalue	qvalue	geneID	regulated
ko04626	Plant-pathogen interaction	1.59	3.96822e-13	4.8454e-11	Sorghum_bicolor_newGene_1089/Sorghum_bicolor_newGene_1238/Sorghum_bicolor_newGene_181/Sorghum_bicolor_newGene_2585/Sorghum_bicolor_newGene_5450/gene-LOC110429587/gene-LOC110430291/gene-LOC110430924/gene-LOC110430973/gene-LOC110431018/gene-LOC110431248/gene-LOC110432341/gene-LOC110432856/gene-LOC110432955/gene-LOC110433045/gene-LOC110433137/gene-LOC110433452/gene-LOC110433986/gene-LOC110434481/gen…	up
ko04016	MAPK signaling pathway - plant	1.58	1.34089e-07	8.18647e-06	Sorghum_bicolor_newGene_181/Sorghum_bicolor_newGene_5450/gene-LOC110430150/gene-LOC110430291/gene-LOC110430341/gene-LOC110430794/gene-LOC110430990/gene-LOC110431018/gene-LOC110431248/gene-LOC110432341/gene-LOC110433452/gene-LOC110434163/gene-LOC110434481/gene-LOC110434506/gene-LOC110436350/gene-LOC8054301/gene-LOC8054401/gene-LOC8054595/gene-LOC8055143/gene-LOC8055555/gene-LOC8055557/gene-LOC8056…	up
ko00500	Starch and sucrose metabolism	1.58	5.12156e-06	0.000208457	Sorghum_bicolor_newGene_3044/Sorghum_bicolor_newGene_4244/gene-LOC110430279/gene-LOC110431014/gene-LOC110431626/gene-LOC110432221/gene-LOC110432520/gene-LOC110434887/gene-LOC110434966/gene-LOC110435611/gene-LOC110437359/gene-LOC8054312/gene-LOC8054770/gene-LOC8055504/gene-LOC8055699/gene-LOC8055769/gene-LOC8055795/gene-LOC8056046/gene-LOC8056099/gene-LOC8056206/gene-LOC8056224/gene-LOC8056263/gen…	up
ko04075	Plant hormone signal transduction	1.31	0.000251068	0.00766417	Sorghum_bicolor_newGene_181/Sorghum_bicolor_newGene_3026/Sorghum_bicolor_newGene_4535/Sorghum_bicolor_newGene_4537/Sorghum_bicolor_newGene_633/gene-LOC110432533/gene-LOC110433331/gene-LOC110433452/gene-LOC110433889/gene-LOC110433963/gene-LOC110434329/gene-LOC110434425/gene-LOC110434480/gene-LOC110434546/gene-LOC110436350/gene-LOC110436485/gene-LOC8054264/gene-LOC8054401/gene-LOC8054595/gene-LOC80…	up
ko00941	Flavonoid biosynthesis	1.68	0.000787368	0.0192284	Sorghum_bicolor_newGene_2037/gene-LOC110429758/gene-LOC110434152/gene-LOC8056975/gene-LOC8056976/gene-LOC8057048/gene-LOC8059672/gene-LOC8062140/gene-LOC8062143/gene-LOC8062149/gene-LOC8063954/gene-LOC8064817/gene-LOC8064818/gene-LOC8064819/gene-LOC8064820/gene-LOC8065423/gene-LOC8065424/gene-LOC8066844/gene-LOC8068062/gene-LOC8068956/gene-LOC8068957/gene-LOC8069347/gene-LOC8069390/gene-LOC806967…	up
ko00520	Amino sugar and nucleotide sugar metabolism	1.45	0.00430409	0.087592	Sorghum_bicolor_newGene_2604/gene-LOC110430794/gene-LOC110433293/gene-LOC110435748/gene-LOC110436405/gene-LOC110436976/gene-LOC110436990/gene-LOC8054209/gene-LOC8054881/gene-LOC8055699/gene-LOC8055842/gene-LOC8056099/gene-LOC8056382/gene-LOC8056503/gene-LOC8056623/gene-LOC8058853/gene-LOC8058966/gene-LOC8059467/gene-LOC8060060/gene-LOC8060192/gene-LOC8060193/gene-LOC8060195/gene-LOC8060751/gene-L…	up
ko00480	Glutathione metabolism	1.5	0.00704029	0.122808	Sorghum_bicolor_newGene_3179/gene-LOC110430300/gene-LOC110431615/gene-LOC110432894/gene-LOC110434843/gene-LOC8056585/gene-LOC8057349/gene-LOC8057464/gene-LOC8058387/gene-LOC8062325/gene-LOC8062880/gene-LOC8062881/gene-LOC8062899/gene-LOC8062921/gene-LOC8063160/gene-LOC8063162/gene-LOC8063167/gene-LOC8063168/gene-LOC8063175/gene-LOC8063176/gene-LOC8067630/gene-LOC8068048/gene-LOC8068050/gene-LOC80…	up
ko00564	Glycerophospholipid metabolism	1.42	0.0103554	0.158056	gene-LOC110431696/gene-LOC110432009/gene-LOC110433400/gene-LOC8055124/gene-LOC8055428/gene-LOC8055636/gene-LOC8058249/gene-LOC8058882/gene-LOC8059185/gene-LOC8059588/gene-LOC8061114/gene-LOC8061765/gene-LOC8061778/gene-LOC8061830/gene-LOC8062339/gene-LOC8062530/gene-LOC8062737/gene-LOC8062892/gene-LOC8063098/gene-LOC8064124/gene-LOC8064415/gene-LOC8065302/gene-LOC8066282/gene-LOC8066516/gene-LOC8…	up
ko02010	ABC transporters	1.46	0.0153898	0.208797	gene-LOC8054364/gene-LOC8055178/gene-LOC8058082/gene-LOC8059205/gene-LOC8063109/gene-LOC8063196/gene-LOC8065420/gene-LOC8067657/gene-LOC8068061/gene-LOC8069148/gene-LOC8070023/gene-LOC8070980/gene-LOC8071233/gene-LOC8071666/gene-LOC8071667/gene-LOC8071675/gene-LOC8073522/gene-LOC8076705/gene-LOC8076723/gene-LOC8078169/gene-LOC8078474/gene-LOC8078669/gene-LOC8079561/gene-LOC8079723/gene-LOC8080137…	up
ko01230	Biosynthesis of amino acids	1.28	0.0240949	0.259294	Sorghum_bicolor_newGene_1878/gene-LOC110430300/gene-LOC110430565/gene-LOC110431603/gene-LOC110431907/gene-LOC110431942/gene-LOC110432565/gene-LOC110434391/gene-LOC110434693/gene-LOC110434942/gene-LOC110435962/gene-LOC110436279/gene-LOC110436866/gene-LOC110437410/gene-LOC8054317/gene-LOC8054665/gene-LOC8056510/gene-LOC8056620/gene-LOC8056731/gene-LOC8057404/gene-LOC8057784/gene-LOC8057977/gene-LOC…	up
ko00261	Monobactam biosynthesis	2.76	0.024454	0.259294	gene-LOC110437410/gene-LOC8058459/gene-LOC8060484/gene-LOC8085838/gene-LOC8085911	up
ko00010	Glycolysis / Gluconeogenesis	1.36	0.0254823	0.259294	gene-LOC110429803/gene-LOC110430626/gene-LOC110432921/gene-LOC110434942/gene-LOC110434959/gene-LOC110436866/gene-LOC8054665/gene-LOC8055699/gene-LOC8055804/gene-LOC8056731/gene-LOC8057380/gene-LOC8057784/gene-LOC8058267/gene-LOC8060455/gene-LOC8064373/gene-LOC8065383/gene-LOC8065903/gene-LOC8068947/gene-LOC8069100/gene-LOC8069388/gene-LOC8069810/gene-LOC8070785/gene-LOC8071199/gene-LOC8071235/gen…	up
ko00592	alpha-Linolenic acid metabolism	1.51	0.0312926	0.293923	gene-LOC110435557/gene-LOC8055636/gene-LOC8056861/gene-LOC8057422/gene-LOC8058249/gene-LOC8058882/gene-LOC8058963/gene-LOC8063218/gene-LOC8064373/gene-LOC8064415/gene-LOC8065835/gene-LOC8067818/gene-LOC8070772/gene-LOC8070774/gene-LOC8070775/gene-LOC8070776/gene-LOC8070860/gene-LOC8073971/gene-LOC8080649/gene-LOC8082015/gene-LOC8086184	up
ko00908	Zeatin biosynthesis	1.56	0.0432596	0.377302	gene-LOC8055982/gene-LOC8056586/gene-LOC8056588/gene-LOC8065512/gene-LOC8067400/gene-LOC8068316/gene-LOC8069242/gene-LOC8070550/gene-LOC8072258/gene-LOC8074406/gene-LOC8075359/gene-LOC8080693/gene-LOC8082938/gene-LOC8085661/gene-LOC8086217/gene-LOC8086219	up
ko00052	Galactose metabolism	1.37	0.0533713	0.418679	gene-LOC110434887/gene-LOC110436866/gene-LOC8054881/gene-LOC8055227/gene-LOC8055699/gene-LOC8056555/gene-LOC8057003/gene-LOC8057100/gene-LOC8058343/gene-LOC8060455/gene-LOC8065903/gene-LOC8068935/gene-LOC8068947/gene-LOC8069810/gene-LOC8072579/gene-LOC8073422/gene-LOC8073423/gene-LOC8073424/gene-LOC8074194/gene-LOC8074516/gene-LOC8075677/gene-LOC8075903/gene-LOC8076166/gene-LOC8081884/gene-LOC808…	up
ko00906	Carotenoid biosynthesis	1.59	0.0548614	0.418679	gene-LOC8055312/gene-LOC8063500/gene-LOC8068900/gene-LOC8072272/gene-LOC8074674/gene-LOC8076123/gene-LOC8077239/gene-LOC8080538/gene-LOC8080540/gene-LOC8081112/gene-LOC8081132/gene-LOC8084619/gene-LOC8085716	up
ko00400	Phenylalanine, tyrosine and tryptophan biosynthesis	1.51	0.0641511	0.431587	Sorghum_bicolor_newGene_1878/gene-LOC110431603/gene-LOC110434391/gene-LOC110436279/gene-LOC8056620/gene-LOC8058608/gene-LOC8063370/gene-LOC8068394/gene-LOC8073057/gene-LOC8075256/gene-LOC8077626/gene-LOC8079214/gene-LOC8079243/gene-LOC8080609/gene-LOC8084507	up
ko00591	Linoleic acid metabolism	1.99	0.0688304	0.431587	gene-LOC110431916/gene-LOC8063420/gene-LOC8064218/gene-LOC8065835/gene-LOC8078665/gene-LOC8082015	up
ko00650	Butanoate metabolism	1.66	0.0691762	0.431587	gene-LOC110431943/gene-LOC8056510/gene-LOC8059475/gene-LOC8063364/gene-LOC8069272/gene-LOC8071169/gene-LOC8077981/gene-LOC8083997/gene-LOC8085236/gene-LOC8085676	up
ko00072	Synthesis and degradation of ketone bodies	2.41	0.070691	0.431587	gene-LOC110431943/gene-LOC8059475/gene-LOC8069272/gene-LOC8077981	up
ko00430	Taurine and hypotaurine metabolism	2.84	0.0748667	0.435315	gene-LOC8057464/gene-LOC8063364/gene-LOC8085236	up
ko00280	Valine, leucine and isoleucine degradation	1.41	0.0866866	0.481132	gene-LOC110429859/gene-LOC110431942/gene-LOC110431943/gene-LOC110434959/gene-LOC110435962/gene-LOC8059475/gene-LOC8063607/gene-LOC8064642/gene-LOC8066209/gene-LOC8069272/gene-LOC8070079/gene-LOC8071199/gene-LOC8072162/gene-LOC8072352/gene-LOC8074815/gene-LOC8075050/gene-LOC8077981	up
ko00300	Lysine biosynthesis	1.95	0.100643	0.51947	gene-LOC110437410/gene-LOC8058459/gene-LOC8068862/gene-LOC8085838/gene-LOC8085911	up
ko00290	Valine, leucine and isoleucine biosynthesis	1.81	0.102103	0.51947	gene-LOC110431942/gene-LOC110435962/gene-LOC8056510/gene-LOC8057977/gene-LOC8062907/gene-LOC8064642	up
ko04070	Phosphatidylinositol signaling system	1.26	0.117532	0.548935	gene-LOC110435591/gene-LOC8058381/gene-LOC8059604/gene-LOC8059806/gene-LOC8059973/gene-LOC8060083/gene-LOC8063517/gene-LOC8063724/gene-LOC8064265/gene-LOC8066020/gene-LOC8066282/gene-LOC8066681/gene-LOC8067933/gene-LOC8068981/gene-LOC8070765/gene-LOC8072500/gene-LOC8074765/gene-LOC8078816/gene-LOC8079982/gene-LOC8081068/gene-LOC8082394/gene-LOC8082713/gene-LOC8084060/gene-LOC8084384/gene-LOC80844…	up
ko00514	Other types of O-glycan biosynthesis	1.66	0.117879	0.548935	gene-LOC8056066/gene-LOC8062345/gene-LOC8073131/gene-LOC8074523/gene-LOC8079050/gene-LOC8079056/gene-LOC8085690	up
ko00905	Brassinosteroid biosynthesis	1.73	0.121381	0.548935	gene-LOC8056846/gene-LOC8062747/gene-LOC8065062/gene-LOC8071661/gene-LOC8080797/gene-LOC8080997	up
ko00620	Pyruvate metabolism	1.28	0.138856	0.60125	gene-LOC110431943/gene-LOC110434959/gene-LOC8054665/gene-LOC8055804/gene-LOC8055966/gene-LOC8056731/gene-LOC8057067/gene-LOC8060127/gene-LOC8063890/gene-LOC8065884/gene-LOC8067080/gene-LOC8071199/gene-LOC8073689/gene-LOC8077468/gene-LOC8078313/gene-LOC8081219/gene-LOC8083997/gene-LOC8084019/gene-LOC8084360/gene-LOC8085169/gene-LOC8085676	up
ko00440	Phosphonate and phosphinate metabolism	2.21	0.142797	0.60125	gene-LOC8055124/gene-LOC8070074/gene-LOC8083030	up
ko03440	Homologous recombination	1.23	0.149453	0.608301	gene-LOC110430064/gene-LOC110431933/gene-LOC8054942/gene-LOC8055281/gene-LOC8055687/gene-LOC8057198/gene-LOC8057360/gene-LOC8060813/gene-LOC8062225/gene-LOC8063132/gene-LOC8063315/gene-LOC8063995/gene-LOC8067187/gene-LOC8068095/gene-LOC8068481/gene-LOC8070216/gene-LOC8071507/gene-LOC8071508/gene-LOC8071512/gene-LOC8072354/gene-LOC8074491/gene-LOC8077022/gene-LOC8079932/gene-LOC8081056/gene-LOC808…	up
ko00270	Cysteine and methionine metabolism	1.23	0.158776	0.623288	Sorghum_bicolor_newGene_4530/gene-LOC110431907/gene-LOC110431942/gene-LOC110432894/gene-LOC110433996/gene-LOC110435962/gene-LOC8055966/gene-LOC8057616/gene-LOC8058608/gene-LOC8059635/gene-LOC8060272/gene-LOC8060541/gene-LOC8060680/gene-LOC8064642/gene-LOC8065691/gene-LOC8069498/gene-LOC8071269/gene-LOC8072141/gene-LOC8075978/gene-LOC8077869/gene-LOC8078636/gene-LOC8080426/gene-LOC8085169/gene-LOC…	up
ko00770	Pantothenate and CoA biosynthesis	1.37	0.166627	0.623288	gene-LOC110431044/gene-LOC110431942/gene-LOC110434959/gene-LOC110435962/gene-LOC8056510/gene-LOC8057977/gene-LOC8060864/gene-LOC8064642/gene-LOC8074727/gene-LOC8082588/gene-LOC8082829	up
ko00051	Fructose and mannose metabolism	1.26	0.168449	0.623288	gene-LOC110429803/gene-LOC110430626/gene-LOC110433293/gene-LOC110436866/gene-LOC8055699/gene-LOC8056099/gene-LOC8057784/gene-LOC8060455/gene-LOC8065903/gene-LOC8068417/gene-LOC8068947/gene-LOC8069388/gene-LOC8069810/gene-LOC8071235/gene-LOC8074194/gene-LOC8074463/gene-LOC8075677/gene-LOC8080628/gene-LOC8085887	up
ko00966	Glucosinolate biosynthesis	1.77	0.180132	0.637026	gene-LOC110431942/gene-LOC110435962/gene-LOC8061994/gene-LOC8064642	up
ko00940	Phenylpropanoid biosynthesis	1.12	0.182912	0.637026	gene-LOC110432520/gene-LOC110434137/gene-LOC110437359/gene-LOC8054282/gene-LOC8054283/gene-LOC8054934/gene-LOC8055123/gene-LOC8055134/gene-LOC8055623/gene-LOC8055797/gene-LOC8058211/gene-LOC8058213/gene-LOC8058452/gene-LOC8058481/gene-LOC8058486/gene-LOC8059672/gene-LOC8060947/gene-LOC8061935/gene-LOC8061944/gene-LOC8062494/gene-LOC8062935/gene-LOC8062936/gene-LOC8063037/gene-LOC8063810/gene-LOC8…	up
ko00250	Alanine, aspartate and glutamate metabolism	1.3	0.187813	0.637026	Sorghum_bicolor_newGene_305/gene-LOC110432565/gene-LOC8055934/gene-LOC8058504/gene-LOC8063364/gene-LOC8065772/gene-LOC8069937/gene-LOC8070372/gene-LOC8070530/gene-LOC8071169/gene-LOC8083490/gene-LOC8085236/gene-LOC8086129	up
ko00515	Mannose type O-glycan biosynthesis	1.58	0.20091	0.663031	gene-LOC8064957/gene-LOC8068431/gene-LOC8069940/gene-LOC8073034/gene-LOC8082693	up
ko04144	Endocytosis	1.12	0.208105	0.668702	Sorghum_bicolor_newGene_4449/gene-LOC110432009/gene-LOC110433400/gene-LOC110436870/gene-LOC110436972/gene-LOC110437060/gene-LOC110437660/gene-LOC8056290/gene-LOC8057252/gene-LOC8057253/gene-LOC8059159/gene-LOC8060851/gene-LOC8061947/gene-LOC8062160/gene-LOC8062330/gene-LOC8062413/gene-LOC8062892/gene-LOC8063601/gene-LOC8065100/gene-LOC8066130/gene-LOC8066132/gene-LOC8066133/gene-LOC8066585/gene-L…	up
ko03450	Non-homologous end-joining	1.81	0.223994	0.701302	gene-LOC8060759/gene-LOC8061074/gene-LOC8080210	up
ko00562	Inositol phosphate metabolism	1.14	0.268212	0.772716	gene-LOC110431002/gene-LOC110434988/gene-LOC110435591/gene-LOC8055287/gene-LOC8057380/gene-LOC8057784/gene-LOC8058381/gene-LOC8059604/gene-LOC8059806/gene-LOC8059973/gene-LOC8060083/gene-LOC8062339/gene-LOC8063724/gene-LOC8064265/gene-LOC8066020/gene-LOC8068981/gene-LOC8072500/gene-LOC8075050/gene-LOC8078816/gene-LOC8079982/gene-LOC8084060/gene-LOC8084384/gene-LOC8084482/gene-LOC8085887	up
ko04712	Circadian rhythm - plant	1.15	0.274267	0.772716	gene-LOC110434329/gene-LOC110436807/gene-LOC8056747/gene-LOC8056975/gene-LOC8056976/gene-LOC8059025/gene-LOC8059124/gene-LOC8060442/gene-LOC8064817/gene-LOC8064818/gene-LOC8064819/gene-LOC8064820/gene-LOC8065450/gene-LOC8065765/gene-LOC8068002/gene-LOC8069670/gene-LOC8072479/gene-LOC8072813/gene-LOC8074300/gene-LOC8076389/gene-LOC8080507/gene-LOC8081049	up
ko00450	Selenocompound metabolism	1.38	0.291143	0.772716	gene-LOC110431907/gene-LOC8059635/gene-LOC8060484/gene-LOC8065691/gene-LOC8073833	up
ko00943	Isoflavonoid biosynthesis	1.38	0.291143	0.772716	gene-LOC8060115/gene-LOC8063779/gene-LOC8081153/gene-LOC8086207/gene-LOC8086208	up
ko00410	beta-Alanine metabolism	1.23	0.29249	0.772716	gene-LOC110434959/gene-LOC110435557/gene-LOC8054353/gene-LOC8060864/gene-LOC8063364/gene-LOC8070907/gene-LOC8074727/gene-LOC8075050/gene-LOC8082588/gene-LOC8085236	up
ko00710	Carbon fixation in photosynthetic organisms	1.16	0.293474	0.772716	gene-LOC110430626/gene-LOC110432565/gene-LOC8055966/gene-LOC8057067/gene-LOC8057784/gene-LOC8065884/gene-LOC8067080/gene-LOC8069304/gene-LOC8069388/gene-LOC8071235/gene-LOC8074463/gene-LOC8077468/gene-LOC8078313/gene-LOC8084019/gene-LOC8084360/gene-LOC8085887	up
ko01200	Carbon metabolism	1.07	0.302686	0.772716	gene-LOC110430300/gene-LOC110430626/gene-LOC110431943/gene-LOC110432565/gene-LOC110432921/gene-LOC110434942/gene-LOC110435557/gene-LOC110436866/gene-LOC8054665/gene-LOC8054737/gene-LOC8055699/gene-LOC8055804/gene-LOC8055934/gene-LOC8055966/gene-LOC8056731/gene-LOC8057067/gene-LOC8057349/gene-LOC8057404/gene-LOC8057784/gene-LOC8059243/gene-LOC8060218/gene-LOC8060455/gene-LOC8060548/gene-LOC8062907…	up
ko00130	Ubiquinone and other terpenoid-quinone biosynthesis	1.19	0.3068	0.772716	gene-LOC8054503/gene-LOC8055123/gene-LOC8058452/gene-LOC8058608/gene-LOC8063037/gene-LOC8064219/gene-LOC8071292/gene-LOC8077870/gene-LOC8079391/gene-LOC8082428/gene-LOC8084483/gene-LOC8085395	up
ko00360	Phenylalanine metabolism	1.19	0.3068	0.772716	gene-LOC8054282/gene-LOC8054283/gene-LOC8054353/gene-LOC8058608/gene-LOC8066166/gene-LOC8066167/gene-LOC8066169/gene-LOC8066170/gene-LOC8067489/gene-LOC8067813/gene-LOC8070907/gene-LOC8074774	up
ko04122	Sulfur relay system	1.53	0.311608	0.772716	gene-LOC8055961/gene-LOC8069953/gene-LOC8072574	up
ko00565	Ether lipid metabolism	1.23	0.318965	0.772716	gene-LOC110432009/gene-LOC110433400/gene-LOC8059494/gene-LOC8062339/gene-LOC8062892/gene-LOC8070074/gene-LOC8071513/gene-LOC8080748	up
ko00902	Monoterpenoid biosynthesis	1.32	0.322742	0.772716	Sorghum_bicolor_newGene_994/gene-LOC8078892/gene-LOC8078893/gene-LOC8078895/gene-LOC8078896	up
ko00600	Sphingolipid metabolism	1.13	0.341795	0.80202	gene-LOC8054332/gene-LOC8054712/gene-LOC8055036/gene-LOC8057162/gene-LOC8057778/gene-LOC8059396/gene-LOC8062134/gene-LOC8064369/gene-LOC8066433/gene-LOC8066506/gene-LOC8066509/gene-LOC8068935/gene-LOC8073166/gene-LOC8077702/gene-LOC8081286/gene-LOC8081884	up
ko00340	Histidine metabolism	1.27	0.354686	0.80202	gene-LOC110434959/gene-LOC8054317/gene-LOC8074073/gene-LOC8074535/gene-LOC8085102	up
ko00780	Biotin metabolism	1.27	0.354686	0.80202	gene-LOC110437152/gene-LOC8058077/gene-LOC8059284/gene-LOC8059285/gene-LOC8059286	up
ko00630	Glyoxylate and dicarboxylate metabolism	1.09	0.372241	0.821655	gene-LOC110431943/gene-LOC110432565/gene-LOC8054737/gene-LOC8055966/gene-LOC8057404/gene-LOC8059243/gene-LOC8060218/gene-LOC8070442/gene-LOC8070530/gene-LOC8070958/gene-LOC8071199/gene-LOC8073689/gene-LOC8073848/gene-LOC8074729/gene-LOC8076488/gene-LOC8081219/gene-LOC8083997/gene-LOC8085676/gene-LOC8086374	up
ko00030	Pentose phosphate pathway	1.12	0.376828	0.821655	gene-LOC110429803/gene-LOC110430626/gene-LOC110436866/gene-LOC8057349/gene-LOC8060455/gene-LOC8060548/gene-LOC8065903/gene-LOC8069304/gene-LOC8069388/gene-LOC8071235/gene-LOC8074194/gene-LOC8074463/gene-LOC8075677	up
ko00900	Terpenoid backbone biosynthesis	1.12	0.390965	0.837525	gene-LOC110431943/gene-LOC8057903/gene-LOC8058225/gene-LOC8059475/gene-LOC8063650/gene-LOC8063654/gene-LOC8068071/gene-LOC8072328/gene-LOC8077981/gene-LOC8083094/gene-LOC8083797	up
ko01210	2-Oxocarboxylic acid metabolism	1.09	0.422901	0.890318	gene-LOC110430300/gene-LOC110430565/gene-LOC110431942/gene-LOC110432565/gene-LOC110435962/gene-LOC8056510/gene-LOC8057404/gene-LOC8057977/gene-LOC8061994/gene-LOC8064642/gene-LOC8085838/gene-LOC8085911	up
ko00730	Thiamine metabolism	1.14	0.437489	0.90542	gene-LOC110436684/gene-LOC8058194/gene-LOC8059405/gene-LOC8062704/gene-LOC8063650/gene-LOC8063654	up
ko00590	Arachidonic acid metabolism	1.1	0.465885	0.939271	gene-LOC110431615/gene-LOC110433542/gene-LOC8056585/gene-LOC8057464/gene-LOC8069152/gene-LOC8075877	up
ko00760	Nicotinate and nicotinamide metabolism	1.1	0.481542	0.939271	gene-LOC8055550/gene-LOC8069937/gene-LOC8074091/gene-LOC8077610/gene-LOC8079688	up
ko00790	Folate biosynthesis	1.05	0.521375	0.939271	Sorghum_bicolor_newGene_5273/gene-LOC110432524/gene-LOC8069953/gene-LOC8072615/gene-LOC8075877/gene-LOC8086188	up
ko03018	RNA degradation	0.99	0.555676	0.939271	gene-LOC110434907/gene-LOC110436384/gene-LOC110436866/gene-LOC8060455/gene-LOC8060942/gene-LOC8063495/gene-LOC8065383/gene-LOC8065903/gene-LOC8067493/gene-LOC8067999/gene-LOC8068971/gene-LOC8069238/gene-LOC8069259/gene-LOC8069966/gene-LOC8070785/gene-LOC8070969/gene-LOC8072123/gene-LOC8072548/gene-LOC8073713/gene-LOC8074194/gene-LOC8075677/gene-LOC8076462/gene-LOC8079090/gene-LOC8079367/gene-LOC8…	up
ko00942	Anthocyanin biosynthesis	1.32	0.558853	0.939271	gene-LOC8079334	up
ko00944	Flavone and flavonol biosynthesis	1.02	0.567075	0.939271	Sorghum_bicolor_newGene_5418/gene-LOC8063779/gene-LOC8078794/gene-LOC8081153	up
ko00460	Cyanoamino acid metabolism	0.95	0.620675	0.939271	gene-LOC110432520/gene-LOC110437359/gene-LOC8057464/gene-LOC8059243/gene-LOC8059419/gene-LOC8059420/gene-LOC8059421/gene-LOC8060872/gene-LOC8061426/gene-LOC8061994/gene-LOC8062935/gene-LOC8062936/gene-LOC8064487/gene-LOC8066260/gene-LOC8074999/gene-LOC8081306	up
ko00945	Stilbenoid, diarylheptanoid and gingerol biosynthesis	0.95	0.626502	0.939271	gene-LOC8059672/gene-LOC8065423/gene-LOC8065424/gene-LOC8070884/gene-LOC8076209/gene-LOC8077042/gene-LOC8084483/gene-LOC8085395/gene-LOC8085983/gene-LOC8085985	up
ko00220	Arginine biosynthesis	0.92	0.648061	0.939271	gene-LOC110430565/gene-LOC110432565/gene-LOC110434693/gene-LOC8055934/gene-LOC8070530/gene-LOC8086129	up
ko00260	Glycine, serine and threonine metabolism	0.93	0.663318	0.939271	gene-LOC110432565/gene-LOC110434942/gene-LOC8054353/gene-LOC8055891/gene-LOC8056620/gene-LOC8062907/gene-LOC8069100/gene-LOC8070907/gene-LOC8071199/gene-LOC8077869/gene-LOC8079636/gene-LOC8085617/gene-LOC8085838/gene-LOC8085911	up
ko00640	Propanoate metabolism	0.9	0.670801	0.939271	gene-LOC110431943/gene-LOC110435557/gene-LOC8071199/gene-LOC8075050/gene-LOC8081219/gene-LOC8085169	up
ko00330	Arginine and proline metabolism	0.91	0.680529	0.939271	gene-LOC110432894/gene-LOC110434959/gene-LOC8059630/gene-LOC8060272/gene-LOC8068005/gene-LOC8072535/gene-LOC8074727/gene-LOC8077429/gene-LOC8081331/gene-LOC8082588	up
ko00230	Purine metabolism	0.93	0.681733	0.939271	Sorghum_bicolor_newGene_305/gene-LOC110436684/gene-LOC110437483/gene-LOC8054665/gene-LOC8056731/gene-LOC8057177/gene-LOC8057928/gene-LOC8058194/gene-LOC8058504/gene-LOC8060484/gene-LOC8064204/gene-LOC8068811/gene-LOC8070903/gene-LOC8071173/gene-LOC8074301/gene-LOC8074461/gene-LOC8076917/gene-LOC8081003/gene-LOC8083035/gene-LOC8083490/gene-LOC8155679	up
ko00310	Lysine degradation	0.86	0.733359	0.939271	gene-LOC110431943/gene-LOC110434959/gene-LOC8055891/gene-LOC8063408/gene-LOC8070885/gene-LOC8071199/gene-LOC8079636/gene-LOC8081297/gene-LOC8081954	up
ko00965	Betalain biosynthesis	0.79	0.750743	0.939271	gene-LOC8061011/gene-LOC8067489/gene-LOC8067813	up
ko00660	C5-Branched dibasic acid metabolism	0.74	0.770862	0.939271	gene-LOC8056510	up
ko00903	Limonene and pinene degradation	0.74	0.770862	0.939271	gene-LOC110434959	up
ko00531	Glycosaminoglycan degradation	0.79	0.786723	0.939271	gene-LOC8056382/gene-LOC8057005/gene-LOC8065389/gene-LOC8068132/gene-LOC8068935/gene-LOC8081884	up
ko03030	DNA replication	0.84	0.790284	0.939271	gene-LOC110430064/gene-LOC8054479/gene-LOC8054704/gene-LOC8054942/gene-LOC8056089/gene-LOC8056390/gene-LOC8060813/gene-LOC8061074/gene-LOC8062384/gene-LOC8063792/gene-LOC8076996/gene-LOC8080210	up
ko00402	Benzoxazinoid biosynthesis	0.77	0.798545	0.939271	Sorghum_bicolor_newGene_25/gene-LOC8061167/gene-LOC8061619/gene-LOC8079707/gene-LOC8081776	up
ko00920	Sulfur metabolism	0.77	0.798545	0.939271	gene-LOC8056411/gene-LOC8058342/gene-LOC8059635/gene-LOC8060484/gene-LOC8075970	up
ko00240	Pyrimidine metabolism	0.81	0.824059	0.939271	gene-LOC8056741/gene-LOC8068811/gene-LOC8070903/gene-LOC8073152/gene-LOC8074461/gene-LOC8075567/gene-LOC8076917/gene-LOC8081399/gene-LOC8082676/gene-LOC8083035/gene-LOC8083780/gene-LOC8085865	up
ko00910	Nitrogen metabolism	0.74	0.84483	0.939271	Sorghum_bicolor_newGene_137/gene-LOC8055934/gene-LOC8059243/gene-LOC8070530/gene-LOC8078943/gene-LOC8080665	up
ko00750	Vitamin B6 metabolism	0.55	0.859833	0.939271	gene-LOC8082203	up
ko04120	Ubiquitin mediated proteolysis	0.85	0.86718	0.939271	Sorghum_bicolor_newGene_2004/Sorghum_bicolor_newGene_2028/gene-LOC110430987/gene-LOC110433277/gene-LOC110434575/gene-LOC110434648/gene-LOC8056192/gene-LOC8056822/gene-LOC8057912/gene-LOC8059969/gene-LOC8061028/gene-LOC8061043/gene-LOC8061602/gene-LOC8062374/gene-LOC8064235/gene-LOC8064236/gene-LOC8065577/gene-LOC8065715/gene-LOC8068155/gene-LOC8068609/gene-LOC8068626/gene-LOC8070080/gene-LOC80713…	up
ko03410	Base excision repair	0.74	0.869947	0.939271	gene-LOC110431537/gene-LOC8054479/gene-LOC8055246/gene-LOC8056089/gene-LOC8061074/gene-LOC8075336/gene-LOC8080210/gene-LOC8084199	up
ko00062	Fatty acid elongation	0.69	0.889366	0.939271	gene-LOC8058206/gene-LOC8058207/gene-LOC8064723/gene-LOC8065756/gene-LOC8071662/gene-LOC8079130	up
ko00511	Other glycan degradation	0.74	0.892121	0.939271	gene-LOC8056382/gene-LOC8057162/gene-LOC8058866/gene-LOC8059037/gene-LOC8064369/gene-LOC8068935/gene-LOC8071358/gene-LOC8079499/gene-LOC8081412/gene-LOC8081884/gene-LOC8083737	up
ko00053	Ascorbate and aldarate metabolism	0.71	0.896816	0.939271	gene-LOC110431002/gene-LOC110434959/gene-LOC110436990/gene-LOC8054209/gene-LOC8057994/gene-LOC8059467/gene-LOC8059806/gene-LOC8064787	up
ko00960	Tropane, piperidine and pyridine alkaloid biosynthesis	0.62	0.906846	0.939271	gene-LOC8054353/gene-LOC8058608/gene-LOC8070907/gene-LOC8073643	up
ko04130	SNARE interactions in vesicular transport	0.62	0.906846	0.939271	gene-LOC8067228/gene-LOC8081426/gene-LOC8083912/gene-LOC8085806	up
ko00904	Diterpenoid biosynthesis	0.66	0.907228	0.939271	gene-LOC110430054/gene-LOC8062762/gene-LOC8069158/gene-LOC8074781/gene-LOC8078989/gene-LOC8086485	up
ko03020	RNA polymerase	0.65	0.915186	0.939271	Sorghum_bicolor_newGene_470/gene-LOC110436107/gene-LOC8056553/gene-LOC8066366/gene-LOC8074931/gene-LOC8085233	up
ko00604	Glycosphingolipid biosynthesis - ganglio series	0.57	0.915658	0.939271	gene-LOC8056382/gene-LOC8068935/gene-LOC8081884	up
ko00561	Glycerolipid metabolism	0.77	0.919734	0.939271	gene-LOC110430894/gene-LOC110431696/gene-LOC110434406/gene-LOC110434959/gene-LOC8057767/gene-LOC8061114/gene-LOC8061765/gene-LOC8061778/gene-LOC8061830/gene-LOC8063098/gene-LOC8064233/gene-LOC8066282/gene-LOC8066516/gene-LOC8067933/gene-LOC8074765/gene-LOC8082394/gene-LOC8082713/gene-LOC8083459/gene-LOC8084455	up
ko03430	Mismatch repair	0.69	0.92443	0.939271	gene-LOC110430064/gene-LOC8054479/gene-LOC8054704/gene-LOC8054942/gene-LOC8055441/gene-LOC8057517/gene-LOC8060623/gene-LOC8060813/gene-LOC8085890	up
ko00950	Isoquinoline alkaloid biosynthesis	0.61	0.926293	0.939271	gene-LOC8054353/gene-LOC8058608/gene-LOC8067489/gene-LOC8067813/gene-LOC8070907	up
ko00603	Glycosphingolipid biosynthesis - globo and isoglobo series	0.41	0.927235	0.939271	gene-LOC8056382	up
ko00901	Indole alkaloid biosynthesis	0.39	0.938238	0.939271	gene-LOC8060102	up
ko00061	Fatty acid biosynthesis	0.61	0.941355	0.939271	gene-LOC8059284/gene-LOC8059285/gene-LOC8059286/gene-LOC8065057/gene-LOC8070721/gene-LOC8071347	up
ko00100	Steroid biosynthesis	0.61	0.941355	0.939271	Sorghum_bicolor_newGene_2249/gene-LOC8057107/gene-LOC8059782/gene-LOC8064726/gene-LOC8079522/gene-LOC8081764	up
ko00350	Tyrosine metabolism	0.63	0.943829	0.939271	gene-LOC110432921/gene-LOC8054353/gene-LOC8058608/gene-LOC8064373/gene-LOC8067489/gene-LOC8067813/gene-LOC8070907	up
ko00071	Fatty acid degradation	0.6	0.946653	0.939271	gene-LOC110431943/gene-LOC110432921/gene-LOC110434959/gene-LOC110435557/gene-LOC8064373/gene-LOC8071347	up
ko04146	Peroxisome	0.69	0.957806	0.939271	gene-LOC110430300/gene-LOC110431317/gene-LOC110433542/gene-LOC110435557/gene-LOC8054737/gene-LOC8055891/gene-LOC8069152/gene-LOC8069272/gene-LOC8071347/gene-LOC8074729/gene-LOC8078805/gene-LOC8079636/gene-LOC8082422/gene-LOC8084143	up
ko00670	One carbon pool by folate	0.33	0.962237	0.939271	gene-LOC8071173	up
ko00380	Tryptophan metabolism	0.66	0.964209	0.939271	gene-LOC110431943/gene-LOC110433996/gene-LOC110434959/gene-LOC8061618/gene-LOC8064715/gene-LOC8067489/gene-LOC8067813/gene-LOC8071199/gene-LOC8074589/gene-LOC8083290/gene-LOC8084128/gene-LOC8084694	up
ko00740	Riboflavin metabolism	0.41	0.964639	0.939271	gene-LOC8072615/gene-LOC8085853	up
ko00020	Citrate cycle (TCA cycle)	0.53	0.970667	0.939271	gene-LOC110430300/gene-LOC8055804/gene-LOC8055966/gene-LOC8057404/gene-LOC8071199	up
ko00195	Photosynthesis	0.52	0.97364	0.939271	gene-LOC8062358/gene-LOC8065366/gene-LOC8065367/gene-LOC8070551/gene-LOC8072966	up
ko03008	Ribosome biogenesis in eukaryotes	0.62	0.982066	0.939271	gene-LOC8057928/gene-LOC8058405/gene-LOC8058733/gene-LOC8061490/gene-LOC8063330/gene-LOC8064232/gene-LOC8064976/gene-LOC8070276/gene-LOC8074659/gene-LOC8076388/gene-LOC8080848/gene-LOC8082571/gene-LOC8085045	up
ko00040	Pentose and glucuronate interconversions	0.63	0.986218	0.939271	gene-LOC110436990/gene-LOC8054209/gene-LOC8054729/gene-LOC8057765/gene-LOC8061087/gene-LOC8061088/gene-LOC8061717/gene-LOC8062269/gene-LOC8064787/gene-LOC8075157/gene-LOC8076305/gene-LOC8077893/gene-LOC8080628/gene-LOC8082393/gene-LOC8082834	up
ko04145	Phagosome	0.51	0.989103	0.939271	gene-LOC110437660/gene-LOC8056101/gene-LOC8067502/gene-LOC8081101/gene-LOC8082412/gene-LOC8084974/gene-LOC8085806	up
ko01212	Fatty acid metabolism	0.52	0.989961	0.939271	gene-LOC110431943/gene-LOC110435557/gene-LOC8059284/gene-LOC8059285/gene-LOC8059286/gene-LOC8065057/gene-LOC8070721/gene-LOC8071347	up
ko00513	Various types of N-glycan biosynthesis	0.4	0.993256	0.939271	gene-LOC8056009/gene-LOC8056382/gene-LOC8070548/gene-LOC8079658	up
ko00860	Porphyrin and chlorophyll metabolism	0.39	0.99473	0.939271	gene-LOC8060659/gene-LOC8067086/gene-LOC8068541/gene-LOC8073702	up
ko00073	Cutin, suberine and wax biosynthesis	0.41	0.996156	0.939271	gene-LOC110431317/gene-LOC8069052/gene-LOC8070055/gene-LOC8076827/gene-LOC8085269	up
ko00190	Oxidative phosphorylation	0.5	0.997129	0.939271	gene-LOC8056389/gene-LOC8057968/gene-LOC8061047/gene-LOC8065600/gene-LOC8067238/gene-LOC8068691/gene-LOC8072495/gene-LOC8073667/gene-LOC8082287/gene-LOC8086319	up
ko00510	N-Glycan biosynthesis	0.36	0.997182	0.939271	gene-LOC8054878/gene-LOC8059480/gene-LOC8073376/gene-LOC8081439	up
ko04136	Autophagy - other	0.25	0.997975	0.939271	gene-LOC8077440/gene-LOC8084950	up
ko03060	Protein export	0.41	0.998049	0.939271	gene-LOC110430498/gene-LOC8059526/gene-LOC8062772/gene-LOC8073502/gene-LOC8081101/gene-LOC8084974	up
ko03015	mRNA surveillance pathway	0.51	0.998175	0.939271	gene-LOC8054985/gene-LOC8057405/gene-LOC8069536/gene-LOC8074049/gene-LOC8074472/gene-LOC8075330/gene-LOC8077721/gene-LOC8079450/gene-LOC8079530/gene-LOC8084186/gene-LOC8084305/gene-LOC8155568	up
ko00909	Sesquiterpenoid and triterpenoid biosynthesis	0.3	0.998401	0.939271	gene-LOC8062668/gene-LOC8072328/gene-LOC8080876	up
ko00970	Aminoacyl-tRNA biosynthesis	0.53	0.999042	0.939271	Sorghum_bicolor_newGene_1423/Sorghum_bicolor_newGene_1645/gene-LOC110433420/gene-LOC8055221/gene-LOC8055846/gene-LOC8057099/gene-LOC8057521/gene-LOC8057719/gene-LOC8057941/gene-LOC8063004/gene-LOC8064826/gene-LOC8068069/gene-LOC8071711/gene-LOC8079728/gene-LOC8082459	up
ko01040	Biosynthesis of unsaturated fatty acids	0.15	0.999136	0.939271	gene-LOC110435557	up
ko04141	Protein processing in endoplasmic reticulum	0.62	0.999684	0.939271	Sorghum_bicolor_newGene_1057/Sorghum_bicolor_newGene_4449/gene-LOC110430498/gene-LOC110430617/gene-LOC110434648/gene-LOC110435737/gene-LOC110436972/gene-LOC110436985/gene-LOC8054177/gene-LOC8056101/gene-LOC8056238/gene-LOC8056290/gene-LOC8056770/gene-LOC8058802/gene-LOC8060208/gene-LOC8060522/gene-LOC8060985/gene-LOC8064885/gene-LOC8065584/gene-LOC8069053/gene-LOC8069642/gene-LOC8070063/gene-LOC8…	up
ko03022	Basal transcription factors	0.13	0.999804	0.939271	gene-LOC8054334	up
ko03420	Nucleotide excision repair	0.25	0.99996	0.939271	gene-LOC8054479/gene-LOC8054704/gene-LOC8056089/gene-LOC8060813	up
ko03010	Ribosome	0.49	0.999995	0.939271	gene-LOC110431282/gene-LOC110437148/gene-LOC8054342/gene-LOC8058962/gene-LOC8059160/gene-LOC8059678/gene-LOC8059820/gene-LOC8060477/gene-LOC8060905/gene-LOC8061138/gene-LOC8062999/gene-LOC8063507/gene-LOC8063511/gene-LOC8063575/gene-LOC8070790/gene-LOC8072558/gene-LOC8075266/gene-LOC8076707/gene-LOC8078206/gene-LOC8078545/gene-LOC8082018/gene-LOC8082350/gene-LOC8082384/gene-LOC8085447/gene-LOC808…	up
ko03050	Proteasome	0.09	0.999996	0.939271	gene-LOC8077392	up
ko03040	Spliceosome	0.39	1	0.939271	Sorghum_bicolor_newGene_4449/gene-LOC110434867/gene-LOC110434907/gene-LOC110436972/gene-LOC8056290/gene-LOC8060654/gene-LOC8061826/gene-LOC8062407/gene-LOC8066555/gene-LOC8070063/gene-LOC8070848/gene-LOC8070969/gene-LOC8075807/gene-LOC8076847/gene-LOC8083816/gene-LOC8084921/gene-LOC8084930/gene-LOC8085602/gene-LOC8086215	up
ko03013	RNA transport	0.28	1	0.939271	gene-LOC8058037/gene-LOC8059101/gene-LOC8059624/gene-LOC8061429/gene-LOC8063330/gene-LOC8064976/gene-LOC8074740/gene-LOC8076023/gene-LOC8076526/gene-LOC8079530/gene-LOC8083971/gene-LOC8084551	up
ko00196	Photosynthesis - antenna proteins	7.51	3.07607e-11	3.56177e-09	gene-LOC110430685/gene-LOC110432431/gene-LOC110437218/gene-LOC8057152/gene-LOC8062994/gene-LOC8074608/gene-LOC8077179/gene-LOC8077219/gene-LOC8077222/gene-LOC8081744/gene-LOC8081748/gene-LOC8082204/gene-LOC8082496/gene-LOC8085855	down
ko00195	Photosynthesis	3.62	7.56346e-09	4.37885e-07	gene-LOC110430997/gene-LOC110431678/gene-LOC110432281/gene-LOC110437651/gene-LOC8056764/gene-LOC8058472/gene-LOC8062389/gene-LOC8063584/gene-LOC8064335/gene-LOC8064336/gene-LOC8065143/gene-LOC8066782/gene-LOC8068511/gene-LOC8071154/gene-LOC8075293/gene-LOC8077380/gene-LOC8078487/gene-LOC8079911/gene-LOC8079922/gene-LOC8079929/gene-LOC8080091/gene-LOC8081314/gene-LOC8081476/gene-LOC8084161	down
ko04712	Circadian rhythm - plant	2.58	1.24232e-07	4.79491e-06	Sorghum_bicolor_newGene_3463/gene-LOC110431210/gene-LOC110432809/gene-LOC110433966/gene-LOC8057016/gene-LOC8058078/gene-LOC8058087/gene-LOC8058449/gene-LOC8059209/gene-LOC8059375/gene-LOC8059668/gene-LOC8059991/gene-LOC8060206/gene-LOC8062912/gene-LOC8064932/gene-LOC8066871/gene-LOC8068219/gene-LOC8070845/gene-LOC8071295/gene-LOC8073696/gene-LOC8074643/gene-LOC8076033/gene-LOC8078190/gene-LOC8078…	down
ko00860	Porphyrin and chlorophyll metabolism	2.84	1.06892e-05	0.000309425	gene-LOC8054718/gene-LOC8054896/gene-LOC8057542/gene-LOC8059442/gene-LOC8061126/gene-LOC8064953/gene-LOC8065810/gene-LOC8069064/gene-LOC8073690/gene-LOC8074544/gene-LOC8075711/gene-LOC8077102/gene-LOC8077402/gene-LOC8079551/gene-LOC8079617/gene-LOC8079870/gene-LOC8081332/gene-LOC8082294/gene-LOC8085832/gene-LOC8085857	down
ko00710	Carbon fixation in photosynthetic organisms	2.33	0.000111076	0.00257228	gene-LOC110429736/gene-LOC110430571/gene-LOC110431784/gene-LOC110432544/gene-LOC110433451/gene-LOC110434320/gene-LOC110436299/gene-LOC8058886/gene-LOC8060106/gene-LOC8062634/gene-LOC8063302/gene-LOC8066204/gene-LOC8067011/gene-LOC8069872/gene-LOC8070647/gene-LOC8073648/gene-LOC8076279/gene-LOC8077052/gene-LOC8078737/gene-LOC8079364/gene-LOC8084718/gene-LOC8085412	down
ko00402	Benzoxazinoid biosynthesis	2.69	0.00104205	0.0201097	Sorghum_bicolor_newGene_4384/gene-LOC8060211/gene-LOC8064325/gene-LOC8065744/gene-LOC8067774/gene-LOC8069137/gene-LOC8069139/gene-LOC8080223/gene-LOC8081774/gene-LOC8083115/gene-LOC8084380/gene-LOC8085738	down
ko00630	Glyoxylate and dicarboxylate metabolism	1.93	0.001421	0.0225918	gene-LOC110429937/gene-LOC110430724/gene-LOC110431761/gene-LOC110434935/gene-LOC110437606/gene-LOC8059924/gene-LOC8061877/gene-LOC8066598/gene-LOC8066805/gene-LOC8066987/gene-LOC8067011/gene-LOC8070647/gene-LOC8071256/gene-LOC8072114/gene-LOC8073135/gene-LOC8076444/gene-LOC8078245/gene-LOC8079246/gene-LOC8079364/gene-LOC8079923/gene-LOC8080246/gene-LOC8080292/gene-LOC8083916	down
ko01200	Carbon metabolism	1.51	0.00156089	0.0225918	Sorghum_bicolor_newGene_3707/gene-LOC110429736/gene-LOC110430571/gene-LOC110430724/gene-LOC110430995/gene-LOC110431020/gene-LOC110431021/gene-LOC110431784/gene-LOC110432544/gene-LOC110433451/gene-LOC110434320/gene-LOC110434935/gene-LOC110436299/gene-LOC110437606/gene-LOC8055615/gene-LOC8058886/gene-LOC8059194/gene-LOC8059545/gene-LOC8060106/gene-LOC8061872/gene-LOC8061877/gene-LOC8062634/gene-LOC…	down
ko00906	Carotenoid biosynthesis	2.32	0.00284328	0.0329222	gene-LOC110432873/gene-LOC110434687/gene-LOC110436123/gene-LOC8057083/gene-LOC8060428/gene-LOC8065058/gene-LOC8071450/gene-LOC8071502/gene-LOC8072273/gene-LOC8077457/gene-LOC8077659/gene-LOC8083090/gene-LOC8083537	down
ko00910	Nitrogen metabolism	2.32	0.00284328	0.0329222	Sorghum_bicolor_newGene_136/gene-LOC110429937/gene-LOC110431761/gene-LOC110433917/gene-LOC8057836/gene-LOC8058220/gene-LOC8069516/gene-LOC8072114/gene-LOC8073135/gene-LOC8075200/gene-LOC8078590/gene-LOC8079246/gene-LOC8083522	down
ko00073	Cutin, suberine and wax biosynthesis	2.03	0.00337901	0.0355685	Sorghum_bicolor_newGene_718/gene-LOC8057991/gene-LOC8060280/gene-LOC8060416/gene-LOC8062378/gene-LOC8062537/gene-LOC8062890/gene-LOC8065740/gene-LOC8065741/gene-LOC8065742/gene-LOC8072127/gene-LOC8072487/gene-LOC8077361/gene-LOC8077615/gene-LOC8078759/gene-LOC8085513/gene-LOC8085514	down
ko04075	Plant hormone signal transduction	1.26	0.00984999	0.0950438	Sorghum_bicolor_newGene_1797/Sorghum_bicolor_newGene_2861/Sorghum_bicolor_newGene_3027/Sorghum_bicolor_newGene_989/gene-LOC110429677/gene-LOC110429687/gene-LOC110430071/gene-LOC110430913/gene-LOC110431046/gene-LOC110433078/gene-LOC110433822/gene-LOC110433966/gene-LOC110434614/gene-LOC110435403/gene-LOC110435576/gene-LOC110437038/gene-LOC8055151/gene-LOC8055404/gene-LOC8056229/gene-LOC8056734/gene…	down
ko00905	Brassinosteroid biosynthesis	2.52	0.0262616	0.232417	gene-LOC8055723/gene-LOC8062533/gene-LOC8076933/gene-LOC8078799/gene-LOC8082830/gene-LOC8086442	down
ko00590	Arachidonic acid metabolism	2.15	0.0281013	0.232417	gene-LOC8054305/gene-LOC8057399/gene-LOC8060795/gene-LOC8065806/gene-LOC8073934/gene-LOC8076489/gene-LOC8080752/gene-LOC8155431	down
ko00062	Fatty acid elongation	1.83	0.033722	0.26031	gene-LOC110431587/gene-LOC8057674/gene-LOC8060163/gene-LOC8060800/gene-LOC8061525/gene-LOC8071984/gene-LOC8072824/gene-LOC8074962/gene-LOC8080750/gene-LOC8085289/gene-LOC8086434	down
ko00965	Betalain biosynthesis	2.32	0.03859	0.279269	gene-LOC8070623/gene-LOC8073855/gene-LOC8075825/gene-LOC8079261/gene-LOC8083097/gene-LOC8083250	down
ko00604	Glycosphingolipid biosynthesis - ganglio series	1.93	0.064093	0.412097	gene-LOC8057591/gene-LOC8058490/gene-LOC8064886/gene-LOC8073914/gene-LOC8078874/gene-LOC8078954/gene-LOC8082835	down
ko00100	Steroid biosynthesis	1.63	0.0687704	0.412097	gene-LOC8054926/gene-LOC8057399/gene-LOC8061354/gene-LOC8061884/gene-LOC8069599/gene-LOC8070071/gene-LOC8071275/gene-LOC8074834/gene-LOC8077069/gene-LOC8078421/gene-LOC8085050	down
ko00920	Sulfur metabolism	1.8	0.0711804	0.412097	Sorghum_bicolor_newGene_3707/gene-LOC110430995/gene-LOC8059194/gene-LOC8068326/gene-LOC8069528/gene-LOC8080261/gene-LOC8081871/gene-LOC8085903	down
ko01040	Biosynthesis of unsaturated fatty acids	1.8	0.0711804	0.412097	gene-LOC110431587/gene-LOC8056075/gene-LOC8059364/gene-LOC8060163/gene-LOC8060800/gene-LOC8070798/gene-LOC8072824/gene-LOC8086434	down
ko00511	Other glycan degradation	1.48	0.0788692	0.434868	gene-LOC110437003/gene-LOC8055746/gene-LOC8057591/gene-LOC8058246/gene-LOC8058490/gene-LOC8061036/gene-LOC8064886/gene-LOC8071344/gene-LOC8073914/gene-LOC8078874/gene-LOC8078954/gene-LOC8079481/gene-LOC8080286/gene-LOC8082835/gene-LOC8086311	down
ko00945	Stilbenoid, diarylheptanoid and gingerol biosynthesis	1.52	0.1045	0.517827	gene-LOC110433669/gene-LOC8057988/gene-LOC8057989/gene-LOC8059757/gene-LOC8060777/gene-LOC8060780/gene-LOC8063952/gene-LOC8069114/gene-LOC8080611/gene-LOC8082405/gene-LOC8082766	down
ko00740	Riboflavin metabolism	1.81	0.107078	0.517827	gene-LOC110430369/gene-LOC110433830/gene-LOC8071319/gene-LOC8074182/gene-LOC8078871/gene-LOC8081067	down
ko00902	Monoterpenoid biosynthesis	1.93	0.109637	0.517827	gene-LOC8061420/gene-LOC8068721/gene-LOC8082885/gene-LOC8083006/gene-LOC8085232	down
ko02010	ABC transporters	1.33	0.111804	0.517827	gene-LOC110433701/gene-LOC8057763/gene-LOC8060459/gene-LOC8062112/gene-LOC8063812/gene-LOC8066626/gene-LOC8070428/gene-LOC8071289/gene-LOC8071674/gene-LOC8071911/gene-LOC8072022/gene-LOC8076185/gene-LOC8078278/gene-LOC8079443/gene-LOC8080533/gene-LOC8081307/gene-LOC8081398/gene-LOC8082622/gene-LOC8082623/gene-LOC8082867	down
ko00750	Vitamin B6 metabolism	2.41	0.120061	0.529302	gene-LOC110436602/gene-LOC8081595/gene-LOC8085542	down
ko00561	Glycerolipid metabolism	1.3	0.123424	0.529302	gene-LOC110429834/gene-LOC110434514/gene-LOC110434677/gene-LOC110435588/gene-LOC8057399/gene-LOC8058902/gene-LOC8059995/gene-LOC8060114/gene-LOC8060812/gene-LOC8061877/gene-LOC8063017/gene-LOC8065821/gene-LOC8066598/gene-LOC8066886/gene-LOC8070659/gene-LOC8072888/gene-LOC8073325/gene-LOC8078880/gene-LOC8079634/gene-LOC8080075/gene-LOC8081761/gene-LOC8085839	down
ko00531	Glycosaminoglycan degradation	1.54	0.140728	0.563026	gene-LOC8057591/gene-LOC8058490/gene-LOC8059612/gene-LOC8064886/gene-LOC8073914/gene-LOC8078874/gene-LOC8078954/gene-LOC8082835	down
ko00480	Glutathione metabolism	1.28	0.145404	0.563026	Sorghum_bicolor_newGene_4313/gene-LOC110430195/gene-LOC110432973/gene-LOC110434709/gene-LOC8060795/gene-LOC8062620/gene-LOC8062920/gene-LOC8067348/gene-LOC8067349/gene-LOC8073934/gene-LOC8074745/gene-LOC8075007/gene-LOC8075790/gene-LOC8076249/gene-LOC8076489/gene-LOC8076688/gene-LOC8077530/gene-LOC8079241/gene-LOC8081333/gene-LOC8083545/gene-LOC8155431	down
ko00591	Linoleic acid metabolism	1.93	0.145875	0.563026	gene-LOC8054305/gene-LOC8057399/gene-LOC8066027/gene-LOC8076652	down
ko00220	Arginine biosynthesis	1.57	0.151608	0.566277	gene-LOC110429736/gene-LOC110429806/gene-LOC110431761/gene-LOC110434826/gene-LOC8055167/gene-LOC8063302/gene-LOC8065993	down
ko00904	Diterpenoid biosynthesis	1.45	0.163944	0.59322	gene-LOC8061378/gene-LOC8063144/gene-LOC8064919/gene-LOC8073978/gene-LOC8078396/gene-LOC8080657/gene-LOC8080913/gene-LOC8081144/gene-LOC8081423	down
ko00030	Pentose phosphate pathway	1.38	0.169602	0.595095	gene-LOC110430758/gene-LOC110432544/gene-LOC110433451/gene-LOC8059545/gene-LOC8061872/gene-LOC8062059/gene-LOC8073648/gene-LOC8075790/gene-LOC8076279/gene-LOC8080604/gene-LOC8081996	down
ko00760	Nicotinate and nicotinamide metabolism	1.61	0.193906	0.660362	gene-LOC110433830/gene-LOC8059112/gene-LOC8063526/gene-LOC8074305/gene-LOC8084177	down
ko01230	Biosynthesis of amino acids	1.15	0.206162	0.668905	Sorghum_bicolor_newGene_3707/gene-LOC110429673/gene-LOC110429736/gene-LOC110429806/gene-LOC110430995/gene-LOC110431020/gene-LOC110431021/gene-LOC110431761/gene-LOC110432544/gene-LOC110433451/gene-LOC110433516/gene-LOC110434826/gene-LOC110435303/gene-LOC110437606/gene-LOC8055167/gene-LOC8055615/gene-LOC8057836/gene-LOC8059194/gene-LOC8059545/gene-LOC8060870/gene-LOC8061872/gene-LOC8062634/gene-LOC…	down
ko00230	Purine metabolism	1.22	0.207969	0.668905	gene-LOC110433830/gene-LOC8055153/gene-LOC8055615/gene-LOC8057997/gene-LOC8059112/gene-LOC8059545/gene-LOC8064360/gene-LOC8068326/gene-LOC8068668/gene-LOC8073143/gene-LOC8073172/gene-LOC8074182/gene-LOC8075013/gene-LOC8075898/gene-LOC8080261/gene-LOC8080920/gene-LOC8081871/gene-LOC8083756/gene-LOC8084177	down
ko00592	alpha-Linolenic acid metabolism	1.26	0.241333	0.708946	gene-LOC110431877/gene-LOC8054305/gene-LOC8054772/gene-LOC8057399/gene-LOC8064371/gene-LOC8066501/gene-LOC8066582/gene-LOC8069777/gene-LOC8076652/gene-LOC8080349/gene-LOC8080352/gene-LOC8085080	down
ko00053	Ascorbate and aldarate metabolism	1.29	0.246001	0.708946	gene-LOC8057291/gene-LOC8064517/gene-LOC8066288/gene-LOC8067348/gene-LOC8067349/gene-LOC8076887/gene-LOC8077530/gene-LOC8078880/gene-LOC8084736/gene-LOC8155486	down
ko00941	Flavonoid biosynthesis	1.19	0.251069	0.708946	gene-LOC110433669/gene-LOC8056944/gene-LOC8059757/gene-LOC8060777/gene-LOC8060780/gene-LOC8061665/gene-LOC8062148/gene-LOC8063952/gene-LOC8066842/gene-LOC8068954/gene-LOC8070594/gene-LOC8073673/gene-LOC8075541/gene-LOC8076184/gene-LOC8077477/gene-LOC8080611/gene-LOC8082405/gene-LOC8085076	down
ko00130	Ubiquinone and other terpenoid-quinone biosynthesis	1.3	0.254706	0.708946	gene-LOC110430512/gene-LOC110435653/gene-LOC8056122/gene-LOC8059757/gene-LOC8063048/gene-LOC8071468/gene-LOC8071470/gene-LOC8077168/gene-LOC8084454	down
ko00901	Indole alkaloid biosynthesis	1.7	0.254947	0.708946	gene-LOC8056183/gene-LOC8069288/gene-LOC8069289	down
ko00460	Cyanoamino acid metabolism	1.22	0.257154	0.708946	Sorghum_bicolor_newGene_1516/gene-LOC110434689/gene-LOC110435085/gene-LOC110435343/gene-LOC110437606/gene-LOC8060795/gene-LOC8060874/gene-LOC8062700/gene-LOC8064482/gene-LOC8064486/gene-LOC8069366/gene-LOC8072114/gene-LOC8073124/gene-LOC8079246	down
ko00600	Sphingolipid metabolism	1.23	0.264943	0.710306	Sorghum_bicolor_newGene_4131/gene-LOC110437003/gene-LOC8057591/gene-LOC8058490/gene-LOC8064886/gene-LOC8065821/gene-LOC8072065/gene-LOC8073914/gene-LOC8078874/gene-LOC8078954/gene-LOC8079358/gene-LOC8082835	down
ko00562	Inositol phosphate metabolism	1.18	0.269916	0.710306	gene-LOC110433444/gene-LOC110434674/gene-LOC110434911/gene-LOC8056240/gene-LOC8058885/gene-LOC8059245/gene-LOC8063976/gene-LOC8066204/gene-LOC8071261/gene-LOC8075630/gene-LOC8075643/gene-LOC8077081/gene-LOC8080216/gene-LOC8080633/gene-LOC8080810/gene-LOC8083277/gene-LOC8155486	down
ko00565	Ether lipid metabolism	1.35	0.283549	0.729601	gene-LOC110433444/gene-LOC8054305/gene-LOC8057399/gene-LOC8076331/gene-LOC8080216/gene-LOC8080948	down
ko00950	Isoquinoline alkaloid biosynthesis	1.25	0.324646	0.79667	gene-LOC110434826/gene-LOC110435653/gene-LOC8071139/gene-LOC8071140/gene-LOC8079261/gene-LOC8079268/gene-LOC8079308	down
ko00620	Pyruvate metabolism	1.15	0.338287	0.79667	gene-LOC110430571/gene-LOC8055615/gene-LOC8058886/gene-LOC8065768/gene-LOC8067011/gene-LOC8069872/gene-LOC8071985/gene-LOC8078245/gene-LOC8078737/gene-LOC8078880/gene-LOC8079364/gene-LOC8084718/gene-LOC8085412	down
ko00051	Fructose and mannose metabolism	1.16	0.339732	0.79667	gene-LOC110430758/gene-LOC8060090/gene-LOC8061872/gene-LOC8062059/gene-LOC8066204/gene-LOC8071212/gene-LOC8073648/gene-LOC8076279/gene-LOC8078241/gene-LOC8079693/gene-LOC8081996/gene-LOC8084358	down
ko00260	Glycine, serine and threonine metabolism	1.16	0.339732	0.79667	gene-LOC110434935/gene-LOC110437606/gene-LOC8060870/gene-LOC8061877/gene-LOC8066598/gene-LOC8066805/gene-LOC8066987/gene-LOC8069363/gene-LOC8079923/gene-LOC8080246/gene-LOC8080292/gene-LOC8085618	down
ko00785	Lipoic acid metabolism	2.41	0.354326	0.79667	gene-LOC8057459	down
ko00261	Monobactam biosynthesis	1.61	0.357473	0.79667	gene-LOC8060870/gene-LOC8080261	down
ko00350	Tyrosine metabolism	1.17	0.357777	0.79667	gene-LOC110434826/gene-LOC110435653/gene-LOC8064371/gene-LOC8071139/gene-LOC8071140/gene-LOC8077168/gene-LOC8079261/gene-LOC8079268/gene-LOC8083829	down
ko00564	Glycerophospholipid metabolism	1.08	0.37776	0.825296	gene-LOC110433444/gene-LOC110434467/gene-LOC8054305/gene-LOC8057399/gene-LOC8057997/gene-LOC8058694/gene-LOC8060114/gene-LOC8060532/gene-LOC8060689/gene-LOC8063104/gene-LOC8066862/gene-LOC8069007/gene-LOC8069777/gene-LOC8069806/gene-LOC8074425/gene-LOC8076331/gene-LOC8080075/gene-LOC8080216/gene-LOC8080948/gene-LOC8084332/gene-LOC8085080/gene-LOC8085839	down
ko04070	Phosphatidylinositol signaling system	1.09	0.399951	0.857595	gene-LOC110434674/gene-LOC110434911/gene-LOC8054149/gene-LOC8056240/gene-LOC8058885/gene-LOC8059245/gene-LOC8063976/gene-LOC8071261/gene-LOC8074089/gene-LOC8075630/gene-LOC8075643/gene-LOC8077081/gene-LOC8080633/gene-LOC8080810/gene-LOC8083277/gene-LOC8155486	down
ko00010	Glycolysis / Gluconeogenesis	1.07	0.410421	0.864043	gene-LOC110430571/gene-LOC110430758/gene-LOC110431020/gene-LOC110431021/gene-LOC8055615/gene-LOC8058902/gene-LOC8061872/gene-LOC8062059/gene-LOC8062634/gene-LOC8064371/gene-LOC8066204/gene-LOC8073648/gene-LOC8076279/gene-LOC8077052/gene-LOC8078245/gene-LOC8078880/gene-LOC8080604/gene-LOC8081996/gene-LOC8083829/gene-LOC8084358/gene-LOC8085618	down
ko00942	Anthocyanin biosynthesis	1.93	0.421234	0.870973	gene-LOC8081542	down
ko00943	Isoflavonoid biosynthesis	1.21	0.459496	0.918964	gene-LOC8072208/gene-LOC8074275/gene-LOC8085763	down
ko00500	Starch and sucrose metabolism	1.02	0.476566	0.918964	Sorghum_bicolor_newGene_358/gene-LOC110430978/gene-LOC110432978/gene-LOC110433830/gene-LOC8054707/gene-LOC8055749/gene-LOC8056063/gene-LOC8057926/gene-LOC8059621/gene-LOC8060513/gene-LOC8062700/gene-LOC8064482/gene-LOC8064486/gene-LOC8066409/gene-LOC8066439/gene-LOC8066807/gene-LOC8067040/gene-LOC8067501/gene-LOC8069193/gene-LOC8070069/gene-LOC8070783/gene-LOC8071544/gene-LOC8071647/gene-LOC80728…	down
ko00380	Tryptophan metabolism	1.04	0.488396	0.918964	Sorghum_bicolor_newGene_4833/gene-LOC110430196/gene-LOC110430724/gene-LOC8056556/gene-LOC8059733/gene-LOC8064317/gene-LOC8067507/gene-LOC8078880/gene-LOC8079261/gene-LOC8079475/gene-LOC8080678/gene-LOC8082972/gene-LOC8082973	down
ko04141	Protein processing in endoplasmic reticulum	1.01	0.496305	0.918964	Sorghum_bicolor_newGene_1788/gene-LOC110431251/gene-LOC110432001/gene-LOC110433877/gene-LOC110435602/gene-LOC8054132/gene-LOC8054154/gene-LOC8055100/gene-LOC8055207/gene-LOC8055212/gene-LOC8055854/gene-LOC8057342/gene-LOC8057440/gene-LOC8057776/gene-LOC8057936/gene-LOC8061080/gene-LOC8064661/gene-LOC8065485/gene-LOC8065737/gene-LOC8066206/gene-LOC8066560/gene-LOC8071535/gene-LOC8072550/gene-LOC80…	down
ko00944	Flavone and flavonol biosynthesis	1.11	0.514205	0.918964	gene-LOC8070594/gene-LOC8074071/gene-LOC8082845	down
ko00900	Terpenoid backbone biosynthesis	1.04	0.516305	0.918964	gene-LOC110431824/gene-LOC110433457/gene-LOC8054742/gene-LOC8075711/gene-LOC8085126/gene-LOC8085428/gene-LOC8085832	down
ko00250	Alanine, aspartate and glutamate metabolism	1.02	0.533042	0.918964	gene-LOC110429736/gene-LOC110431761/gene-LOC110434826/gene-LOC8057836/gene-LOC8063302/gene-LOC8067575/gene-LOC8078204	down
ko00430	Taurine and hypotaurine metabolism	1.38	0.534986	0.918964	gene-LOC8060795	down
ko00300	Lysine biosynthesis	1.14	0.538218	0.918964	gene-LOC110435303/gene-LOC8060870	down
ko00270	Cysteine and methionine metabolism	1	0.540265	0.918964	Sorghum_bicolor_newGene_3707/gene-LOC110429673/gene-LOC110430995/gene-LOC110434826/gene-LOC110435653/gene-LOC8059194/gene-LOC8060870/gene-LOC8067011/gene-LOC8069363/gene-LOC8077528/gene-LOC8079364/gene-LOC8083690/gene-LOC8085061/gene-LOC8085903	down
ko04120	Ubiquitin mediated proteolysis	0.99	0.558891	0.918964	Sorghum_bicolor_newGene_3202/gene-LOC110431789/gene-LOC8055862/gene-LOC8056084/gene-LOC8056679/gene-LOC8058142/gene-LOC8059390/gene-LOC8060088/gene-LOC8060412/gene-LOC8063136/gene-LOC8067625/gene-LOC8068219/gene-LOC8068646/gene-LOC8069001/gene-LOC8073819/gene-LOC8074451/gene-LOC8074577/gene-LOC8076021/gene-LOC8077555/gene-LOC8078944/gene-LOC8079089/gene-LOC8080881/gene-LOC8080887/gene-LOC8081126/…	down
ko00040	Pentose and glucuronate interconversions	0.98	0.577492	0.918964	gene-LOC110433451/gene-LOC110436349/gene-LOC8054394/gene-LOC8055927/gene-LOC8058902/gene-LOC8059278/gene-LOC8060309/gene-LOC8063131/gene-LOC8064517/gene-LOC8066875/gene-LOC8067613/gene-LOC8068081/gene-LOC8070181/gene-LOC8075300/gene-LOC8078478/gene-LOC8081943	down
ko01212	Fatty acid metabolism	0.96	0.608823	0.918964	gene-LOC8056075/gene-LOC8058699/gene-LOC8059364/gene-LOC8060163/gene-LOC8060800/gene-LOC8070798/gene-LOC8072741/gene-LOC8072824/gene-LOC8079188/gene-LOC8086434	down
ko00440	Phosphonate and phosphinate metabolism	1.07	0.6264	0.918964	gene-LOC8076331	down
ko00903	Limonene and pinene degradation	1.07	0.6264	0.918964	gene-LOC8078880	down
ko03410	Base excision repair	0.94	0.627894	0.918964	gene-LOC8061399/gene-LOC8066977/gene-LOC8069649/gene-LOC8080502/gene-LOC8080654/gene-LOC8083805/gene-LOC8083913	down
ko00670	One carbon pool by folate	0.97	0.628596	0.918964	gene-LOC110437606/gene-LOC8066805	down
ko04136	Autophagy - other	0.93	0.637324	0.918964	gene-LOC8060578/gene-LOC8079402/gene-LOC8080105/gene-LOC8081435/gene-LOC8083087	down
ko00330	Arginine and proline metabolism	0.93	0.642618	0.918964	gene-LOC110429801/gene-LOC110433516/gene-LOC110434826/gene-LOC8078803/gene-LOC8078880/gene-LOC8080678/gene-LOC8085540	down
ko04146	Peroxisome	0.93	0.65215	0.918964	Sorghum_bicolor_newGene_718/gene-LOC110430724/gene-LOC8057991/gene-LOC8062537/gene-LOC8063963/gene-LOC8064554/gene-LOC8065806/gene-LOC8069833/gene-LOC8072741/gene-LOC8078119/gene-LOC8081398/gene-LOC8083744/gene-LOC8083916	down
ko00960	Tropane, piperidine and pyridine alkaloid biosynthesis	0.9	0.664099	0.918964	Sorghum_bicolor_newGene_1538/gene-LOC110434826/gene-LOC110435653/gene-LOC8082051	down
ko00061	Fatty acid biosynthesis	0.89	0.677767	0.918964	gene-LOC8056075/gene-LOC8058699/gene-LOC8059364/gene-LOC8070798/gene-LOC8072741/gene-LOC8079188	down
ko03430	Mismatch repair	0.89	0.691474	0.918964	Sorghum_bicolor_newGene_4668/gene-LOC8056064/gene-LOC8064245/gene-LOC8068667/gene-LOC8069649/gene-LOC8078775/gene-LOC8080502/gene-LOC8084438	down
ko00071	Fatty acid degradation	0.88	0.692239	0.918964	gene-LOC8060416/gene-LOC8062890/gene-LOC8064371/gene-LOC8072741/gene-LOC8078880/gene-LOC8083829	down
ko00072	Synthesis and degradation of ketone bodies	0.88	0.699859	0.918964	gene-LOC8078119	down
ko00360	Phenylalanine metabolism	0.86	0.706274	0.918964	gene-LOC110434826/gene-LOC110435653/gene-LOC8077168/gene-LOC8079261/gene-LOC8080678/gene-LOC8082390	down
ko00052	Galactose metabolism	0.88	0.716642	0.918964	gene-LOC8057591/gene-LOC8058490/gene-LOC8061872/gene-LOC8064886/gene-LOC8065821/gene-LOC8070214/gene-LOC8073914/gene-LOC8078874/gene-LOC8078954/gene-LOC8081996/gene-LOC8082835/gene-LOC8084358	down
ko04626	Plant-pathogen interaction	0.95	0.717754	0.918964	Sorghum_bicolor_newGene_1482/Sorghum_bicolor_newGene_2268/Sorghum_bicolor_newGene_2581/Sorghum_bicolor_newGene_4974/gene-LOC110430570/gene-LOC110435403/gene-LOC110435763/gene-LOC110437063/gene-LOC8055207/gene-LOC8055445/gene-LOC8055481/gene-LOC8055854/gene-LOC8055990/gene-LOC8056476/gene-LOC8056572/gene-LOC8057072/gene-LOC8057342/gene-LOC8057674/gene-LOC8058627/gene-LOC8058691/gene-LOC8059619/gen…	down
ko00908	Zeatin biosynthesis	0.85	0.719869	0.918964	gene-LOC8056539/gene-LOC8058739/gene-LOC8061559/gene-LOC8072714/gene-LOC8074559/gene-LOC8075402	down
ko00450	Selenocompound metabolism	0.8	0.726874	0.918964	gene-LOC110429673/gene-LOC8080261	down
ko00940	Phenylpropanoid biosynthesis	0.91	0.749994	0.918964	gene-LOC110430512/gene-LOC110432300/gene-LOC110433669/gene-LOC8055466/gene-LOC8055798/gene-LOC8056122/gene-LOC8057737/gene-LOC8057738/gene-LOC8059710/gene-LOC8059757/gene-LOC8060777/gene-LOC8060780/gene-LOC8062699/gene-LOC8062700/gene-LOC8063048/gene-LOC8063952/gene-LOC8064482/gene-LOC8064486/gene-LOC8066080/gene-LOC8069627/gene-LOC8071179/gene-LOC8073124/gene-LOC8073826/gene-LOC8074110/gene-LOC8…	down
ko00340	Histidine metabolism	0.74	0.767173	0.918964	gene-LOC8067482/gene-LOC8078880	down
ko01210	2-Oxocarboxylic acid metabolism	0.79	0.781216	0.918964	gene-LOC110429736/gene-LOC110434826/gene-LOC8055167/gene-LOC8060870/gene-LOC8063302/gene-LOC8065301	down
ko00650	Butanoate metabolism	0.72	0.798523	0.918964	gene-LOC8078119/gene-LOC8078245/gene-LOC8082390	down
ko00603	Glycosphingolipid biosynthesis - globo and isoglobo series	0.6	0.826409	0.918964	gene-LOC8065821	down
ko04145	Phagosome	0.74	0.845106	0.918964	gene-LOC110431047/gene-LOC110432001/gene-LOC8056240/gene-LOC8075643/gene-LOC8076107/gene-LOC8077081/gene-LOC8080633	down
ko00310	Lysine degradation	0.7	0.855439	0.918964	gene-LOC8054815/gene-LOC8059729/gene-LOC8065992/gene-LOC8076833/gene-LOC8078880	down
ko04016	MAPK signaling pathway - plant	0.86	0.874265	0.918964	gene-LOC110429677/gene-LOC110429687/gene-LOC110430724/gene-LOC110433078/gene-LOC110434614/gene-LOC110435403/gene-LOC8054096/gene-LOC8054752/gene-LOC8055151/gene-LOC8055707/gene-LOC8055708/gene-LOC8055990/gene-LOC8056716/gene-LOC8056734/gene-LOC8056863/gene-LOC8057563/gene-LOC8057760/gene-LOC8058627/gene-LOC8059618/gene-LOC8059619/gene-LOC8059792/gene-LOC8060372/gene-LOC8062100/gene-LOC8065078/gen…	down
ko03030	DNA replication	0.71	0.874551	0.918964	Sorghum_bicolor_newGene_4668/gene-LOC8056064/gene-LOC8061399/gene-LOC8068667/gene-LOC8069649/gene-LOC8080502/gene-LOC8084438	down
ko00510	N-Glycan biosynthesis	0.66	0.886745	0.918964	gene-LOC8057440/gene-LOC8057936/gene-LOC8058717/gene-LOC8073862/gene-LOC8086457	down
ko00730	Thiamine metabolism	0.55	0.890636	0.918964	gene-LOC8064360/gene-LOC8085126	down
ko00290	Valine, leucine and isoleucine biosynthesis	0.44	0.910053	0.918964	gene-LOC8065301	down
ko03018	RNA degradation	0.72	0.922762	0.918964	Sorghum_bicolor_newGene_4575/gene-LOC110431020/gene-LOC110431021/gene-LOC8055880/gene-LOC8056387/gene-LOC8058898/gene-LOC8061872/gene-LOC8066991/gene-LOC8077763/gene-LOC8079325/gene-LOC8080187/gene-LOC8081372/gene-LOC8081996	down
ko00770	Pantothenate and CoA biosynthesis	0.55	0.922958	0.918964	gene-LOC110433830/gene-LOC8065301/gene-LOC8078880	down
ko00280	Valine, leucine and isoleucine degradation	0.6	0.927629	0.918964	gene-LOC8078119/gene-LOC8078880/gene-LOC8080051/gene-LOC8081125/gene-LOC8083799	down
ko03420	Nucleotide excision repair	0.64	0.928412	0.918964	Sorghum_bicolor_newGene_4668/gene-LOC8056064/gene-LOC8061399/gene-LOC8068667/gene-LOC8069649/gene-LOC8080502/gene-LOC8084438	down
ko03015	mRNA surveillance pathway	0.69	0.936656	0.918964	gene-LOC110433915/gene-LOC8060869/gene-LOC8061689/gene-LOC8061878/gene-LOC8067028/gene-LOC8070039/gene-LOC8072473/gene-LOC8075269/gene-LOC8079325/gene-LOC8081296/gene-LOC8081781	down
ko00780	Biotin metabolism	0.37	0.941988	0.918964	gene-LOC8079188	down
ko03440	Homologous recombination	0.66	0.945263	0.918964	gene-LOC8056064/gene-LOC8061176/gene-LOC8063656/gene-LOC8064883/gene-LOC8068667/gene-LOC8069649/gene-LOC8078429/gene-LOC8078857/gene-LOC8080502/gene-LOC8082141	down
ko03040	Spliceosome	0.72	0.971193	0.918964	Sorghum_bicolor_newGene_1788/gene-LOC110429720/gene-LOC110431601/gene-LOC110432231/gene-LOC110433829/gene-LOC110433877/gene-LOC110433915/gene-LOC110435661/gene-LOC8054132/gene-LOC8054521/gene-LOC8057776/gene-LOC8059125/gene-LOC8063417/gene-LOC8063521/gene-LOC8072334/gene-LOC8072550/gene-LOC8074234/gene-LOC8074542/gene-LOC8077090/gene-LOC8079637/gene-LOC8080211/gene-LOC8080764/gene-LOC8084860/gene…	down
ko00513	Various types of N-glycan biosynthesis	0.44	0.97303	0.918964	gene-LOC110433576/gene-LOC8057440/gene-LOC8086457	down
ko00909	Sesquiterpenoid and triterpenoid biosynthesis	0.44	0.97303	0.918964	gene-LOC110434906/gene-LOC8066982/gene-LOC8066984	down
ko00563	Glycosylphosphatidylinositol (GPI)-anchor biosynthesis	0.29	0.973086	0.918964	gene-LOC8073588	down
ko00410	beta-Alanine metabolism	0.36	0.980506	0.918964	gene-LOC110429801/gene-LOC8078880	down
ko00790	Folate biosynthesis	0.25	0.984456	0.918964	gene-LOC8079700	down
ko03050	Proteasome	0.39	0.987437	0.918964	gene-LOC8078227/gene-LOC8078984/gene-LOC8082246	down
ko03020	RNA polymerase	0.32	0.989962	0.918964	gene-LOC8067921/gene-LOC8085014	down
ko04130	SNARE interactions in vesicular transport	0.22	0.991025	0.918964	gene-LOC8073250	down
ko00020	Citrate cycle (TCA cycle)	0.31	0.991713	0.918964	gene-LOC8067011/gene-LOC8079364	down
ko00240	Pyrimidine metabolism	0.39	0.993323	0.918964	gene-LOC110433830/gene-LOC8059112/gene-LOC8078204/gene-LOC8084177	down
ko00400	Phenylalanine, tyrosine and tryptophan biosynthesis	0.29	0.993794	0.918964	gene-LOC110434826/gene-LOC110435653	down
ko00190	Oxidative phosphorylation	0.44	0.995248	0.918964	gene-LOC110432281/gene-LOC8062975/gene-LOC8064534/gene-LOC8075065/gene-LOC8080687/gene-LOC8081476	down
ko03022	Basal transcription factors	0.19	0.996663	0.918964	gene-LOC8084207	down
ko03008	Ribosome biogenesis in eukaryotes	0.35	0.999113	0.918964	gene-LOC110432969/gene-LOC110433845/gene-LOC110437405/gene-LOC8057224/gene-LOC8068519	down
ko00970	Aminoacyl-tRNA biosynthesis	0.41	0.999414	0.918964	gene-LOC110431091/gene-LOC110431995/gene-LOC110437590/gene-LOC8064844/gene-LOC8065711/gene-LOC8076273/gene-LOC8084095/gene-LOC8085498	down
ko04144	Endocytosis	0.48	0.999698	0.918964	Sorghum_bicolor_newGene_1788/gene-LOC110431047/gene-LOC110433877/gene-LOC8054132/gene-LOC8055862/gene-LOC8057776/gene-LOC8062136/gene-LOC8066459/gene-LOC8072550/gene-LOC8074234/gene-LOC8077475/gene-LOC8079133/gene-LOC8080810/gene-LOC8080948	down
ko03060	Protein export	0.2	0.999712	0.918964	gene-LOC8069921/gene-LOC8080524	down
ko00520	Amino sugar and nucleotide sugar metabolism	0.41	0.99973	0.918964	gene-LOC110432567/gene-LOC8054752/gene-LOC8060090/gene-LOC8060513/gene-LOC8064517/gene-LOC8076163/gene-LOC8078472/gene-LOC8083808/gene-LOC8084358	down
ko03013	RNA transport	0.47	0.999735	0.918964	Sorghum_bicolor_newGene_2120/Sorghum_bicolor_newGene_3197/gene-LOC110433845/gene-LOC110433915/gene-LOC8059008/gene-LOC8067160/gene-LOC8069293/gene-LOC8071655/gene-LOC8073287/gene-LOC8077018/gene-LOC8079294/gene-LOC8079325/gene-LOC8080518/gene-LOC8081371	down
ko03010	Ribosome	0.23	1	0.918964	Sorghum_bicolor_newGene_177/gene-LOC110431661/gene-LOC8054383/gene-LOC8054924/gene-LOC8055175/gene-LOC8068075/gene-LOC8079482/gene-LOC8082351	down

## Sheet: Sheet2
KEGG pathway of DEGs in BTX623 infested with sorghum aphids compared to control BTX623 (CKb vs Tb3).
ID	Description	Rich_factor	pvalue	qvalue	geneID	regulated
ko00941	Flavonoid biosynthesis	2.34	4.32244e-08	4.54994e-06	Sorghum_bicolor_newGene_2037/gene-LOC110429758/gene-LOC110431033/gene-LOC110434152/gene-LOC110436259/gene-LOC8056468/gene-LOC8056975/gene-LOC8056976/gene-LOC8057048/gene-LOC8059672/gene-LOC8059757/gene-LOC8062140/gene-LOC8062148/gene-LOC8062149/gene-LOC8063763/gene-LOC8063954/gene-LOC8064814/gene-LOC8064817/gene-LOC8064818/gene-LOC8064819/gene-LOC8064820/gene-LOC8065423/gene-LOC8065424/gene-LOC80…	up
ko00940	Phenylpropanoid biosynthesis	1.69	1.52769e-06	8.04045e-05	gene-LOC110430759/gene-LOC110430864/gene-LOC110431033/gene-LOC110431790/gene-LOC110432520/gene-LOC110433548/gene-LOC110434683/gene-LOC8054282/gene-LOC8054283/gene-LOC8055134/gene-LOC8055797/gene-LOC8056122/gene-LOC8056235/gene-LOC8056546/gene-LOC8058211/gene-LOC8058215/gene-LOC8058481/gene-LOC8058701/gene-LOC8059311/gene-LOC8059672/gene-LOC8059757/gene-LOC8061935/gene-LOC8062935/gene-LOC8063763/g…	up
ko00480	Glutathione metabolism	1.95	2.48718e-05	0.000872694	Sorghum_bicolor_newGene_3179/gene-LOC110430300/gene-LOC110432894/gene-LOC110434843/gene-LOC8054990/gene-LOC8056585/gene-LOC8057349/gene-LOC8057464/gene-LOC8058387/gene-LOC8059472/gene-LOC8059571/gene-LOC8060204/gene-LOC8060795/gene-LOC8062325/gene-LOC8062880/gene-LOC8062881/gene-LOC8062882/gene-LOC8062921/gene-LOC8063160/gene-LOC8063162/gene-LOC8063167/gene-LOC8063175/gene-LOC8063176/gene-LOC8064…	up
ko00500	Starch and sucrose metabolism	1.59	3.45015e-05	0.000907935	Sorghum_bicolor_newGene_3044/Sorghum_bicolor_newGene_3796/gene-LOC110430279/gene-LOC110431014/gene-LOC110431790/gene-LOC110432221/gene-LOC110432520/gene-LOC110434887/gene-LOC110435611/gene-LOC8054312/gene-LOC8054770/gene-LOC8055504/gene-LOC8055769/gene-LOC8056099/gene-LOC8056206/gene-LOC8056263/gene-LOC8056845/gene-LOC8057037/gene-LOC8057038/gene-LOC8057898/gene-LOC8058110/gene-LOC8058643/gene-LO…	up
ko01230	Biosynthesis of amino acids	1.56	0.000237586	0.00500181	gene-LOC110430248/gene-LOC110430300/gene-LOC110431907/gene-LOC110431942/gene-LOC110434038/gene-LOC110434374/gene-LOC110434391/gene-LOC110435962/gene-LOC110436673/gene-LOC110436866/gene-LOC8054323/gene-LOC8054783/gene-LOC8056489/gene-LOC8056510/gene-LOC8056731/gene-LOC8057404/gene-LOC8057789/gene-LOC8059783/gene-LOC8060455/gene-LOC8060680/gene-LOC8060870/gene-LOC8061103/gene-LOC8061808/gene-LOC806…	up
ko00592	alpha-Linolenic acid metabolism	2.07	0.000329505	0.0057808	gene-LOC110435557/gene-LOC110436814/gene-LOC8056861/gene-LOC8057422/gene-LOC8058245/gene-LOC8058249/gene-LOC8058963/gene-LOC8059276/gene-LOC8059703/gene-LOC8063218/gene-LOC8064373/gene-LOC8064415/gene-LOC8065835/gene-LOC8067818/gene-LOC8070773/gene-LOC8070774/gene-LOC8070775/gene-LOC8070776/gene-LOC8070860/gene-LOC8073971/gene-LOC8080349/gene-LOC8080649/gene-LOC8082015/gene-LOC8086184	up
ko00010	Glycolysis / Gluconeogenesis	1.67	0.000657545	0.00988789	gene-LOC110432921/gene-LOC110432922/gene-LOC110434959/gene-LOC110436814/gene-LOC110436866/gene-LOC110437034/gene-LOC8055804/gene-LOC8056489/gene-LOC8056731/gene-LOC8057637/gene-LOC8057789/gene-LOC8060093/gene-LOC8060455/gene-LOC8061367/gene-LOC8061808/gene-LOC8063729/gene-LOC8064373/gene-LOC8064696/gene-LOC8065383/gene-LOC8068535/gene-LOC8069810/gene-LOC8070439/gene-LOC8073422/gene-LOC8073423/gen…	up
ko00944	Flavone and flavonol biosynthesis	3.05	0.000766415	0.0100844	Sorghum_bicolor_newGene_5418/gene-LOC8055322/gene-LOC8056468/gene-LOC8063779/gene-LOC8063845/gene-LOC8070594/gene-LOC8070599/gene-LOC8072541/gene-LOC8078794/gene-LOC8082602	up
ko00071	Fatty acid degradation	2.16	0.00101413	0.0118612	gene-LOC110431943/gene-LOC110432921/gene-LOC110432922/gene-LOC110434959/gene-LOC110435557/gene-LOC110436814/gene-LOC8056109/gene-LOC8057637/gene-LOC8059276/gene-LOC8061367/gene-LOC8062890/gene-LOC8064373/gene-LOC8068535/gene-LOC8071347/gene-LOC8074802/gene-LOC8080995/gene-LOC8081917/gene-LOC8085654	up
ko00350	Tyrosine metabolism	2.04	0.00163292	0.0159577	gene-LOC110432921/gene-LOC110432922/gene-LOC110434603/gene-LOC110436814/gene-LOC8056374/gene-LOC8057594/gene-LOC8057637/gene-LOC8058608/gene-LOC8061367/gene-LOC8063823/gene-LOC8064373/gene-LOC8067813/gene-LOC8068535/gene-LOC8070907/gene-LOC8071139/gene-LOC8073581/gene-LOC8074802/gene-LOC8077154/gene-LOC8081917	up
ko04626	Plant-pathogen interaction	1.26	0.00166758	0.0159577	Sorghum_bicolor_newGene_1089/Sorghum_bicolor_newGene_1238/Sorghum_bicolor_newGene_4724/Sorghum_bicolor_newGene_542/gene-LOC110430087/gene-LOC110430570/gene-LOC110432341/gene-LOC110433137/gene-LOC110433986/gene-LOC110434481/gene-LOC110435241/gene-LOC110437387/gene-LOC8054108/gene-LOC8054199/gene-LOC8054493/gene-LOC8054578/gene-LOC8054595/gene-LOC8055207/gene-LOC8055531/gene-LOC8055557/gene-LOC8056…	up
ko04016	MAPK signaling pathway - plant	1.35	0.00239283	0.0200828	Sorghum_bicolor_newGene_542/gene-LOC110430150/gene-LOC110430794/gene-LOC110430990/gene-LOC110432288/gene-LOC110432341/gene-LOC110434481/gene-LOC110434506/gene-LOC110435241/gene-LOC110435827/gene-LOC110436350/gene-LOC8054401/gene-LOC8054565/gene-LOC8054595/gene-LOC8054694/gene-LOC8054752/gene-LOC8055151/gene-LOC8055557/gene-LOC8056591/gene-LOC8056863/gene-LOC8056984/gene-LOC8057563/gene-LOC8057616…	up
ko00460	Cyanoamino acid metabolism	1.79	0.00248023	0.0200828	Sorghum_bicolor_newGene_370/gene-LOC110431790/gene-LOC110432520/gene-LOC110434008/gene-LOC110435085/gene-LOC8054727/gene-LOC8055400/gene-LOC8057306/gene-LOC8057464/gene-LOC8058701/gene-LOC8059420/gene-LOC8059421/gene-LOC8060795/gene-LOC8060872/gene-LOC8060874/gene-LOC8062935/gene-LOC8064479/gene-LOC8065109/gene-LOC8065283/gene-LOC8065284/gene-LOC8066260/gene-LOC8074999/gene-LOC8075681/gene-LOC807…	up
ko00400	Phenylalanine, tyrosine and tryptophan biosynthesis	2.04	0.00271191	0.0203903	gene-LOC110434391/gene-LOC8054323/gene-LOC8058608/gene-LOC8059783/gene-LOC8063370/gene-LOC8064969/gene-LOC8067674/gene-LOC8068394/gene-LOC8068458/gene-LOC8071864/gene-LOC8074937/gene-LOC8075256/gene-LOC8077116/gene-LOC8077154/gene-LOC8079214/gene-LOC8079243/gene-LOC8084507	up
ko00908	Zeatin biosynthesis	1.98	0.00379738	0.0266483	gene-LOC8055981/gene-LOC8055982/gene-LOC8056539/gene-LOC8056588/gene-LOC8063778/gene-LOC8065512/gene-LOC8066214/gene-LOC8068316/gene-LOC8070550/gene-LOC8070759/gene-LOC8071663/gene-LOC8075359/gene-LOC8078740/gene-LOC8080693/gene-LOC8085661/gene-LOC8085918/gene-LOC8086217	up
ko00945	Stilbenoid, diarylheptanoid and gingerol biosynthesis	1.93	0.00521778	0.0329451	gene-LOC110431033/gene-LOC8059672/gene-LOC8059757/gene-LOC8063763/gene-LOC8065423/gene-LOC8065424/gene-LOC8070884/gene-LOC8075591/gene-LOC8075889/gene-LOC8076209/gene-LOC8077042/gene-LOC8081980/gene-LOC8082405/gene-LOC8082766/gene-LOC8084483/gene-LOC8085983/gene-LOC8085985	up
ko00905	Brassinosteroid biosynthesis	2.76	0.00532064	0.0329451	gene-LOC8056846/gene-LOC8062533/gene-LOC8062746/gene-LOC8062747/gene-LOC8065062/gene-LOC8071661/gene-LOC8080795/gene-LOC8080997	up
ko00430	Taurine and hypotaurine metabolism	4.53	0.0064131	0.0375035	gene-LOC8057464/gene-LOC8060795/gene-LOC8063364/gene-LOC8085236	up
ko00402	Benzoxazinoid biosynthesis	2.03	0.0152819	0.0846645	gene-LOC110430107/gene-LOC8058660/gene-LOC8061619/gene-LOC8064325/gene-LOC8064327/gene-LOC8069138/gene-LOC8073271/gene-LOC8073272/gene-LOC8081255/gene-LOC8081779/gene-LOC8085021	up
ko00620	Pyruvate metabolism	1.6	0.016204	0.0852842	Sorghum_bicolor_newGene_3095/gene-LOC110431943/gene-LOC110433907/gene-LOC110434959/gene-LOC110437034/gene-LOC8055804/gene-LOC8056731/gene-LOC8060127/gene-LOC8061808/gene-LOC8065768/gene-LOC8065884/gene-LOC8067222/gene-LOC8078313/gene-LOC8080995/gene-LOC8081219/gene-LOC8083997/gene-LOC8084019/gene-LOC8084360/gene-LOC8085169/gene-LOC8085170/gene-LOC8085529/gene-LOC8085635	up
ko00270	Cysteine and methionine metabolism	1.53	0.0171673	0.0860518	gene-LOC110431907/gene-LOC110431942/gene-LOC110432894/gene-LOC110433996/gene-LOC110435716/gene-LOC110435962/gene-LOC8055427/gene-LOC8056874/gene-LOC8057616/gene-LOC8058608/gene-LOC8060272/gene-LOC8060680/gene-LOC8060870/gene-LOC8064642/gene-LOC8065691/gene-LOC8067398/gene-LOC8069498/gene-LOC8072141/gene-LOC8077869/gene-LOC8078636/gene-LOC8078948/gene-LOC8080479/gene-LOC8081032/gene-LOC8085169/gen…	up
ko00520	Amino sugar and nucleotide sugar metabolism	1.37	0.0272561	0.130412	gene-LOC110430794/gene-LOC110436405/gene-LOC8054209/gene-LOC8054694/gene-LOC8054752/gene-LOC8055842/gene-LOC8056043/gene-LOC8056099/gene-LOC8056503/gene-LOC8056623/gene-LOC8057768/gene-LOC8058966/gene-LOC8059393/gene-LOC8059467/gene-LOC8060060/gene-LOC8060192/gene-LOC8060193/gene-LOC8060195/gene-LOC8060967/gene-LOC8061807/gene-LOC8063838/gene-LOC8066435/gene-LOC8068417/gene-LOC8069810/gene-LOC807…	up
ko00770	Pantothenate and CoA biosynthesis	1.8	0.0295478	0.13523	gene-LOC110431044/gene-LOC110431942/gene-LOC110434959/gene-LOC110435962/gene-LOC8056510/gene-LOC8057524/gene-LOC8060864/gene-LOC8064642/gene-LOC8072624/gene-LOC8077841/gene-LOC8079473/gene-LOC8082590	up
ko00410	beta-Alanine metabolism	1.76	0.0337902	0.142275	gene-LOC110429801/gene-LOC110434959/gene-LOC110435557/gene-LOC8056374/gene-LOC8060864/gene-LOC8063364/gene-LOC8070907/gene-LOC8072081/gene-LOC8073581/gene-LOC8080995/gene-LOC8082590/gene-LOC8085236	up
ko00906	Carotenoid biosynthesis	1.76	0.0337902	0.142275	gene-LOC110432873/gene-LOC8055312/gene-LOC8068900/gene-LOC8071502/gene-LOC8072272/gene-LOC8072273/gene-LOC8077590/gene-LOC8080538/gene-LOC8080540/gene-LOC8081112/gene-LOC8084619/gene-LOC8085716	up
ko00130	Ubiquinone and other terpenoid-quinone biosynthesis	1.66	0.0374437	0.145979	gene-LOC110430606/gene-LOC110430856/gene-LOC8054144/gene-LOC8054503/gene-LOC8056122/gene-LOC8058608/gene-LOC8059757/gene-LOC8060831/gene-LOC8064219/gene-LOC8071292/gene-LOC8073882/gene-LOC8077870/gene-LOC8079391/gene-LOC8084483	up
ko00360	Phenylalanine metabolism	1.66	0.0374437	0.145979	gene-LOC8054282/gene-LOC8054283/gene-LOC8056374/gene-LOC8058608/gene-LOC8063823/gene-LOC8066166/gene-LOC8066167/gene-LOC8066169/gene-LOC8066170/gene-LOC8067813/gene-LOC8070907/gene-LOC8073581/gene-LOC8074774/gene-LOC8077154	up
ko00515	Mannose type O-glycan biosynthesis	2.27	0.0404066	0.151905	gene-LOC110434037/gene-LOC8070435/gene-LOC8073030/gene-LOC8073034/gene-LOC8079059/gene-LOC8082693	up
ko00290	Valine, leucine and isoleucine biosynthesis	2.16	0.0498377	0.180899	gene-LOC110431942/gene-LOC110435962/gene-LOC8056510/gene-LOC8062907/gene-LOC8064642/gene-LOC8085635	up
ko00514	Other types of O-glycan biosynthesis	1.98	0.0542935	0.190504	gene-LOC8062345/gene-LOC8072297/gene-LOC8072375/gene-LOC8073131/gene-LOC8074523/gene-LOC8079047/gene-LOC8079056	up
ko01200	Carbon metabolism	1.24	0.0577022	0.195933	gene-LOC110430300/gene-LOC110431943/gene-LOC110432921/gene-LOC110432922/gene-LOC110433907/gene-LOC110434038/gene-LOC110435557/gene-LOC110436866/gene-LOC110437034/gene-LOC8054737/gene-LOC8054783/gene-LOC8055804/gene-LOC8056489/gene-LOC8056731/gene-LOC8057349/gene-LOC8057390/gene-LOC8057404/gene-LOC8057637/gene-LOC8057789/gene-LOC8060455/gene-LOC8060548/gene-LOC8061808/gene-LOC8062907/gene-LOC80637…	up
ko00943	Isoflavonoid biosynthesis	1.98	0.0724289	0.232834	gene-LOC8055322/gene-LOC8060115/gene-LOC8063779/gene-LOC8063845/gene-LOC8086207/gene-LOC8086208	up
ko00280	Valine, leucine and isoleucine degradation	1.49	0.0729936	0.232834	gene-LOC110431942/gene-LOC110431943/gene-LOC110433879/gene-LOC110434959/gene-LOC110435962/gene-LOC8059276/gene-LOC8064642/gene-LOC8066210/gene-LOC8070079/gene-LOC8072081/gene-LOC8074815/gene-LOC8077981/gene-LOC8080051/gene-LOC8080995/gene-LOC8082413	up
ko00600	Sphingolipid metabolism	1.43	0.0779652	0.241378	gene-LOC8054332/gene-LOC8055036/gene-LOC8057778/gene-LOC8062134/gene-LOC8063322/gene-LOC8064369/gene-LOC8065820/gene-LOC8066433/gene-LOC8066506/gene-LOC8066509/gene-LOC8073166/gene-LOC8077702/gene-LOC8078635/gene-LOC8078836/gene-LOC8081286/gene-LOC8081884/gene-LOC8085187	up
ko00902	Monoterpenoid biosynthesis	1.9	0.085593	0.257423	Sorghum_bicolor_newGene_994/gene-LOC8078892/gene-LOC8078893/gene-LOC8078894/gene-LOC8078895/gene-LOC8078896	up
ko00052	Galactose metabolism	1.33	0.0963826	0.269849	gene-LOC110434887/gene-LOC110436866/gene-LOC8057789/gene-LOC8060455/gene-LOC8063322/gene-LOC8063729/gene-LOC8065820/gene-LOC8069810/gene-LOC8070214/gene-LOC8071050/gene-LOC8073422/gene-LOC8073423/gene-LOC8074516/gene-LOC8075677/gene-LOC8078430/gene-LOC8078635/gene-LOC8078836/gene-LOC8081321/gene-LOC8081884/gene-LOC8084290/gene-LOC8084358/gene-LOC8084429	up
ko00790	Folate biosynthesis	1.67	0.0975213	0.269849	Sorghum_bicolor_newGene_5273/gene-LOC110434604/gene-LOC8055438/gene-LOC8063826/gene-LOC8066657/gene-LOC8069953/gene-LOC8070273/gene-LOC8075877	up
ko00591	Linoleic acid metabolism	1.98	0.0975228	0.269849	gene-LOC8063420/gene-LOC8064218/gene-LOC8065835/gene-LOC8078665/gene-LOC8082015	up
ko00780	Biotin metabolism	1.83	0.099979	0.269849	gene-LOC110437152/gene-LOC8054561/gene-LOC8058077/gene-LOC8059284/gene-LOC8059285/gene-LOC8059286	up
ko00061	Fatty acid biosynthesis	1.46	0.110827	0.291651	Sorghum_bicolor_newGene_3095/gene-LOC110433879/gene-LOC8054561/gene-LOC8059284/gene-LOC8059285/gene-LOC8059286/gene-LOC8061464/gene-LOC8065057/gene-LOC8067222/gene-LOC8070721/gene-LOC8071347/gene-LOC8085654	up
ko00904	Diterpenoid biosynthesis	1.45	0.127876	0.326604	gene-LOC8061378/gene-LOC8064894/gene-LOC8069158/gene-LOC8071975/gene-LOC8072094/gene-LOC8074781/gene-LOC8078184/gene-LOC8078789/gene-LOC8078989/gene-LOC8081423/gene-LOC8086485	up
ko00630	Glyoxylate and dicarboxylate metabolism	1.31	0.130315	0.326604	gene-LOC110431943/gene-LOC110434374/gene-LOC8054737/gene-LOC8057404/gene-LOC8059918/gene-LOC8070443/gene-LOC8070530/gene-LOC8070958/gene-LOC8071256/gene-LOC8071625/gene-LOC8073848/gene-LOC8074729/gene-LOC8075758/gene-LOC8076488/gene-LOC8080292/gene-LOC8081219/gene-LOC8083997/gene-LOC8086320/gene-LOC8086374	up
ko00950	Isoquinoline alkaloid biosynthesis	1.47	0.135385	0.329547	gene-LOC8054333/gene-LOC8056374/gene-LOC8057594/gene-LOC8057852/gene-LOC8058608/gene-LOC8067813/gene-LOC8070907/gene-LOC8071139/gene-LOC8073581/gene-LOC8077154	up
ko03030	DNA replication	1.34	0.137751	0.329547	gene-LOC110430064/gene-LOC8054704/gene-LOC8056390/gene-LOC8056889/gene-LOC8057601/gene-LOC8061443/gene-LOC8061908/gene-LOC8063792/gene-LOC8066367/gene-LOC8066643/gene-LOC8068669/gene-LOC8070825/gene-LOC8074668/gene-LOC8075459/gene-LOC8076996/gene-LOC8155437	up
ko02010	ABC transporters	1.26	0.144071	0.337007	gene-LOC8054364/gene-LOC8058081/gene-LOC8058082/gene-LOC8060300/gene-LOC8061384/gene-LOC8063109/gene-LOC8067360/gene-LOC8067657/gene-LOC8068059/gene-LOC8068061/gene-LOC8071666/gene-LOC8071667/gene-LOC8072022/gene-LOC8073522/gene-LOC8076705/gene-LOC8076723/gene-LOC8078474/gene-LOC8078669/gene-LOC8079561/gene-LOC8081307/gene-LOC8083426/gene-LOC8083774/gene-LOC8084807	up
ko03440	Homologous recombination	1.25	0.151756	0.341394	gene-LOC110430064/gene-LOC110431933/gene-LOC8055281/gene-LOC8055687/gene-LOC8056757/gene-LOC8056889/gene-LOC8057198/gene-LOC8061443/gene-LOC8063132/gene-LOC8063315/gene-LOC8064471/gene-LOC8068669/gene-LOC8071507/gene-LOC8071508/gene-LOC8071512/gene-LOC8074668/gene-LOC8074827/gene-LOC8075208/gene-LOC8081056/gene-LOC8081617/gene-LOC8081620/gene-LOC8082142/gene-LOC8083852	up
ko00072	Synthesis and degradation of ketone bodies	2.16	0.152432	0.341394	gene-LOC110431943/gene-LOC8077981/gene-LOC8082413	up
ko00030	Pentose phosphate pathway	1.34	0.166452	0.365027	gene-LOC110434038/gene-LOC110436866/gene-LOC8054783/gene-LOC8057349/gene-LOC8057789/gene-LOC8060455/gene-LOC8060548/gene-LOC8063729/gene-LOC8069020/gene-LOC8070439/gene-LOC8075677/gene-LOC8084429/gene-LOC8084524	up
ko00450	Selenocompound metabolism	1.65	0.177032	0.380306	gene-LOC110431907/gene-LOC8065691/gene-LOC8071910/gene-LOC8073833/gene-LOC8080479	up
ko00640	Propanoate metabolism	1.44	0.18308	0.385431	Sorghum_bicolor_newGene_3095/gene-LOC110431943/gene-LOC110435557/gene-LOC8067222/gene-LOC8072081/gene-LOC8081219/gene-LOC8085169/gene-LOC8085170	up
ko00330	Arginine and proline metabolism	1.3	0.203554	0.420132	gene-LOC110429801/gene-LOC110432894/gene-LOC110434959/gene-LOC8054990/gene-LOC8058116/gene-LOC8059630/gene-LOC8060272/gene-LOC8068005/gene-LOC8068388/gene-LOC8068450/gene-LOC8080995/gene-LOC8082590	up
ko04122	Sulfur relay system	1.83	0.219579	0.444493	gene-LOC110434604/gene-LOC8064290/gene-LOC8069953	up
ko00650	Butanoate metabolism	1.39	0.233639	0.460523	gene-LOC110431943/gene-LOC8056510/gene-LOC8063364/gene-LOC8077981/gene-LOC8082413/gene-LOC8083997/gene-LOC8085236	up
ko00998	Biosynthesis of various secondary metabolites - part 2	3.97	0.236248	0.460523	gene-LOC110429730	up
ko00564	Glycerophospholipid metabolism	1.13	0.266466	0.509982	gene-LOC110432009/gene-LOC8058245/gene-LOC8058249/gene-LOC8059415/gene-LOC8060532/gene-LOC8060599/gene-LOC8061765/gene-LOC8062530/gene-LOC8063098/gene-LOC8064415/gene-LOC8066516/gene-LOC8067818/gene-LOC8069007/gene-LOC8070074/gene-LOC8070297/gene-LOC8070860/gene-LOC8072374/gene-LOC8073971/gene-LOC8074565/gene-LOC8074765/gene-LOC8076331/gene-LOC8077048/gene-LOC8079008/gene-LOC8082104/gene-LOC80823…	up
ko00730	Thiamine metabolism	1.36	0.274707	0.516366	gene-LOC8058194/gene-LOC8059405/gene-LOC8060373/gene-LOC8062704/gene-LOC8081666/gene-LOC8085126	up
ko01212	Fatty acid metabolism	1.18	0.288106	0.525848	Sorghum_bicolor_newGene_3095/gene-LOC110431943/gene-LOC110433879/gene-LOC110435557/gene-LOC8054561/gene-LOC8059276/gene-LOC8059284/gene-LOC8059285/gene-LOC8059286/gene-LOC8061464/gene-LOC8065057/gene-LOC8067222/gene-LOC8070721/gene-LOC8071347/gene-LOC8085654	up
ko00966	Glucosinolate biosynthesis	1.59	0.2913	0.525848	gene-LOC110431942/gene-LOC110435962/gene-LOC8064642	up
ko00920	Sulfur metabolism	1.29	0.294738	0.525848	gene-LOC8056411/gene-LOC8059355/gene-LOC8068326/gene-LOC8075970/gene-LOC8080479/gene-LOC8080734/gene-LOC8085539	up
ko00440	Phosphonate and phosphinate metabolism	1.76	0.316545	0.555342	gene-LOC8070074/gene-LOC8076331	up
ko00601	Glycosphingolipid biosynthesis - lacto and neolacto series	2.64	0.332551	0.573858	gene-LOC8063550	up
ko00053	Ascorbate and aldarate metabolism	1.16	0.343859	0.583801	gene-LOC110433417/gene-LOC110434959/gene-LOC8054209/gene-LOC8057994/gene-LOC8058582/gene-LOC8059393/gene-LOC8059467/gene-LOC8059806/gene-LOC8076742/gene-LOC8080995/gene-LOC8084736	up
ko00300	Lysine biosynthesis	1.4	0.3643	0.608688	gene-LOC8060870/gene-LOC8068862/gene-LOC8081893	up
ko00051	Fructose and mannose metabolism	1.11	0.38027	0.610253	gene-LOC110436866/gene-LOC8056099/gene-LOC8057789/gene-LOC8060455/gene-LOC8063729/gene-LOC8068417/gene-LOC8069810/gene-LOC8070439/gene-LOC8075677/gene-LOC8079693/gene-LOC8081321/gene-LOC8084358/gene-LOC8084429/gene-LOC8084524	up
ko00260	Glycine, serine and threonine metabolism	1.11	0.38027	0.610253	gene-LOC110436673/gene-LOC8056374/gene-LOC8060870/gene-LOC8061103/gene-LOC8062907/gene-LOC8067674/gene-LOC8070907/gene-LOC8073581/gene-LOC8075758/gene-LOC8075931/gene-LOC8077869/gene-LOC8080292/gene-LOC8080995/gene-LOC8085617	up
ko04075	Plant hormone signal transduction	1.03	0.382629	0.610253	Sorghum_bicolor_newGene_3026/Sorghum_bicolor_newGene_4537/gene-LOC110432288/gene-LOC110434425/gene-LOC110434480/gene-LOC110434546/gene-LOC110435241/gene-LOC110435509/gene-LOC110435576/gene-LOC110435827/gene-LOC110436350/gene-LOC8054401/gene-LOC8054565/gene-LOC8054595/gene-LOC8055151/gene-LOC8055614/gene-LOC8055698/gene-LOC8056354/gene-LOC8056591/gene-LOC8056625/gene-LOC8056760/gene-LOC8057203/gen…	up
ko00020	Citrate cycle (TCA cycle)	1.13	0.398491	0.626066	gene-LOC110430300/gene-LOC110433903/gene-LOC110437034/gene-LOC8055804/gene-LOC8057404/gene-LOC8068084/gene-LOC8071625/gene-LOC8085529/gene-LOC8086010	up
ko01210	2-Oxocarboxylic acid metabolism	1.09	0.440981	0.682634	gene-LOC110430300/gene-LOC110431942/gene-LOC110435962/gene-LOC8056510/gene-LOC8057404/gene-LOC8060870/gene-LOC8064642/gene-LOC8071625/gene-LOC8076236/gene-LOC8085635	up
ko00250	Alanine, aspartate and glutamate metabolism	1.08	0.455056	0.692772	gene-LOC110430248/gene-LOC110434374/gene-LOC8058504/gene-LOC8063364/gene-LOC8067575/gene-LOC8069937/gene-LOC8070530/gene-LOC8081084/gene-LOC8085236	up
ko00960	Tropane, piperidine and pyridine alkaloid biosynthesis	1.11	0.462391	0.692772	gene-LOC8056374/gene-LOC8058608/gene-LOC8070907/gene-LOC8073581/gene-LOC8073643/gene-LOC8077154	up
ko00511	Other glycan degradation	1.05	0.467274	0.692772	gene-LOC110431296/gene-LOC8058866/gene-LOC8059037/gene-LOC8062780/gene-LOC8063322/gene-LOC8064369/gene-LOC8078635/gene-LOC8078836/gene-LOC8079499/gene-LOC8081412/gene-LOC8081884/gene-LOC8086311/gene-LOC8086314	up
ko00590	Arachidonic acid metabolism	1.1	0.482132	0.704871	gene-LOC8056585/gene-LOC8057464/gene-LOC8060795/gene-LOC8071538/gene-LOC8075877	up
ko00942	Anthocyanin biosynthesis	1.59	0.490283	0.706969	gene-LOC8081542	up
ko04070	Phosphatidylinositol signaling system	1.01	0.528444	0.751698	gene-LOC110435591/gene-LOC8059806/gene-LOC8062479/gene-LOC8063724/gene-LOC8066020/gene-LOC8066681/gene-LOC8070271/gene-LOC8070765/gene-LOC8071261/gene-LOC8072500/gene-LOC8074765/gene-LOC8075630/gene-LOC8078816/gene-LOC8078965/gene-LOC8079199/gene-LOC8081068/gene-LOC8082394/gene-LOC8084060	up
ko04712	Circadian rhythm - plant	1	0.541737	0.760333	Sorghum_bicolor_newGene_926/gene-LOC110436807/gene-LOC8054666/gene-LOC8056975/gene-LOC8056976/gene-LOC8061952/gene-LOC8064814/gene-LOC8064817/gene-LOC8064818/gene-LOC8064819/gene-LOC8064820/gene-LOC8065765/gene-LOC8069670/gene-LOC8071295/gene-LOC8072479/gene-LOC8072813	up
ko00860	Porphyrin and chlorophyll metabolism	0.93	0.638112	0.815993	gene-LOC8060659/gene-LOC8062553/gene-LOC8062831/gene-LOC8064655/gene-LOC8067086/gene-LOC8068025/gene-LOC8081216/gene-LOC8084878	up
ko00340	Histidine metabolism	0.92	0.65389	0.815993	gene-LOC110434959/gene-LOC8080995/gene-LOC8082136	up
ko00604	Glycosphingolipid biosynthesis - ganglio series	0.91	0.659721	0.815993	gene-LOC8063322/gene-LOC8078635/gene-LOC8078836/gene-LOC8081884	up
ko03430	Mismatch repair	0.91	0.671596	0.815993	gene-LOC110430064/gene-LOC8054704/gene-LOC8056514/gene-LOC8056889/gene-LOC8057517/gene-LOC8057601/gene-LOC8061443/gene-LOC8068669/gene-LOC8074668/gene-LOC8077621	up
ko00910	Nitrogen metabolism	0.88	0.69122	0.815993	Sorghum_bicolor_newGene_137/gene-LOC110434374/gene-LOC8069516/gene-LOC8070530/gene-LOC8078943/gene-LOC8080665	up
ko00660	C5-Branched dibasic acid metabolism	0.88	0.702786	0.815993	gene-LOC8056510	up
ko00903	Limonene and pinene degradation	0.88	0.702786	0.815993	gene-LOC110434959	up
ko00040	Pentose and glucuronate interconversions	0.9	0.713955	0.815993	gene-LOC110430834/gene-LOC8054209/gene-LOC8054729/gene-LOC8054748/gene-LOC8054783/gene-LOC8055927/gene-LOC8059393/gene-LOC8060093/gene-LOC8061087/gene-LOC8061717/gene-LOC8062269/gene-LOC8065610/gene-LOC8066875/gene-LOC8076305/gene-LOC8077893/gene-LOC8079625/gene-LOC8082393/gene-LOC8082834	up
ko00710	Carbon fixation in photosynthetic organisms	0.87	0.726191	0.815993	gene-LOC110433907/gene-LOC8054783/gene-LOC8056489/gene-LOC8065884/gene-LOC8070439/gene-LOC8076121/gene-LOC8078313/gene-LOC8084019/gene-LOC8084360/gene-LOC8084524	up
ko00900	Terpenoid backbone biosynthesis	0.85	0.727876	0.815993	gene-LOC110431943/gene-LOC8061664/gene-LOC8068071/gene-LOC8077981/gene-LOC8083094/gene-LOC8085070/gene-LOC8085126	up
ko00670	One carbon pool by folate	0.79	0.737914	0.815993	gene-LOC8057390/gene-LOC8075758	up
ko00380	Tryptophan metabolism	0.85	0.771835	0.815993	gene-LOC110431768/gene-LOC110431943/gene-LOC110433996/gene-LOC110434959/gene-LOC8058709/gene-LOC8061191/gene-LOC8061539/gene-LOC8061618/gene-LOC8064715/gene-LOC8067813/gene-LOC8080995/gene-LOC8083290/gene-LOC8084128	up
ko00531	Glycosaminoglycan degradation	0.79	0.772799	0.815993	gene-LOC8063322/gene-LOC8065389/gene-LOC8078635/gene-LOC8078836/gene-LOC8081884	up
ko00261	Monobactam biosynthesis	0.66	0.801709	0.815993	gene-LOC8060870	up
ko00750	Vitamin B6 metabolism	0.66	0.801709	0.815993	gene-LOC8061103	up
ko00220	Arginine biosynthesis	0.74	0.808696	0.815993	gene-LOC110434374/gene-LOC8070530/gene-LOC8076236/gene-LOC8081084	up
ko00565	Ether lipid metabolism	0.74	0.808696	0.815993	gene-LOC110432009/gene-LOC8070074/gene-LOC8072374/gene-LOC8076331	up
ko04146	Peroxisome	0.82	0.819916	0.815993	gene-LOC110430300/gene-LOC110435557/gene-LOC110437067/gene-LOC8054737/gene-LOC8056536/gene-LOC8057804/gene-LOC8059276/gene-LOC8071053/gene-LOC8071347/gene-LOC8071538/gene-LOC8074729/gene-LOC8082413/gene-LOC8085582/gene-LOC8085654	up
ko04145	Phagosome	0.78	0.826485	0.815993	gene-LOC110432839/gene-LOC110433857/gene-LOC110437353/gene-LOC8056101/gene-LOC8059974/gene-LOC8065540/gene-LOC8080082/gene-LOC8081101/gene-LOC8082412	up
ko00965	Betalain biosynthesis	0.63	0.841766	0.815993	gene-LOC8061011/gene-LOC8067813	up
ko00100	Steroid biosynthesis	0.73	0.844817	0.815993	gene-LOC8054926/gene-LOC8061884/gene-LOC8070675/gene-LOC8071249/gene-LOC8079522/gene-LOC8081208	up
ko00062	Fatty acid elongation	0.68	0.871659	0.815993	gene-LOC8058206/gene-LOC8058207/gene-LOC8065756/gene-LOC8079130/gene-LOC8083832	up
ko00603	Glycosphingolipid biosynthesis - globo and isoglobo series	0.5	0.884428	0.815993	gene-LOC8065820	up
ko00073	Cutin, suberine and wax biosynthesis	0.69	0.899509	0.815993	gene-LOC8056109/gene-LOC8062890/gene-LOC8064205/gene-LOC8069052/gene-LOC8072572/gene-LOC8074569/gene-LOC8076827	up
ko00562	Inositol phosphate metabolism	0.74	0.906499	0.815993	gene-LOC110435591/gene-LOC8059806/gene-LOC8062479/gene-LOC8063724/gene-LOC8066020/gene-LOC8070271/gene-LOC8071261/gene-LOC8072374/gene-LOC8072500/gene-LOC8075630/gene-LOC8078816/gene-LOC8078965/gene-LOC8084060	up
ko00760	Nicotinate and nicotinamide metabolism	0.53	0.906845	0.815993	gene-LOC8069937/gene-LOC8077610	up
ko01040	Biosynthesis of unsaturated fatty acids	0.55	0.921331	0.815993	gene-LOC110435557/gene-LOC8059276/gene-LOC8061464	up
ko00563	Glycosylphosphatidylinositol (GPI)-anchor biosynthesis	0.48	0.932845	0.815993	gene-LOC8071304/gene-LOC8073025	up
ko00561	Glycerolipid metabolism	0.73	0.933933	0.815993	gene-LOC110431365/gene-LOC110434959/gene-LOC8057767/gene-LOC8060093/gene-LOC8061765/gene-LOC8063098/gene-LOC8065530/gene-LOC8065820/gene-LOC8066516/gene-LOC8069214/gene-LOC8074765/gene-LOC8080995/gene-LOC8082104/gene-LOC8082394/gene-LOC8082477	up
ko03060	Protein export	0.65	0.934291	0.815993	gene-LOC110430498/gene-LOC8062772/gene-LOC8067485/gene-LOC8068211/gene-LOC8073356/gene-LOC8076528/gene-LOC8077360/gene-LOC8081101	up
ko00310	Lysine degradation	0.57	0.946447	0.815993	gene-LOC110431943/gene-LOC110434959/gene-LOC8070885/gene-LOC8076250/gene-LOC8080995	up
ko00230	Purine metabolism	0.69	0.950158	0.815993	gene-LOC110434493/gene-LOC110437483/gene-LOC8056731/gene-LOC8058194/gene-LOC8058504/gene-LOC8060204/gene-LOC8060373/gene-LOC8060673/gene-LOC8061808/gene-LOC8068326/gene-LOC8070903/gene-LOC8072458/gene-LOC8074461	up
ko00240	Pyrimidine metabolism	0.57	0.971431	0.815993	gene-LOC8060204/gene-LOC8069781/gene-LOC8070903/gene-LOC8074461/gene-LOC8074531/gene-LOC8077359/gene-LOC8079248	up
ko00190	Oxidative phosphorylation	0.6	0.976819	0.815993	gene-LOC110430361/gene-LOC8054376/gene-LOC8061554/gene-LOC8073667/gene-LOC8079856/gene-LOC8080687/gene-LOC8082201/gene-LOC8082287/gene-LOC8083958/gene-LOC8085687	up
ko03018	RNA degradation	0.64	0.979407	0.815993	gene-LOC110434929/gene-LOC110436866/gene-LOC8057789/gene-LOC8060455/gene-LOC8061075/gene-LOC8063729/gene-LOC8065383/gene-LOC8067973/gene-LOC8068971/gene-LOC8069259/gene-LOC8075677/gene-LOC8076462/gene-LOC8076496/gene-LOC8084429	up
ko00195	Photosynthesis	0.37	0.990793	0.815993	gene-LOC8056352/gene-LOC8065366/gene-LOC8083923	up
ko00513	Various types of N-glycan biosynthesis	0.36	0.992579	0.815993	gene-LOC8056009/gene-LOC8070548/gene-LOC8079658	up
ko03420	Nucleotide excision repair	0.45	0.993915	0.815993	gene-LOC8054704/gene-LOC8056889/gene-LOC8057601/gene-LOC8061443/gene-LOC8068669/gene-LOC8074668	up
ko04130	SNARE interactions in vesicular transport	0.18	0.996998	0.815993	gene-LOC8067228	up
ko04141	Protein processing in endoplasmic reticulum	0.66	0.997025	0.815993	Sorghum_bicolor_newGene_1057/Sorghum_bicolor_newGene_225/gene-LOC110430498/gene-LOC110431561/gene-LOC110432839/gene-LOC8054154/gene-LOC8054387/gene-LOC8055207/gene-LOC8056101/gene-LOC8056290/gene-LOC8056770/gene-LOC8065584/gene-LOC8069053/gene-LOC8070063/gene-LOC8070101/gene-LOC8072550/gene-LOC8073343/gene-LOC8073737/gene-LOC8076501/gene-LOC8076920/gene-LOC8078754/gene-LOC8080082/gene-LOC8081033/…	up
ko04120	Ubiquitin mediated proteolysis	0.57	0.998522	0.815993	gene-LOC110433115/gene-LOC110434575/gene-LOC8056822/gene-LOC8057721/gene-LOC8059969/gene-LOC8062374/gene-LOC8064133/gene-LOC8064235/gene-LOC8064236/gene-LOC8067105/gene-LOC8068609/gene-LOC8068793/gene-LOC8070446/gene-LOC8073180/gene-LOC8076501/gene-LOC8077238/gene-LOC8078056/gene-LOC8085095/gene-LOC8085486	up
ko04136	Autophagy - other	0.15	0.999113	0.815993	gene-LOC8077440	up
ko03410	Base excision repair	0.22	0.999326	0.815993	gene-LOC8061443/gene-LOC8074668	up
ko03015	mRNA surveillance pathway	0.41	0.999454	0.815993	gene-LOC110434929/gene-LOC8054985/gene-LOC8057405/gene-LOC8058063/gene-LOC8060869/gene-LOC8067907/gene-LOC8084186/gene-LOC8155568	up
ko03020	RNA polymerase	0.13	0.999738	0.815993	gene-LOC8066017	up
ko00909	Sesquiterpenoid and triterpenoid biosynthesis	0.12	0.999867	0.815993	gene-LOC8062668	up
ko03008	Ribosome biogenesis in eukaryotes	0.29	0.99994	0.815993	gene-LOC8058733/gene-LOC8078012/gene-LOC8078117/gene-LOC8082571/gene-LOC8085045	up
ko00510	N-Glycan biosynthesis	0.11	0.999949	0.815993	gene-LOC8059480	up
ko03050	Proteasome	0.11	0.999961	0.815993	gene-LOC8081443	up
ko00970	Aminoacyl-tRNA biosynthesis	0.34	0.99998	0.815993	gene-LOC110433420/gene-LOC8055221/gene-LOC8057941/gene-LOC8062190/gene-LOC8068349/gene-LOC8075180/gene-LOC8079728/gene-LOC8079889	up
ko04144	Endocytosis	0.42	0.99999	0.815993	gene-LOC110432009/gene-LOC8056290/gene-LOC8062160/gene-LOC8062330/gene-LOC8066130/gene-LOC8066133/gene-LOC8070063/gene-LOC8072500/gene-LOC8072550/gene-LOC8072812/gene-LOC8078387/gene-LOC8078816/gene-LOC8081914/gene-LOC8084060/gene-LOC8155684	up
ko03010	Ribosome	0.35	1	0.815993	gene-LOC110433115/gene-LOC110436679/gene-LOC8054342/gene-LOC8055671/gene-LOC8057078/gene-LOC8059262/gene-LOC8060477/gene-LOC8065570/gene-LOC8067105/gene-LOC8071244/gene-LOC8077238/gene-LOC8078426/gene-LOC8079713/gene-LOC8081814/gene-LOC8083646	up
ko03040	Spliceosome	0.25	1	0.815993	gene-LOC110434867/gene-LOC110435661/gene-LOC8054634/gene-LOC8056290/gene-LOC8067892/gene-LOC8070063/gene-LOC8072550/gene-LOC8074604/gene-LOC8075807/gene-LOC8077164	up
ko03013	RNA transport	0.17	1	0.815993	gene-LOC110434929/gene-LOC8055235/gene-LOC8055301/gene-LOC8061429/gene-LOC8074740/gene-LOC8081618	up
ko00196	Photosynthesis - antenna proteins	13.81	6.77156e-15	6.9854e-13	gene-LOC110430685/gene-LOC110432431/gene-LOC110437218/gene-LOC8057152/gene-LOC8062994/gene-LOC8074608/gene-LOC8077179/gene-LOC8077219/gene-LOC8077222/gene-LOC8081744/gene-LOC8081748/gene-LOC8082204/gene-LOC8082496/gene-LOC8085855	down
ko00195	Photosynthesis	5.55	1.37962e-10	7.11593e-09	Sorghum_bicolor_newGene_5674/gene-LOC110430997/gene-LOC110431678/gene-LOC110432281/gene-LOC110437651/gene-LOC8055848/gene-LOC8062389/gene-LOC8064335/gene-LOC8066424/gene-LOC8066782/gene-LOC8068511/gene-LOC8071154/gene-LOC8075293/gene-LOC8077380/gene-LOC8078487/gene-LOC8079911/gene-LOC8079922/gene-LOC8079929/gene-LOC8081476/gene-LOC8081712	down
ko04712	Circadian rhythm - plant	3.91	2.86053e-10	9.83622e-09	gene-LOC110431210/gene-LOC110432809/gene-LOC110433966/gene-LOC8054807/gene-LOC8058078/gene-LOC8058449/gene-LOC8058579/gene-LOC8059991/gene-LOC8060206/gene-LOC8062912/gene-LOC8065521/gene-LOC8067132/gene-LOC8068219/gene-LOC8069174/gene-LOC8070845/gene-LOC8073014/gene-LOC8075576/gene-LOC8076033/gene-LOC8078190/gene-LOC8078579/gene-LOC8079074/gene-LOC8080836/gene-LOC8081049/gene-LOC8081072/gene-LOC8…	down
ko00710	Carbon fixation in photosynthetic organisms	2.73	0.000524072	0.0108247	gene-LOC110430391/gene-LOC110430571/gene-LOC110431784/gene-LOC110432544/gene-LOC110433451/gene-LOC110433572/gene-LOC110434320/gene-LOC8055966/gene-LOC8058886/gene-LOC8060106/gene-LOC8071235/gene-LOC8076279/gene-LOC8078737/gene-LOC8079221	down
ko01200	Carbon metabolism	1.81	0.000524664	0.0108247	gene-LOC110430391/gene-LOC110430571/gene-LOC110430724/gene-LOC110431020/gene-LOC110431688/gene-LOC110431784/gene-LOC110432544/gene-LOC110433451/gene-LOC110433572/gene-LOC110434320/gene-LOC110434935/gene-LOC110437606/gene-LOC8054115/gene-LOC8055196/gene-LOC8055966/gene-LOC8058886/gene-LOC8059545/gene-LOC8060106/gene-LOC8062170/gene-LOC8066598/gene-LOC8066803/gene-LOC8066805/gene-LOC8066987/gene-LO…	down
ko00630	Glyoxylate and dicarboxylate metabolism	2.16	0.00507448	0.0872454	gene-LOC110430391/gene-LOC110430724/gene-LOC110434935/gene-LOC110437606/gene-LOC8054115/gene-LOC8055196/gene-LOC8055966/gene-LOC8066598/gene-LOC8066803/gene-LOC8066805/gene-LOC8066987/gene-LOC8073135/gene-LOC8078245/gene-LOC8083916	down
ko00740	Riboflavin metabolism	3.33	0.00801932	0.103496	gene-LOC110430369/gene-LOC110433830/gene-LOC8056827/gene-LOC8071319/gene-LOC8078871/gene-LOC8081067	down
ko00905	Brassinosteroid biosynthesis	3.86	0.0080262	0.103496	gene-LOC8055723/gene-LOC8076933/gene-LOC8078799/gene-LOC8080797/gene-LOC8086442	down
ko04075	Plant hormone signal transduction	1.36	0.0101198	0.115993	gene-LOC110429677/gene-LOC110430071/gene-LOC110430337/gene-LOC110431683/gene-LOC110432018/gene-LOC110432533/gene-LOC110433889/gene-LOC110433899/gene-LOC110433966/gene-LOC110434097/gene-LOC110434614/gene-LOC110436805/gene-LOC8054692/gene-LOC8055095/gene-LOC8055267/gene-LOC8055697/gene-LOC8055801/gene-LOC8056734/gene-LOC8057890/gene-LOC8058897/gene-LOC8060198/gene-LOC8060372/gene-LOC8061598/gene-LO…	down
ko00860	Porphyrin and chlorophyll metabolism	2.35	0.0134901	0.139161	Sorghum_bicolor_newGene_5557/gene-LOC8061126/gene-LOC8065810/gene-LOC8074544/gene-LOC8075711/gene-LOC8076468/gene-LOC8077402/gene-LOC8079551/gene-LOC8085857	down
ko00260	Glycine, serine and threonine metabolism	1.95	0.0246284	0.222258	gene-LOC110434935/gene-LOC110437606/gene-LOC8054115/gene-LOC8055196/gene-LOC8063819/gene-LOC8064129/gene-LOC8066598/gene-LOC8066805/gene-LOC8066987/gene-LOC8076865/gene-LOC8083675	down
ko00030	Pentose phosphate pathway	2.08	0.0283693	0.222258	gene-LOC110430758/gene-LOC110431688/gene-LOC110432544/gene-LOC110433451/gene-LOC110433572/gene-LOC8059545/gene-LOC8071235/gene-LOC8076279/gene-LOC8080604	down
ko00906	Carotenoid biosynthesis	2.3	0.0307789	0.222258	gene-LOC110434687/gene-LOC110436123/gene-LOC8060428/gene-LOC8062208/gene-LOC8071450/gene-LOC8083090/gene-LOC8083537	down
ko00909	Sesquiterpenoid and triterpenoid biosynthesis	2.15	0.0311062	0.222258	gene-LOC110434442/gene-LOC8057655/gene-LOC8066982/gene-LOC8066984/gene-LOC8072328/gene-LOC8073228/gene-LOC8077639/gene-LOC8080876	down
ko00500	Starch and sucrose metabolism	1.43	0.0323182	0.222258	Sorghum_bicolor_newGene_2835/gene-LOC110430978/gene-LOC110432056/gene-LOC110432902/gene-LOC110433830/gene-LOC110434970/gene-LOC8057926/gene-LOC8058795/gene-LOC8060513/gene-LOC8062170/gene-LOC8062700/gene-LOC8064482/gene-LOC8066439/gene-LOC8066807/gene-LOC8067040/gene-LOC8067363/gene-LOC8067501/gene-LOC8067517/gene-LOC8069303/gene-LOC8069829/gene-LOC8071544/gene-LOC8072136/gene-LOC8079240/gene-LOC…	down
ko00230	Purine metabolism	1.66	0.0430271	0.261815	Sorghum_bicolor_newGene_2835/gene-LOC110431189/gene-LOC110433830/gene-LOC110437081/gene-LOC8057997/gene-LOC8059545/gene-LOC8064360/gene-LOC8073172/gene-LOC8073604/gene-LOC8075898/gene-LOC8076073/gene-LOC8083756/gene-LOC8084177/gene-LOC8155679	down
ko00561	Glycerolipid metabolism	1.62	0.043146	0.261815	gene-LOC110430313/gene-LOC110434677/gene-LOC110435588/gene-LOC8054716/gene-LOC8057399/gene-LOC8059995/gene-LOC8060812/gene-LOC8063017/gene-LOC8063491/gene-LOC8066598/gene-LOC8066886/gene-LOC8069683/gene-LOC8070659/gene-LOC8071290/gene-LOC8078880	down
ko04070	Phosphatidylinositol signaling system	1.63	0.056697	0.32493	gene-LOC110434911/gene-LOC8054149/gene-LOC8054716/gene-LOC8055272/gene-LOC8056240/gene-LOC8069683/gene-LOC8074089/gene-LOC8075643/gene-LOC8077081/gene-LOC8080633/gene-LOC8080810/gene-LOC8084482/gene-LOC8155486	down
ko00900	Terpenoid backbone biosynthesis	1.91	0.0718486	0.387712	gene-LOC8055486/gene-LOC8057655/gene-LOC8072328/gene-LOC8073597/gene-LOC8075711/gene-LOC8081578/gene-LOC8083449	down
ko00380	Tryptophan metabolism	1.61	0.0784982	0.387712	Sorghum_bicolor_newGene_3746/gene-LOC110430196/gene-LOC110430724/gene-LOC110430926/gene-LOC8054951/gene-LOC8056556/gene-LOC8059733/gene-LOC8067509/gene-LOC8078880/gene-LOC8079261/gene-LOC8079475	down
ko00073	Cutin, suberine and wax biosynthesis	1.75	0.0848097	0.387712	gene-LOC8057990/gene-LOC8060280/gene-LOC8060416/gene-LOC8062537/gene-LOC8063746/gene-LOC8065740/gene-LOC8065743/gene-LOC8085514	down
ko00760	Nicotinate and nicotinamide metabolism	2.37	0.0855858	0.387712	gene-LOC110433830/gene-LOC8074305/gene-LOC8077956/gene-LOC8084177	down
ko00620	Pyruvate metabolism	1.63	0.086444	0.387712	gene-LOC110430391/gene-LOC110430571/gene-LOC110437354/gene-LOC8055966/gene-LOC8058886/gene-LOC8067789/gene-LOC8078245/gene-LOC8078737/gene-LOC8078880/gene-LOC8079221	down
ko00591	Linoleic acid metabolism	2.66	0.0993957	0.427227	gene-LOC110434540/gene-LOC8057399/gene-LOC8065259	down
ko00330	Arginine and proline metabolism	1.7	0.115663	0.461644	Sorghum_bicolor_newGene_3746/gene-LOC8058858/gene-LOC8059669/gene-LOC8074727/gene-LOC8078343/gene-LOC8078880/gene-LOC8085540	down
ko00010	Glycolysis / Gluconeogenesis	1.4	0.116353	0.461644	gene-LOC110430313/gene-LOC110430571/gene-LOC110430758/gene-LOC110431020/gene-LOC110433572/gene-LOC8062170/gene-LOC8071235/gene-LOC8072286/gene-LOC8075824/gene-LOC8076279/gene-LOC8076865/gene-LOC8078245/gene-LOC8078880/gene-LOC8080604/gene-LOC8083675	down
ko04146	Peroxisome	1.45	0.138924	0.530782	gene-LOC110430724/gene-LOC8055196/gene-LOC8057990/gene-LOC8062537/gene-LOC8063746/gene-LOC8064554/gene-LOC8065806/gene-LOC8066803/gene-LOC8078119/gene-LOC8081398/gene-LOC8083916	down
ko00902	Monoterpenoid biosynthesis	2.13	0.163907	0.60387	gene-LOC8082885/gene-LOC8083313/gene-LOC8085232	down
ko00460	Cyanoamino acid metabolism	1.44	0.172807	0.614704	Sorghum_bicolor_newGene_1516/gene-LOC110432056/gene-LOC110435343/gene-LOC110437606/gene-LOC8061994/gene-LOC8062700/gene-LOC8064482/gene-LOC8066733/gene-LOC8072136	down
ko00941	Flavonoid biosynthesis	1.34	0.199775	0.668575	gene-LOC110433669/gene-LOC8054592/gene-LOC8059216/gene-LOC8061352/gene-LOC8067017/gene-LOC8067132/gene-LOC8068957/gene-LOC8075541/gene-LOC8076184/gene-LOC8077480/gene-LOC8083550	down
ko00051	Fructose and mannose metabolism	1.42	0.200914	0.668575	Sorghum_bicolor_newGene_2835/gene-LOC110430758/gene-LOC110433572/gene-LOC8062170/gene-LOC8069353/gene-LOC8071212/gene-LOC8071235/gene-LOC8076279	down
ko00565	Ether lipid metabolism	1.65	0.22187	0.71524	gene-LOC110433400/gene-LOC8054988/gene-LOC8057399/gene-LOC8080948	down
ko02010	ABC transporters	1.22	0.300156	0.897025	gene-LOC110433701/gene-LOC8054577/gene-LOC8054828/gene-LOC8055713/gene-LOC8062112/gene-LOC8071289/gene-LOC8071675/gene-LOC8071676/gene-LOC8080533/gene-LOC8081398	down
ko00100	Steroid biosynthesis	1.37	0.302962	0.897025	gene-LOC8057399/gene-LOC8061354/gene-LOC8069599/gene-LOC8071275/gene-LOC8074834	down
ko00670	One carbon pool by folate	1.78	0.311916	0.897025	gene-LOC110437606/gene-LOC8066805	down
ko00190	Oxidative phosphorylation	1.21	0.326063	0.897025	Sorghum_bicolor_newGene_292/Sorghum_bicolor_newGene_4576/gene-LOC110432281/gene-LOC8055070/gene-LOC8064534/gene-LOC8066424/gene-LOC8075065/gene-LOC8081476/gene-LOC8086319	down
ko00590	Arachidonic acid metabolism	1.48	0.330896	0.897025	gene-LOC8057399/gene-LOC8065806/gene-LOC8076489	down
ko00770	Pantothenate and CoA biosynthesis	1.34	0.349183	0.897025	Sorghum_bicolor_newGene_3768/gene-LOC110433830/gene-LOC8074727/gene-LOC8078880	down
ko00270	Cysteine and methionine metabolism	1.18	0.350108	0.897025	gene-LOC110430391/gene-LOC8055966/gene-LOC8058858/gene-LOC8059669/gene-LOC8064129/gene-LOC8071318/gene-LOC8078226/gene-LOC8078343/gene-LOC8085061	down
ko00945	Stilbenoid, diarylheptanoid and gingerol biosynthesis	1.27	0.35943	0.897025	gene-LOC110433669/gene-LOC8054592/gene-LOC8059216/gene-LOC8061352/gene-LOC8067017	down
ko00562	Inositol phosphate metabolism	1.15	0.382521	0.897025	gene-LOC110432775/gene-LOC110434911/gene-LOC8056240/gene-LOC8075643/gene-LOC8077081/gene-LOC8080633/gene-LOC8080810/gene-LOC8084482/gene-LOC8155486	down
ko00903	Limonene and pinene degradation	1.97	0.406634	0.897025	gene-LOC8078880	down
ko00965	Betalain biosynthesis	1.42	0.415145	0.897025	gene-LOC8073855/gene-LOC8079261	down
ko00402	Benzoxazinoid biosynthesis	1.24	0.439354	0.897025	gene-LOC8069137/gene-LOC8081774/gene-LOC8083115	down
ko00904	Diterpenoid biosynthesis	1.18	0.439711	0.897025	gene-LOC8063144/gene-LOC8065021/gene-LOC8067910/gene-LOC8081144	down
ko00640	Propanoate metabolism	1.21	0.454373	0.897025	gene-LOC110432906/gene-LOC8067789/gene-LOC8084746	down
ko00072	Synthesis and degradation of ketone bodies	1.61	0.471654	0.897025	gene-LOC8078119	down
ko00280	Valine, leucine and isoleucine degradation	1.11	0.472107	0.897025	gene-LOC110432906/gene-LOC8064129/gene-LOC8078119/gene-LOC8078880/gene-LOC8084746	down
ko00750	Vitamin B6 metabolism	1.48	0.501446	0.897025	gene-LOC110436602	down
ko00531	Glycosaminoglycan degradation	1.07	0.540474	0.897025	gene-LOC8058490/gene-LOC8059612/gene-LOC8077242	down
ko00480	Glutathione metabolism	1.01	0.54313	0.897025	Sorghum_bicolor_newGene_4313/gene-LOC110431688/gene-LOC8058858/gene-LOC8062620/gene-LOC8062621/gene-LOC8074745/gene-LOC8075007/gene-LOC8076489/gene-LOC8078343	down
ko00564	Glycerophospholipid metabolism	1	0.549615	0.897025	gene-LOC110433400/gene-LOC110436401/gene-LOC8054716/gene-LOC8054988/gene-LOC8057399/gene-LOC8057997/gene-LOC8058694/gene-LOC8059588/gene-LOC8063104/gene-LOC8069683/gene-LOC8080948	down
ko00563	Glycosylphosphatidylinositol (GPI)-anchor biosynthesis	1.08	0.562001	0.897025	gene-LOC8072491/gene-LOC8085875	down
ko00940	Phenylpropanoid biosynthesis	0.98	0.564605	0.897025	gene-LOC110432056/gene-LOC110432300/gene-LOC110433669/gene-LOC8054592/gene-LOC8055466/gene-LOC8057737/gene-LOC8057738/gene-LOC8059216/gene-LOC8059710/gene-LOC8061352/gene-LOC8061940/gene-LOC8062700/gene-LOC8063048/gene-LOC8064482/gene-LOC8065434/gene-LOC8066460/gene-LOC8067017/gene-LOC8072136/gene-LOC8077900/gene-LOC8085489	down
ko00966	Glucosinolate biosynthesis	1.18	0.581132	0.897025	gene-LOC8061994	down
ko00410	beta-Alanine metabolism	0.99	0.59333	0.897025	gene-LOC8074727/gene-LOC8078880/gene-LOC8084746	down
ko00604	Glycosphingolipid biosynthesis - ganglio series	1.01	0.594364	0.897025	gene-LOC8058490/gene-LOC8077242	down
ko00592	alpha-Linolenic acid metabolism	0.96	0.597523	0.897025	gene-LOC110434540/gene-LOC8057399/gene-LOC8059147/gene-LOC8065259/gene-LOC8066582	down
ko00901	Indole alkaloid biosynthesis	1.04	0.62706	0.897025	gene-LOC8060102	down
ko00790	Folate biosynthesis	0.93	0.639495	0.897025	gene-LOC110432187/gene-LOC8079700	down
ko00062	Fatty acid elongation	0.92	0.642087	0.897025	gene-LOC8064723/gene-LOC8077689/gene-LOC8086434	down
ko00240	Pyrimidine metabolism	0.91	0.653577	0.897025	gene-LOC110433830/gene-LOC8054275/gene-LOC8073604/gene-LOC8081399/gene-LOC8084177	down
ko00511	Other glycan degradation	0.91	0.653577	0.897025	gene-LOC8058490/gene-LOC8059085/gene-LOC8059642/gene-LOC8077242/gene-LOC8081035	down
ko00650	Butanoate metabolism	0.89	0.66733	0.897025	gene-LOC8078119/gene-LOC8078245	down
ko00220	Arginine biosynthesis	0.83	0.705797	0.897025	gene-LOC8061441/gene-LOC8065993	down
ko00920	Sulfur metabolism	0.83	0.705797	0.897025	gene-LOC8069528/gene-LOC8071318	down
ko00960	Tropane, piperidine and pyridine alkaloid biosynthesis	0.83	0.705797	0.897025	gene-LOC8078226/gene-LOC8082051	down
ko04130	SNARE interactions in vesicular transport	0.83	0.705797	0.897025	gene-LOC8073250/gene-LOC8084063	down
ko00360	Phenylalanine metabolism	0.8	0.736214	0.897025	Sorghum_bicolor_newGene_3746/gene-LOC8078226/gene-LOC8079261	down
ko00908	Zeatin biosynthesis	0.78	0.745358	0.897025	gene-LOC8075402/gene-LOC8076815/gene-LOC8081320	down
ko00052	Galactose metabolism	0.81	0.754703	0.897025	gene-LOC8056555/gene-LOC8058490/gene-LOC8062170/gene-LOC8077242/gene-LOC8081053/gene-LOC8082558	down
ko04145	Phagosome	0.78	0.761684	0.897025	gene-LOC8056240/gene-LOC8075643/gene-LOC8077081/gene-LOC8080633	down
ko04016	MAPK signaling pathway - plant	0.88	0.766669	0.897025	gene-LOC110429677/gene-LOC110430337/gene-LOC110430724/gene-LOC110431683/gene-LOC110434614/gene-LOC110436805/gene-LOC8055095/gene-LOC8055272/gene-LOC8055707/gene-LOC8055708/gene-LOC8056734/gene-LOC8057760/gene-LOC8058627/gene-LOC8058897/gene-LOC8059792/gene-LOC8060372/gene-LOC8067274/gene-LOC8072427/gene-LOC8073604/gene-LOC8074089/gene-LOC8077476/gene-LOC8078744/gene-LOC8081380/gene-LOC8083794	down
ko00340	Histidine metabolism	0.68	0.778931	0.897025	gene-LOC8078880	down
ko00780	Biotin metabolism	0.68	0.778931	0.897025	gene-LOC8079188	down
ko00944	Flavone and flavonol biosynthesis	0.68	0.778931	0.897025	gene-LOC8074071	down
ko00510	N-Glycan biosynthesis	0.73	0.787334	0.897025	gene-LOC8057440/gene-LOC8058717/gene-LOC8073862	down
ko00040	Pentose and glucuronate interconversions	0.79	0.794055	0.897025	gene-LOC110430313/gene-LOC110433451/gene-LOC110436349/gene-LOC8054500/gene-LOC8068463/gene-LOC8075301/gene-LOC8081590	down
ko00053	Ascorbate and aldarate metabolism	0.71	0.802444	0.897025	gene-LOC8066288/gene-LOC8078880/gene-LOC8155486	down
ko03050	Proteasome	0.71	0.802444	0.897025	gene-LOC8062221/gene-LOC8078227/gene-LOC8078984	down
ko04626	Plant-pathogen interaction	0.89	0.80734	0.897025	Sorghum_bicolor_newGene_1482/Sorghum_bicolor_newGene_2258/Sorghum_bicolor_newGene_3191/gene-LOC110430372/gene-LOC8054271/gene-LOC8055272/gene-LOC8056572/gene-LOC8056838/gene-LOC8058627/gene-LOC8059961/gene-LOC8060025/gene-LOC8064723/gene-LOC8065428/gene-LOC8065558/gene-LOC8066091/gene-LOC8066502/gene-LOC8067252/gene-LOC8067274/gene-LOC8067475/gene-LOC8068369/gene-LOC8069331/gene-LOC8070751/gene-L…	down
ko00910	Nitrogen metabolism	0.66	0.816296	0.897025	gene-LOC110433917/gene-LOC8073135	down
ko00950	Isoquinoline alkaloid biosynthesis	0.66	0.816296	0.897025	gene-LOC8078226/gene-LOC8079261	down
ko03020	RNA polymerase	0.58	0.865704	0.897025	Sorghum_bicolor_newGene_1214/gene-LOC110431140	down
ko00730	Thiamine metabolism	0.51	0.869026	0.897025	gene-LOC8064360	down
ko00020	Citrate cycle (TCA cycle)	0.56	0.877401	0.897025	gene-LOC110430391/gene-LOC8055966	down
ko00061	Fatty acid biosynthesis	0.55	0.888152	0.897025	gene-LOC8067789/gene-LOC8079188	down
ko00071	Fatty acid degradation	0.54	0.893194	0.897025	gene-LOC8060416/gene-LOC8078880	down
ko00250	Alanine, aspartate and glutamate metabolism	0.54	0.893194	0.897025	gene-LOC8055196/gene-LOC8064129	down
ko00400	Phenylalanine, tyrosine and tryptophan biosynthesis	0.54	0.893194	0.897025	gene-LOC8077529/gene-LOC8078226	down
ko00130	Ubiquinone and other terpenoid-quinone biosynthesis	0.53	0.898024	0.897025	gene-LOC8063048/gene-LOC8078226	down
ko01230	Biosynthesis of amino acids	0.74	0.899771	0.897025	gene-LOC110431020/gene-LOC110432544/gene-LOC110433451/gene-LOC110437606/gene-LOC8059545/gene-LOC8061441/gene-LOC8065993/gene-LOC8071318/gene-LOC8076279/gene-LOC8076865/gene-LOC8077529/gene-LOC8083675/gene-LOC8085540	down
ko00600	Sphingolipid metabolism	0.57	0.905771	0.897025	gene-LOC8058490/gene-LOC8072065/gene-LOC8077242	down
ko00310	Lysine degradation	0.51	0.90708	0.897025	gene-LOC8076833/gene-LOC8078880	down
ko01040	Biosynthesis of unsaturated fatty acids	0.41	0.917793	0.897025	gene-LOC8086434	down
ko00520	Amino sugar and nucleotide sugar metabolism	0.66	0.921345	0.897025	gene-LOC110432567/gene-LOC8060513/gene-LOC8062170/gene-LOC8066381/gene-LOC8069353/gene-LOC8076163/gene-LOC8078472/gene-LOC8083808	down
ko01210	2-Oxocarboxylic acid metabolism	0.49	0.922981	0.897025	gene-LOC8061441/gene-LOC8061994	down
ko00350	Tyrosine metabolism	0.48	0.926536	0.897025	gene-LOC8078226/gene-LOC8079261	down
ko01212	Fatty acid metabolism	0.53	0.929373	0.897025	gene-LOC8067789/gene-LOC8079188/gene-LOC8086434	down
ko04144	Endocytosis	0.69	0.929464	0.897025	gene-LOC110433400/gene-LOC110433579/gene-LOC8054988/gene-LOC8062136/gene-LOC8069635/gene-LOC8076629/gene-LOC8077475/gene-LOC8080167/gene-LOC8080810/gene-LOC8080948/gene-LOC8084928	down
ko04120	Ubiquitin mediated proteolysis	0.67	0.934235	0.897025	gene-LOC110433580/gene-LOC8056192/gene-LOC8057981/gene-LOC8068219/gene-LOC8070080/gene-LOC8074451/gene-LOC8074577/gene-LOC8077983/gene-LOC8080887/gene-LOC8083604	down
ko04136	Autophagy - other	0.34	0.951345	0.897025	gene-LOC8080105	down
ko03040	Spliceosome	0.66	0.955776	0.897025	gene-LOC110431601/gene-LOC110433829/gene-LOC8054521/gene-LOC8063417/gene-LOC8066485/gene-LOC8066586/gene-LOC8074046/gene-LOC8074542/gene-LOC8076629/gene-LOC8076847/gene-LOC8080211/gene-LOC8084928	down
ko03430	Mismatch repair	0.41	0.96068	0.897025	gene-LOC8056064/gene-LOC8073860	down
ko03030	DNA replication	0.37	0.973467	0.897025	gene-LOC8056064/gene-LOC8073860	down
ko00513	Various types of N-glycan biosynthesis	0.27	0.978504	0.897025	gene-LOC8057440	down
ko03420	Nucleotide excision repair	0.34	0.983897	0.897025	gene-LOC8056064/gene-LOC8073860	down
ko00970	Aminoacyl-tRNA biosynthesis	0.38	0.994902	0.897025	Sorghum_bicolor_newGene_5557/gene-LOC110431995/gene-LOC8071711/gene-LOC8082695	down
ko04141	Protein processing in endoplasmic reticulum	0.51	0.99667	0.897025	gene-LOC110435602/gene-LOC8054347/gene-LOC8055100/gene-LOC8055212/gene-LOC8057440/gene-LOC8066560/gene-LOC8073342/gene-LOC8076629/gene-LOC8081516/gene-LOC8081950/gene-LOC8084928	down
ko03008	Ribosome biogenesis in eukaryotes	0.26	0.997045	0.897025	gene-LOC8067071/gene-LOC8084813	down
ko03013	RNA transport	0.44	0.997142	0.897025	Sorghum_bicolor_newGene_2120/gene-LOC110432939/gene-LOC8057624/gene-LOC8077018/gene-LOC8077775/gene-LOC8081371/gene-LOC8084813	down
ko03018	RNA degradation	0.31	0.997462	0.897025	Sorghum_bicolor_newGene_4575/gene-LOC110431020/gene-LOC8071989	down
ko03440	Homologous recombination	0.24	0.998059	0.897025	gene-LOC8056064/gene-LOC8078914	down
ko03015	mRNA surveillance pathway	0.23	0.998794	0.897025	gene-LOC8072473/gene-LOC8081296	down
ko03010	Ribosome	0.11	1	0.897025	gene-LOC8066969/gene-LOC8079482	down
