# Supplementary material for: Combining transcriptome and metabolome analysis to understand the response of sorghum to Melanaphis sacchari
Source: BMC Plant Biol. 2024 Jun 11;24:529. doi: 10.1186/s12870-024-05229-8 (PMC11165916; doi:10.1186/s12870-024-05229-8)
Supplement: Supplementary file 7 — Supplementary Material 7. [file 12870_2024_5229_MOESM7_ESM.xlsx]

## Sheet: Coversheet
Table S7 GO terms of DEGs in HN16 and BTX623 infested with sorghum aphids compared to GO terms in the corresponding control sorghum.
Sheet	Explanation
Sheet 1	BP term in GO enrichment of DEGs in HN16 infested with sorghum aphids compared to control HN16 (CKh vs. Th3).
Sheet 2	CC term in GO enrichment of DEGs in HN16 infested with sorghum aphids compared to control HN16 (CKh vs. Th3).
Sheet 3	MF term in GO enrichment of DEGs in HN16 infested with sorghum aphids compared to control HN16 (CKh vs. Th3).
Sheet 4	BP term in GO enrichment of DEGs in BTX623 infested with sorghum aphids compared to control BTX623 (CKb vs. Tb3).
Sheet 5	CC term in GO enrichment of DEGs in BTX623 infested with sorghum aphids compared to control BTX623 (CKb vs. Tb3).
Sheet 6	MF term in GO enrichment of DEGs in BTX623 infested with sorghum aphids compared to control BTX623 (CKb vs. Tb3).

## Sheet: Sheet1
BP term in GO enrichment of DEGs in HN16 infested with sorghum aphids compared to control HN16 (CKh vs. Th3).
Category	ID	Description	GeneRatio	BgRatio	Rich_factor	pvalue	qvalue	geneID	gene_name	Count	regulated
BP	GO:0009451	RNA modification	179/3304	392/13594	1.88	6.70843e-21	1.43984e-17	Sorghum_bicolor_newGene_1074/Sorghum_bicolor_newGene_305/Sorghum_bicolor_newGene_3454/gene-LOC110429608/gene-LOC110429997/gene-LOC110431630/gene-LOC110432540/gene-LOC110432929/gene-LOC110433871/gene-LOC110434572/gene-LOC110435412/gene-LOC110436762/gene-LOC110436867/gene-LOC8054211/gene-LOC8054220/gene-LOC8054383/gene-LOC8054569/gene-LOC8054693/gene-LOC8054724/gene-LOC8054732/gene-LOC8054946/gene-…	LOC110429608;LOC110429997;LOC110431630;LOC110432540;LOC110432929;LOC110433871;LOC110434572;LOC110435412;LOC110436762;LOC110436867;LOC8054211;LOC8054220;LOC8054383;LOC8054569;LOC8054693;LOC8054724;LOC8054732;LOC8054946;LOC8055119;LOC8055213;LOC8055300;LOC8055306;LOC8056537;LOC8056786;LOC8056834;LOC8057214;LOC8057360;LOC8057653;LOC8057659;LOC8057773;LOC8057856;LOC8057874;LOC8058243;LOC8058454;LOC80…	179	up&down
BP	GO:0006468	protein phosphorylation	144/3304	397/13594	1.49	4.31412e-08	4.62974e-05	Sorghum_bicolor_newGene_1948/Sorghum_bicolor_newGene_1949/Sorghum_bicolor_newGene_2047/Sorghum_bicolor_newGene_2585/Sorghum_bicolor_newGene_3149/Sorghum_bicolor_newGene_5203/gene-LOC110430968/gene-LOC110432165/gene-LOC110432955/gene-LOC110434941/gene-LOC110435572/gene-LOC110435763/gene-LOC110436363/gene-LOC8054280/gene-LOC8054721/gene-LOC8055029/gene-LOC8055030/gene-LOC8055089/gene-LOC8055198/gen…	LOC110430968;LOC110432165;LOC110432955;LOC110434941;LOC110435572;LOC110435763;LOC110436363;LOC8054280;LOC8054721;LOC8055029;LOC8055030;LOC8055089;LOC8055198;LOC8055357;LOC8055481;LOC8055912;LOC8056416;LOC8056542;LOC8056738;LOC8056791;LOC8056838;LOC8056847;LOC8058196;LOC8058419;LOC8058535;LOC8058616;LOC8058733;LOC8059363;LOC8059492;LOC8059666;LOC8059904;LOC8060573;LOC8060631;LOC8060696;LOC8060760;…	144	up&down
BP	GO:0015979	photosynthesis	29/3304	56/13594	2.13	8.1624e-06	0.00468508	gene-LOC110430758/gene-LOC110431678/gene-LOC110437651/gene-LOC8054737/gene-LOC8055153/gene-LOC8055163/gene-LOC8055189/gene-LOC8059050/gene-LOC8060526/gene-LOC8062059/gene-LOC8063584/gene-LOC8065810/gene-LOC8066198/gene-LOC8070647/gene-LOC8071154/gene-LOC8074544/gene-LOC8075711/gene-LOC8078487/gene-LOC8078499/gene-LOC8079870/gene-LOC8079911/gene-LOC8079922/gene-LOC8079929/gene-LOC8080091/gene-LOC8…	LOC110430758;LOC110431678;LOC110437651;LOC8054737;LOC8055153;LOC8055163;LOC8055189;LOC8059050;LOC8060526;LOC8062059;LOC8063584;LOC8065810;LOC8066198;LOC8070647;LOC8071154;LOC8074544;LOC8075711;LOC8078487;LOC8078499;LOC8079870;LOC8079911;LOC8079922;LOC8079929;LOC8080091;LOC8081314;LOC8082785;LOC8084161;LOC8085832;LOC8155281	29	up&down
BP	GO:0009768	photosynthesis, light harvesting in photosystem I	13/3304	17/13594	3.15	8.73139e-06	0.00468508	gene-LOC110432431/gene-LOC110437218/gene-LOC8057152/gene-LOC8062994/gene-LOC8074608/gene-LOC8077179/gene-LOC8077219/gene-LOC8077222/gene-LOC8081744/gene-LOC8081748/gene-LOC8082204/gene-LOC8082496/gene-LOC8085855	LOC110432431;LOC110437218;LOC8057152;LOC8062994;LOC8074608;LOC8077179;LOC8077219;LOC8077222;LOC8081744;LOC8081748;LOC8082204;LOC8082496;LOC8085855	13	down
BP	GO:0009611	response to wounding	30/3304	60/13594	2.06	1.41893e-05	0.00609093	Sorghum_bicolor_newGene_4535/Sorghum_bicolor_newGene_4537/gene-LOC110431046/gene-LOC110431248/gene-LOC110434162/gene-LOC110434467/gene-LOC8056333/gene-LOC8057144/gene-LOC8059788/gene-LOC8060709/gene-LOC8062740/gene-LOC8063218/gene-LOC8063223/gene-LOC8065295/gene-LOC8066501/gene-LOC8067865/gene-LOC8067866/gene-LOC8067868/gene-LOC8068456/gene-LOC8069213/gene-LOC8072010/gene-LOC8075393/gene-LOC80770…	LOC110431046;LOC110431248;LOC110434162;LOC110434467;LOC8056333;LOC8057144;LOC8059788;LOC8060709;LOC8062740;LOC8063218;LOC8063223;LOC8065295;LOC8066501;LOC8067865;LOC8067866;LOC8067868;LOC8068456;LOC8069213;LOC8072010;LOC8075393;LOC8077075;LOC8077628;LOC8079184;LOC8079939;LOC8079940;LOC8082574;LOC8084850;LOC8086184	30	up&down
BP	GO:0006952	defense response	122/3304	363/13594	1.38	3.2628e-05	0.0100748	Sorghum_bicolor_newGene_1238/Sorghum_bicolor_newGene_1482/Sorghum_bicolor_newGene_1820/Sorghum_bicolor_newGene_2268/Sorghum_bicolor_newGene_2581/Sorghum_bicolor_newGene_3026/Sorghum_bicolor_newGene_3027/Sorghum_bicolor_newGene_3044/Sorghum_bicolor_newGene_358/Sorghum_bicolor_newGene_4974/gene-LOC110430924/gene-LOC110430973/gene-LOC110431710/gene-LOC110431711/gene-LOC110431712/gene-LOC110431933/ge…	LOC110430924;LOC110430973;LOC110431710;LOC110431711;LOC110431712;LOC110431933;LOC110435611;LOC110437063;LOC8054312;LOC8054329;LOC8054571;LOC8054707;LOC8054974;LOC8055281;LOC8055445;LOC8055504;LOC8055687;LOC8056046;LOC8057037;LOC8057198;LOC8057248;LOC8057385;LOC8058037;LOC8058401;LOC8058932;LOC8059002;LOC8059050;LOC8059381;LOC8059924;LOC8060015;LOC8060025;LOC8060031;LOC8061439;LOC8062673;LOC806285…	122	up&down
BP	GO:0003333	amino acid transmembrane transport	32/3304	68/13594	1.94	3.57081e-05	0.0100748	gene-LOC110437060/gene-LOC8057066/gene-LOC8057586/gene-LOC8057587/gene-LOC8057728/gene-LOC8058470/gene-LOC8060117/gene-LOC8061964/gene-LOC8063126/gene-LOC8064921/gene-LOC8066130/gene-LOC8066132/gene-LOC8066133/gene-LOC8067680/gene-LOC8070265/gene-LOC8072513/gene-LOC8073263/gene-LOC8073916/gene-LOC8074331/gene-LOC8075528/gene-LOC8076311/gene-LOC8076312/gene-LOC8076313/gene-LOC8076392/gene-LOC80777…	LOC110437060;LOC8057066;LOC8057586;LOC8057587;LOC8057728;LOC8058470;LOC8060117;LOC8061964;LOC8063126;LOC8064921;LOC8066130;LOC8066132;LOC8066133;LOC8067680;LOC8070265;LOC8072513;LOC8073263;LOC8073916;LOC8074331;LOC8075528;LOC8076311;LOC8076312;LOC8076313;LOC8076392;LOC8077720;LOC8078447;LOC8078705;LOC8081574;LOC8081963;LOC8082760;LOC8082798;LOC8086382	32	up&down
BP	GO:0018298	protein-chromophore linkage	15/3304	23/13594	2.68	3.7552e-05	0.0100748	gene-LOC110430685/gene-LOC110432431/gene-LOC110437218/gene-LOC8057152/gene-LOC8059991/gene-LOC8062994/gene-LOC8074608/gene-LOC8077179/gene-LOC8077219/gene-LOC8077222/gene-LOC8081744/gene-LOC8081748/gene-LOC8082204/gene-LOC8082496/gene-LOC8085855	LOC110430685;LOC110432431;LOC110437218;LOC8057152;LOC8059991;LOC8062994;LOC8074608;LOC8077179;LOC8077219;LOC8077222;LOC8081744;LOC8081748;LOC8082204;LOC8082496;LOC8085855	15	down
BP	GO:2000022	regulation of jasmonic acid mediated signaling pathway	16/3304	26/13594	2.53	5.84826e-05	0.0139469	Sorghum_bicolor_newGene_4535/Sorghum_bicolor_newGene_4537/gene-LOC8056746/gene-LOC8059788/gene-LOC8061747/gene-LOC8062740/gene-LOC8067865/gene-LOC8067866/gene-LOC8067868/gene-LOC8072010/gene-LOC8072120/gene-LOC8075393/gene-LOC8077075/gene-LOC8079184/gene-LOC8079939/gene-LOC8079940	LOC8056746;LOC8059788;LOC8061747;LOC8062740;LOC8067865;LOC8067866;LOC8067868;LOC8072010;LOC8072120;LOC8075393;LOC8077075;LOC8079184;LOC8079939;LOC8079940	16	up&down
BP	GO:0009416	response to light stimulus	39/3304	92/13594	1.74	9.87547e-05	0.0211959	gene-LOC110430054/gene-LOC110430724/gene-LOC110431599/gene-LOC110432431/gene-LOC110437218/gene-LOC8057152/gene-LOC8057613/gene-LOC8057674/gene-LOC8061185/gene-LOC8061378/gene-LOC8061799/gene-LOC8062696/gene-LOC8062994/gene-LOC8063144/gene-LOC8065568/gene-LOC8067165/gene-LOC8069346/gene-LOC8069363/gene-LOC8071821/gene-LOC8072261/gene-LOC8072430/gene-LOC8073005/gene-LOC8073406/gene-LOC8074182/gene-…	LOC110430054;LOC110430724;LOC110431599;LOC110432431;LOC110437218;LOC8057152;LOC8057613;LOC8057674;LOC8061185;LOC8061378;LOC8061799;LOC8062696;LOC8062994;LOC8063144;LOC8065568;LOC8067165;LOC8069346;LOC8069363;LOC8071821;LOC8072261;LOC8072430;LOC8073005;LOC8073406;LOC8074182;LOC8074608;LOC8077179;LOC8077219;LOC8077222;LOC8080295;LOC8080913;LOC8081423;LOC8081744;LOC8081748;LOC8082080;LOC8082168;LOC8…	39	up&down
BP	GO:0048544	recognition of pollen	35/3304	82/13594	1.76	0.000187278	0.0365417	Sorghum_bicolor_newGene_2047/Sorghum_bicolor_newGene_3149/gene-LOC110436363/gene-LOC8054721/gene-LOC8056568/gene-LOC8056873/gene-LOC8058419/gene-LOC8059127/gene-LOC8059619/gene-LOC8060841/gene-LOC8061838/gene-LOC8063992/gene-LOC8065671/gene-LOC8066276/gene-LOC8066648/gene-LOC8066850/gene-LOC8066854/gene-LOC8068703/gene-LOC8073017/gene-LOC8074175/gene-LOC8074762/gene-LOC8077225/gene-LOC8077415/gen…	LOC110436363;LOC8054721;LOC8056568;LOC8056873;LOC8058419;LOC8059127;LOC8059619;LOC8060841;LOC8061838;LOC8063992;LOC8065671;LOC8066276;LOC8066648;LOC8066850;LOC8066854;LOC8068703;LOC8073017;LOC8074175;LOC8074762;LOC8077225;LOC8077415;LOC8078505;LOC8078814;LOC8079311;LOC8080072;LOC8080181;LOC8080680;LOC8081380;LOC8081731;LOC8082369;LOC8083758;LOC8084105;LOC8086271	35	up&down
BP	GO:0051762	sesquiterpene biosynthetic process	6/3304	6/13594	4.11	0.00020543	0.0367431	gene-LOC8055477/gene-LOC8055514/gene-LOC8057729/gene-LOC8064127/gene-LOC8066775/gene-LOC8081111	LOC8055477;LOC8055514;LOC8057729;LOC8064127;LOC8066775;LOC8081111	6	up
BP	GO:0055085	transmembrane transport	59/3304	160/13594	1.52	0.000243836	0.0402575	Sorghum_bicolor_newGene_3047/Sorghum_bicolor_newGene_3502/Sorghum_bicolor_newGene_99/gene-LOC110431862/gene-LOC110434954/gene-LOC110435277/gene-LOC8054364/gene-LOC8055178/gene-LOC8055297/gene-LOC8055403/gene-LOC8056023/gene-LOC8056251/gene-LOC8057763/gene-LOC8057886/gene-LOC8059205/gene-LOC8059699/gene-LOC8060459/gene-LOC8062112/gene-LOC8063109/gene-LOC8065420/gene-LOC8066186/gene-LOC8066626/gene…	LOC110431862;LOC110434954;LOC110435277;LOC8054364;LOC8055178;LOC8055297;LOC8055403;LOC8056023;LOC8056251;LOC8057763;LOC8057886;LOC8059205;LOC8059699;LOC8060459;LOC8062112;LOC8063109;LOC8065420;LOC8066186;LOC8066626;LOC8067027;LOC8067756;LOC8067920;LOC8068061;LOC8070185;LOC8070428;LOC8070980;LOC8071233;LOC8071289;LOC8071382;LOC8071392;LOC8071666;LOC8071667;LOC8076480;LOC8076723;LOC8077547;LOC80780…	59	up&down
BP	GO:1901002	positive regulation of response to salt stress	9/3304	12/13594	3.09	0.000309187	0.044957	gene-LOC110431248/gene-LOC110433924/gene-LOC8055903/gene-LOC8057416/gene-LOC8060443/gene-LOC8062379/gene-LOC8079742/gene-LOC8083710/gene-LOC8084850	LOC110431248;LOC110433924;LOC8055903;LOC8057416;LOC8060443;LOC8062379;LOC8079742;LOC8083710;LOC8084850	9	up
BP	GO:0009800	cinnamic acid biosynthetic process	7/3304	8/13594	3.6	0.000314192	0.044957	gene-LOC8054282/gene-LOC8054283/gene-LOC8066166/gene-LOC8066167/gene-LOC8066169/gene-LOC8066170/gene-LOC8074774	LOC8054282;LOC8054283;LOC8066166;LOC8066167;LOC8066169;LOC8066170;LOC8074774	7	up
BP	GO:0010193	response to ozone	8/3304	10/13594	3.29	0.000335268	0.0449744	gene-LOC8056716/gene-LOC8057613/gene-LOC8061318/gene-LOC8074339/gene-LOC8080649/gene-LOC8084017/gene-LOC8084018/gene-LOC8084977	LOC8056716;LOC8057613;LOC8061318;LOC8074339;LOC8080649;LOC8084017;LOC8084018;LOC8084977	8	up&down
BP	GO:0009056	catabolic process	47/3304	124/13594	1.56	0.000494902	0.0624833	Sorghum_bicolor_newGene_1473/Sorghum_bicolor_newGene_5508/gene-LOC110431222/gene-LOC110432225/gene-LOC110432354/gene-LOC110432840/gene-LOC110432950/gene-LOC110433320/gene-LOC110433444/gene-LOC110434702/gene-LOC110435340/gene-LOC8054896/gene-LOC8054996/gene-LOC8054997/gene-LOC8056905/gene-LOC8057170/gene-LOC8057912/gene-LOC8058043/gene-LOC8058225/gene-LOC8059050/gene-LOC8059154/gene-LOC8059363/gen…	LOC110431222;LOC110432225;LOC110432354;LOC110432840;LOC110432950;LOC110433320;LOC110433444;LOC110434702;LOC110435340;LOC8054896;LOC8054996;LOC8054997;LOC8056905;LOC8057170;LOC8057912;LOC8058043;LOC8058225;LOC8059050;LOC8059154;LOC8059363;LOC8060665;LOC8063712;LOC8065053;LOC8066207;LOC8071669;LOC8072203;LOC8072204;LOC8073651;LOC8075136;LOC8075138;LOC8075716;LOC8076951;LOC8076952;LOC8078688;LOC8078…	47	up&down
BP	GO:0035556	intracellular signal transduction	49/3304	131/13594	1.54	0.000541602	0.0645805	gene-LOC110430267/gene-LOC110431248/gene-LOC110432856/gene-LOC110434658/gene-LOC110435572/gene-LOC110436086/gene-LOC8054150/gene-LOC8054903/gene-LOC8055912/gene-LOC8056357/gene-LOC8057328/gene-LOC8059363/gene-LOC8059715/gene-LOC8060443/gene-LOC8060672/gene-LOC8060760/gene-LOC8061428/gene-LOC8061558/gene-LOC8062472/gene-LOC8063060/gene-LOC8063461/gene-LOC8063610/gene-LOC8064754/gene-LOC8065171/gen…	LOC110430267;LOC110431248;LOC110432856;LOC110434658;LOC110435572;LOC110436086;LOC8054150;LOC8054903;LOC8055912;LOC8056357;LOC8057328;LOC8059363;LOC8059715;LOC8060443;LOC8060672;LOC8060760;LOC8061428;LOC8061558;LOC8062472;LOC8063060;LOC8063461;LOC8063610;LOC8064754;LOC8065171;LOC8065598;LOC8066165;LOC8066282;LOC8067136;LOC8067494;LOC8068369;LOC8069187;LOC8069711;LOC8069938;LOC8072448;LOC8073650;LO…	49	up&down
BP	GO:0009414	response to water deprivation	31/3304	74/13594	1.72	0.000629691	0.0711324	gene-LOC110430724/gene-LOC110431248/gene-LOC110431599/gene-LOC110431626/gene-LOC8056555/gene-LOC8057083/gene-LOC8059708/gene-LOC8060068/gene-LOC8060280/gene-LOC8060443/gene-LOC8060491/gene-LOC8062475/gene-LOC8064643/gene-LOC8065742/gene-LOC8066257/gene-LOC8070106/gene-LOC8072261/gene-LOC8072298/gene-LOC8073406/gene-LOC8073921/gene-LOC8075201/gene-LOC8075377/gene-LOC8075742/gene-LOC8075790/gene-LO…	LOC110430724;LOC110431248;LOC110431599;LOC110431626;LOC8056555;LOC8057083;LOC8059708;LOC8060068;LOC8060280;LOC8060443;LOC8060491;LOC8062475;LOC8064643;LOC8065742;LOC8066257;LOC8070106;LOC8072261;LOC8072298;LOC8073406;LOC8073921;LOC8075201;LOC8075377;LOC8075742;LOC8075790;LOC8075845;LOC8076062;LOC8077615;LOC8077628;LOC8078346;LOC8079331;LOC8155298	31	up&down
BP	GO:0080163	regulation of protein serine/threonine phosphatase activity	12/3304	20/13594	2.47	0.00070517	0.0756759	gene-LOC110431710/gene-LOC110431711/gene-LOC110431712/gene-LOC8055151/gene-LOC8078346/gene-LOC8081106/gene-LOC8081107/gene-LOC8081108/gene-LOC8081117/gene-LOC8081939/gene-LOC8082672/gene-LOC8084014	LOC110431710;LOC110431711;LOC110431712;LOC8055151;LOC8078346;LOC8081106;LOC8081107;LOC8081108;LOC8081117;LOC8081939;LOC8082672;LOC8084014	12	up&down
BP	GO:0042742	defense response to bacterium	39/3304	101/13594	1.59	0.000949354	0.0942471	Sorghum_bicolor_newGene_3044/Sorghum_bicolor_newGene_358/gene-LOC110431248/gene-LOC110432544/gene-LOC110435611/gene-LOC8054312/gene-LOC8054329/gene-LOC8054689/gene-LOC8054707/gene-LOC8055504/gene-LOC8056046/gene-LOC8056746/gene-LOC8057037/gene-LOC8057248/gene-LOC8059050/gene-LOC8059924/gene-LOC8062682/gene-LOC8064926/gene-LOC8065960/gene-LOC8066702/gene-LOC8066793/gene-LOC8068361/gene-LOC8068682/…	LOC110431248;LOC110432544;LOC110435611;LOC8054312;LOC8054329;LOC8054689;LOC8054707;LOC8055504;LOC8056046;LOC8056746;LOC8057037;LOC8057248;LOC8059050;LOC8059924;LOC8062682;LOC8064926;LOC8065960;LOC8066702;LOC8066793;LOC8068361;LOC8068682;LOC8071256;LOC8071413;LOC8071988;LOC8072120;LOC8072365;LOC8072826;LOC8074339;LOC8075742;LOC8076444;LOC8077767;LOC8078831;LOC8078899;LOC8082080;LOC8082249;LOC80828…	39	up&down
BP	GO:1902584	positive regulation of response to water deprivation	8/3304	11/13594	2.99	0.000966044	0.0942471	gene-LOC110433924/gene-LOC8054150/gene-LOC8055903/gene-LOC8057416/gene-LOC8062379/gene-LOC8075987/gene-LOC8078532/gene-LOC8083710	LOC110433924;LOC8054150;LOC8055903;LOC8057416;LOC8062379;LOC8075987;LOC8078532;LOC8083710	8	up&down
BP	GO:0035435	phosphate ion transmembrane transport	7/3304	9/13594	3.2	0.00111493	0.0977727	gene-LOC110432237/gene-LOC8054295/gene-LOC8055817/gene-LOC8056910/gene-LOC8057435/gene-LOC8063812/gene-LOC8074188	LOC110432237;LOC8054295;LOC8055817;LOC8056910;LOC8057435;LOC8063812;LOC8074188	7	up&down
BP	GO:0002238	response to molecule of fungal origin	6/3304	7/13594	3.53	0.00113884	0.0977727	gene-LOC8061318/gene-LOC8064926/gene-LOC8077628/gene-LOC8084017/gene-LOC8084018/gene-LOC8084977	LOC8061318;LOC8064926;LOC8077628;LOC8084017;LOC8084018;LOC8084977	6	up&down
BP	GO:0010200	response to chitin	6/3304	7/13594	3.53	0.00113884	0.0977727	gene-LOC110431248/gene-LOC8055032/gene-LOC8060252/gene-LOC8060253/gene-LOC8075716/gene-LOC8077628	LOC110431248;LOC8055032;LOC8060252;LOC8060253;LOC8075716;LOC8077628	6	up
BP	GO:0015995	chlorophyll biosynthetic process	10/3304	16/13594	2.57	0.00129267	0.106711	gene-LOC8065810/gene-LOC8069064/gene-LOC8074544/gene-LOC8075711/gene-LOC8077402/gene-LOC8079870/gene-LOC8082294/gene-LOC8085126/gene-LOC8085832/gene-LOC8085857	LOC8065810;LOC8069064;LOC8074544;LOC8075711;LOC8077402;LOC8079870;LOC8082294;LOC8085126;LOC8085832;LOC8085857	10	down
BP	GO:0007623	circadian rhythm	16/3304	32/13594	2.06	0.00143821	0.114328	gene-LOC110430223/gene-LOC110430724/gene-LOC110435648/gene-LOC110436544/gene-LOC8054678/gene-LOC8057016/gene-LOC8063218/gene-LOC8064453/gene-LOC8065568/gene-LOC8069866/gene-LOC8072479/gene-LOC8074301/gene-LOC8074643/gene-LOC8074905/gene-LOC8078730/gene-LOC8082754	LOC110430223;LOC110430724;LOC110435648;LOC110436544;LOC8054678;LOC8057016;LOC8063218;LOC8064453;LOC8065568;LOC8069866;LOC8072479;LOC8074301;LOC8074643;LOC8074905;LOC8078730;LOC8082754	16	up&down
BP	GO:0006887	exocytosis	25/3304	59/13594	1.74	0.00168339	0.12113	Sorghum_bicolor_newGene_339/Sorghum_bicolor_newGene_3752/Sorghum_bicolor_newGene_4165/gene-LOC110429519/gene-LOC110431235/gene-LOC110437378/gene-LOC8055389/gene-LOC8056133/gene-LOC8057215/gene-LOC8057733/gene-LOC8058578/gene-LOC8059473/gene-LOC8059574/gene-LOC8060617/gene-LOC8062436/gene-LOC8065554/gene-LOC8066370/gene-LOC8067228/gene-LOC8070786/gene-LOC8071343/gene-LOC8072109/gene-LOC8073465/gen…	LOC110429519;LOC110431235;LOC110437378;LOC8055389;LOC8056133;LOC8057215;LOC8057733;LOC8058578;LOC8059473;LOC8059574;LOC8060617;LOC8062436;LOC8065554;LOC8066370;LOC8067228;LOC8070786;LOC8071343;LOC8072109;LOC8073465;LOC8076989;LOC8083912;LOC8085415	25	up&down
BP	GO:0023014	signal transduction by protein phosphorylation	19/3304	41/13594	1.91	0.00169309	0.12113	gene-LOC110430990/gene-LOC110431018/gene-LOC110434163/gene-LOC110435403/gene-LOC110435646/gene-LOC8054301/gene-LOC8056863/gene-LOC8057563/gene-LOC8057564/gene-LOC8059363/gene-LOC8062904/gene-LOC8064268/gene-LOC8065440/gene-LOC8069002/gene-LOC8069003/gene-LOC8071403/gene-LOC8078939/gene-LOC8084031/gene-LOC8086193	LOC110430990;LOC110431018;LOC110434163;LOC110435403;LOC110435646;LOC8054301;LOC8056863;LOC8057563;LOC8057564;LOC8059363;LOC8062904;LOC8064268;LOC8065440;LOC8069002;LOC8069003;LOC8071403;LOC8078939;LOC8084031;LOC8086193	19	up&down
BP	GO:0031098	stress-activated protein kinase signaling cascade	19/3304	41/13594	1.91	0.00169309	0.12113	gene-LOC110430990/gene-LOC110431018/gene-LOC110434163/gene-LOC110435403/gene-LOC110435646/gene-LOC8054301/gene-LOC8056863/gene-LOC8057563/gene-LOC8057564/gene-LOC8059363/gene-LOC8062904/gene-LOC8064268/gene-LOC8065440/gene-LOC8069002/gene-LOC8069003/gene-LOC8071403/gene-LOC8078939/gene-LOC8084031/gene-LOC8086193	LOC110430990;LOC110431018;LOC110434163;LOC110435403;LOC110435646;LOC8054301;LOC8056863;LOC8057563;LOC8057564;LOC8059363;LOC8062904;LOC8064268;LOC8065440;LOC8069002;LOC8069003;LOC8071403;LOC8078939;LOC8084031;LOC8086193	19	up&down
BP	GO:0046777	protein autophosphorylation	39/3304	104/13594	1.54	0.00180019	0.124638	gene-LOC110432856/gene-LOC110434658/gene-LOC8054150/gene-LOC8054292/gene-LOC8054595/gene-LOC8054903/gene-LOC8056357/gene-LOC8057328/gene-LOC8058733/gene-LOC8060229/gene-LOC8060443/gene-LOC8060699/gene-LOC8061428/gene-LOC8061471/gene-LOC8062252/gene-LOC8064754/gene-LOC8065171/gene-LOC8066165/gene-LOC8066796/gene-LOC8066976/gene-LOC8067401/gene-LOC8068369/gene-LOC8069187/gene-LOC8069360/gene-LOC807…	LOC110432856;LOC110434658;LOC8054150;LOC8054292;LOC8054595;LOC8054903;LOC8056357;LOC8057328;LOC8058733;LOC8060229;LOC8060443;LOC8060699;LOC8061428;LOC8061471;LOC8062252;LOC8064754;LOC8065171;LOC8066165;LOC8066796;LOC8066976;LOC8067401;LOC8068369;LOC8069187;LOC8069360;LOC8071152;LOC8071161;LOC8073650;LOC8074687;LOC8075009;LOC8075934;LOC8076020;LOC8076474;LOC8080263;LOC8083204;LOC8083277;LOC8083842…	39	up&down
BP	GO:0061077	chaperone-mediated protein folding	16/3304	33/13594	1.99	0.00216798	0.145412	Sorghum_bicolor_newGene_1473/Sorghum_bicolor_newGene_4412/Sorghum_bicolor_newGene_5232/Sorghum_bicolor_newGene_5508/gene-LOC110435340/gene-LOC110437006/gene-LOC8054651/gene-LOC8057106/gene-LOC8057912/gene-LOC8065366/gene-LOC8065367/gene-LOC8072377/gene-LOC8072909/gene-LOC8075377/gene-LOC8079089/gene-LOC8083190	LOC110435340;LOC110437006;LOC8054651;LOC8057106;LOC8057912;LOC8065366;LOC8065367;LOC8072377;LOC8072909;LOC8075377;LOC8079089;LOC8083190	16	up&down
BP	GO:0009607	response to biotic stimulus	27/3304	68/13594	1.63	0.00345775	0.202146	gene-LOC110429672/gene-LOC110431599/gene-LOC110431710/gene-LOC110431711/gene-LOC110431712/gene-LOC8054329/gene-LOC8054974/gene-LOC8056333/gene-LOC8057385/gene-LOC8059050/gene-LOC8061318/gene-LOC8061439/gene-LOC8062857/gene-LOC8063588/gene-LOC8068361/gene-LOC8068908/gene-LOC8072261/gene-LOC8072365/gene-LOC8076967/gene-LOC8081106/gene-LOC8081107/gene-LOC8081108/gene-LOC8082080/gene-LOC8084014/gene-…	LOC110429672;LOC110431599;LOC110431710;LOC110431711;LOC110431712;LOC8054329;LOC8054974;LOC8056333;LOC8057385;LOC8059050;LOC8061318;LOC8061439;LOC8062857;LOC8063588;LOC8068361;LOC8068908;LOC8072261;LOC8072365;LOC8076967;LOC8081106;LOC8081107;LOC8081108;LOC8082080;LOC8084014;LOC8084017;LOC8084018;LOC8084977	27	up&down
BP	GO:0030322	stabilization of membrane potential	4/3304	4/13594	4.11	0.00348477	0.202146	gene-LOC8064221/gene-LOC8064424/gene-LOC8064672/gene-LOC8086231	LOC8064221;LOC8064424;LOC8064672;LOC8086231	4	up&down
BP	GO:0071103	DNA conformation change	4/3304	4/13594	4.11	0.00348477	0.202146	gene-LOC110433001/gene-LOC110436628/gene-LOC8064666/gene-LOC8073162	LOC110433001;LOC110436628;LOC8064666;LOC8073162	4	down
BP	GO:0090693	plant organ senescence	4/3304	4/13594	4.11	0.00348477	0.202146	gene-LOC8061318/gene-LOC8084017/gene-LOC8084018/gene-LOC8084977	LOC8061318;LOC8084017;LOC8084018;LOC8084977	4	up&down
BP	GO:1902456	regulation of stomatal opening	4/3304	4/13594	4.11	0.00348477	0.202146	gene-LOC8057613/gene-LOC8059242/gene-LOC8071403/gene-LOC8079525	LOC8057613;LOC8059242;LOC8071403;LOC8079525	4	down
BP	GO:2000762	regulation of phenylpropanoid metabolic process	6/3304	8/13594	3.09	0.0036128	0.204058	gene-LOC8065053/gene-LOC8068910/gene-LOC8069095/gene-LOC8071669/gene-LOC8076911/gene-LOC8080949	LOC8065053;LOC8068910;LOC8069095;LOC8071669;LOC8076911;LOC8080949	6	up&down
BP	GO:0007568	aging	5/3304	6/13594	3.43	0.00405	0.222886	gene-LOC8061318/gene-LOC8069213/gene-LOC8084017/gene-LOC8084018/gene-LOC8084977	LOC8061318;LOC8069213;LOC8084017;LOC8084018;LOC8084977	5	up&down
BP	GO:0080142	regulation of salicylic acid biosynthetic process	8/3304	13/13594	2.53	0.00466754	0.250451	gene-LOC8066337/gene-LOC8066355/gene-LOC8066356/gene-LOC8068824/gene-LOC8068927/gene-LOC8071013/gene-LOC8073348/gene-LOC8084010	LOC8066337;LOC8066355;LOC8066356;LOC8068824;LOC8068927;LOC8071013;LOC8073348;LOC8084010	8	up
BP	GO:1901575	organic substance catabolic process	23/3304	57/13594	1.66	0.00529795	0.275479	Sorghum_bicolor_newGene_1473/Sorghum_bicolor_newGene_5508/gene-LOC110433320/gene-LOC110433444/gene-LOC110434702/gene-LOC110435340/gene-LOC8054896/gene-LOC8054996/gene-LOC8054997/gene-LOC8056905/gene-LOC8057912/gene-LOC8058043/gene-LOC8059050/gene-LOC8059154/gene-LOC8059363/gene-LOC8065053/gene-LOC8066207/gene-LOC8071669/gene-LOC8073651/gene-LOC8075716/gene-LOC8079089/gene-LOC8081403/gene-LOC80831…	LOC110433320;LOC110433444;LOC110434702;LOC110435340;LOC8054896;LOC8054996;LOC8054997;LOC8056905;LOC8057912;LOC8058043;LOC8059050;LOC8059154;LOC8059363;LOC8065053;LOC8066207;LOC8071669;LOC8073651;LOC8075716;LOC8079089;LOC8081403;LOC8083190	23	up&down
BP	GO:0002229	defense response to oomycetes	22/3304	54/13594	1.68	0.00551903	0.275479	Sorghum_bicolor_newGene_3044/Sorghum_bicolor_newGene_358/gene-LOC110435611/gene-LOC8054312/gene-LOC8054707/gene-LOC8055504/gene-LOC8056046/gene-LOC8057037/gene-LOC8057248/gene-LOC8059924/gene-LOC8065960/gene-LOC8066702/gene-LOC8071256/gene-LOC8071413/gene-LOC8072826/gene-LOC8076444/gene-LOC8077767/gene-LOC8078831/gene-LOC8078899/gene-LOC8082249/gene-LOC8082882/gene-LOC8086376	LOC110435611;LOC8054312;LOC8054707;LOC8055504;LOC8056046;LOC8057037;LOC8057248;LOC8059924;LOC8065960;LOC8066702;LOC8071256;LOC8071413;LOC8072826;LOC8076444;LOC8077767;LOC8078831;LOC8078899;LOC8082249;LOC8082882;LOC8086376	22	up&down
BP	GO:0007346	regulation of mitotic cell cycle	22/3304	54/13594	1.68	0.00551903	0.275479	gene-LOC110430990/gene-LOC110431018/gene-LOC110434163/gene-LOC110435403/gene-LOC110435646/gene-LOC8054301/gene-LOC8056863/gene-LOC8057563/gene-LOC8057564/gene-LOC8060923/gene-LOC8062904/gene-LOC8064268/gene-LOC8065440/gene-LOC8069002/gene-LOC8069003/gene-LOC8071403/gene-LOC8072422/gene-LOC8078939/gene-LOC8081417/gene-LOC8082792/gene-LOC8084031/gene-LOC8086193	LOC110430990;LOC110431018;LOC110434163;LOC110435403;LOC110435646;LOC8054301;LOC8056863;LOC8057563;LOC8057564;LOC8060923;LOC8062904;LOC8064268;LOC8065440;LOC8069002;LOC8069003;LOC8071403;LOC8072422;LOC8078939;LOC8081417;LOC8082792;LOC8084031;LOC8086193	22	up&down
BP	GO:0007166	cell surface receptor signaling pathway	33/3304	90/13594	1.51	0.00580402	0.282581	Sorghum_bicolor_newGene_1948/Sorghum_bicolor_newGene_1949/gene-LOC8054280/gene-LOC8055198/gene-LOC8056416/gene-LOC8058616/gene-LOC8059363/gene-LOC8059666/gene-LOC8059904/gene-LOC8061721/gene-LOC8063913/gene-LOC8065307/gene-LOC8066163/gene-LOC8066181/gene-LOC8066997/gene-LOC8067974/gene-LOC8069729/gene-LOC8070189/gene-LOC8070206/gene-LOC8070704/gene-LOC8072455/gene-LOC8074697/gene-LOC8074698/gene-…	LOC8054280;LOC8055198;LOC8056416;LOC8058616;LOC8059363;LOC8059666;LOC8059904;LOC8061721;LOC8063913;LOC8065307;LOC8066163;LOC8066181;LOC8066997;LOC8067974;LOC8069729;LOC8070189;LOC8070206;LOC8070704;LOC8072455;LOC8074697;LOC8074698;LOC8074786;LOC8075935;LOC8076159;LOC8076337;LOC8079599;LOC8079882;LOC8082083;LOC8082198;LOC8084309;LOC8085266	33	up&down
BP	GO:0032147	activation of protein kinase activity	20/3304	48/13594	1.71	0.00592464	0.282581	gene-LOC110430990/gene-LOC110431018/gene-LOC110434163/gene-LOC110435403/gene-LOC110435646/gene-LOC8054301/gene-LOC8056863/gene-LOC8057563/gene-LOC8057564/gene-LOC8062904/gene-LOC8064268/gene-LOC8065440/gene-LOC8069002/gene-LOC8069003/gene-LOC8069058/gene-LOC8071403/gene-LOC8078939/gene-LOC8083087/gene-LOC8084031/gene-LOC8086193	LOC110430990;LOC110431018;LOC110434163;LOC110435403;LOC110435646;LOC8054301;LOC8056863;LOC8057563;LOC8057564;LOC8062904;LOC8064268;LOC8065440;LOC8069002;LOC8069003;LOC8069058;LOC8071403;LOC8078939;LOC8083087;LOC8084031;LOC8086193	20	up&down
BP	GO:0031347	regulation of defense response	18/3304	42/13594	1.76	0.0062368	0.285205	Sorghum_bicolor_newGene_4535/Sorghum_bicolor_newGene_4537/gene-LOC8054329/gene-LOC8059592/gene-LOC8059788/gene-LOC8062185/gene-LOC8062740/gene-LOC8067865/gene-LOC8067866/gene-LOC8067868/gene-LOC8072010/gene-LOC8075393/gene-LOC8077075/gene-LOC8077628/gene-LOC8079184/gene-LOC8079939/gene-LOC8079940/gene-LOC8082080	LOC8054329;LOC8059592;LOC8059788;LOC8062185;LOC8062740;LOC8067865;LOC8067866;LOC8067868;LOC8072010;LOC8075393;LOC8077075;LOC8077628;LOC8079184;LOC8079939;LOC8079940;LOC8082080	18	up
BP	GO:0006813	potassium ion transport	15/3304	33/13594	1.87	0.00634688	0.285205	gene-LOC8061667/gene-LOC8062281/gene-LOC8062763/gene-LOC8063025/gene-LOC8065636/gene-LOC8065785/gene-LOC8067672/gene-LOC8067862/gene-LOC8067863/gene-LOC8071480/gene-LOC8071732/gene-LOC8072046/gene-LOC8077196/gene-LOC8081576/gene-LOC8083518	LOC8061667;LOC8062281;LOC8062763;LOC8063025;LOC8065636;LOC8065785;LOC8067672;LOC8067862;LOC8067863;LOC8071480;LOC8071732;LOC8072046;LOC8077196;LOC8081576;LOC8083518	15	up&down
BP	GO:0009638	phototropism	7/3304	11/13594	2.62	0.0063783	0.285205	gene-LOC8058535/gene-LOC8064931/gene-LOC8067165/gene-LOC8069866/gene-LOC8080295/gene-LOC8083016/gene-LOC8085830	LOC8058535;LOC8064931;LOC8067165;LOC8069866;LOC8080295;LOC8083016;LOC8085830	7	down
BP	GO:0055114	oxidation-reduction process	50/3304	150/13594	1.37	0.00761851	0.333709	Sorghum_bicolor_newGene_994/gene-LOC110432174/gene-LOC110435162/gene-LOC8054503/gene-LOC8054926/gene-LOC8054996/gene-LOC8054997/gene-LOC8055312/gene-LOC8055317/gene-LOC8055723/gene-LOC8056846/gene-LOC8056861/gene-LOC8056984/gene-LOC8057144/gene-LOC8057760/gene-LOC8058422/gene-LOC8059050/gene-LOC8061420/gene-LOC8062416/gene-LOC8062533/gene-LOC8062736/gene-LOC8063223/gene-LOC8063571/gene-LOC8064219…	LOC110432174;LOC110435162;LOC8054503;LOC8054926;LOC8054996;LOC8054997;LOC8055312;LOC8055317;LOC8055723;LOC8056846;LOC8056861;LOC8056984;LOC8057144;LOC8057760;LOC8058422;LOC8059050;LOC8061420;LOC8062416;LOC8062533;LOC8062736;LOC8063223;LOC8063571;LOC8064219;LOC8066501;LOC8068319;LOC8068721;LOC8071199;LOC8072208;LOC8074834;LOC8075711;LOC8075877;LOC8076123;LOC8077890;LOC8078893;LOC8078895;LOC8078896…	50	up&down
BP	GO:0009738	abscisic acid-activated signaling pathway	18/3304	43/13594	1.72	0.00833186	0.35532	gene-LOC110431710/gene-LOC110431711/gene-LOC110431712/gene-LOC8055151/gene-LOC8058887/gene-LOC8061558/gene-LOC8075201/gene-LOC8078346/gene-LOC8079723/gene-LOC8081106/gene-LOC8081107/gene-LOC8081108/gene-LOC8081117/gene-LOC8081939/gene-LOC8082672/gene-LOC8083897/gene-LOC8084014/gene-LOC8084948	LOC110431710;LOC110431711;LOC110431712;LOC8055151;LOC8058887;LOC8061558;LOC8075201;LOC8078346;LOC8079723;LOC8081106;LOC8081107;LOC8081108;LOC8081117;LOC8081939;LOC8082672;LOC8083897;LOC8084014;LOC8084948	18	up&down
BP	GO:0034440	lipid oxidation	8/3304	14/13594	2.35	0.0085855	0.35532	gene-LOC110431916/gene-LOC8054996/gene-LOC8054997/gene-LOC8063420/gene-LOC8064218/gene-LOC8065835/gene-LOC8078665/gene-LOC8082015	LOC110431916;LOC8054996;LOC8054997;LOC8063420;LOC8064218;LOC8065835;LOC8078665;LOC8082015	8	up
BP	GO:0006090	pyruvate metabolic process	6/3304	9/13594	2.74	0.00860854	0.35532	gene-LOC110430571/gene-LOC8065884/gene-LOC8067080/gene-LOC8077468/gene-LOC8078737/gene-LOC8084718	LOC110430571;LOC8065884;LOC8067080;LOC8077468;LOC8078737;LOC8084718	6	up&down
BP	GO:0034605	cellular response to heat	14/3304	31/13594	1.86	0.0088518	0.358467	gene-LOC8055207/gene-LOC8055854/gene-LOC8056614/gene-LOC8057342/gene-LOC8060732/gene-LOC8061953/gene-LOC8063703/gene-LOC8067531/gene-LOC8075538/gene-LOC8081260/gene-LOC8082148/gene-LOC8084440/gene-LOC8085272/gene-LOC8085952	LOC8055207;LOC8055854;LOC8056614;LOC8057342;LOC8060732;LOC8061953;LOC8063703;LOC8067531;LOC8075538;LOC8081260;LOC8082148;LOC8084440;LOC8085272;LOC8085952	14	up&down
BP	GO:0010035	response to inorganic substance	21/3304	53/13594	1.63	0.00956491	0.380172	gene-LOC110431599/gene-LOC8059363/gene-LOC8061318/gene-LOC8062475/gene-LOC8065485/gene-LOC8065742/gene-LOC8066257/gene-LOC8068935/gene-LOC8069889/gene-LOC8070106/gene-LOC8071156/gene-LOC8072261/gene-LOC8073005/gene-LOC8073406/gene-LOC8076242/gene-LOC8081403/gene-LOC8083114/gene-LOC8084017/gene-LOC8084018/gene-LOC8084494/gene-LOC8084977	LOC110431599;LOC8059363;LOC8061318;LOC8062475;LOC8065485;LOC8065742;LOC8066257;LOC8068935;LOC8069889;LOC8070106;LOC8071156;LOC8072261;LOC8073005;LOC8073406;LOC8076242;LOC8081403;LOC8083114;LOC8084017;LOC8084018;LOC8084494;LOC8084977	21	up&down
BP	GO:0009644	response to high light intensity	9/3304	17/13594	2.18	0.0101845	0.390341	gene-LOC110431599/gene-LOC110431601/gene-LOC8056764/gene-LOC8056916/gene-LOC8060709/gene-LOC8068481/gene-LOC8072261/gene-LOC8073005/gene-LOC8073406	LOC110431599;LOC110431601;LOC8056764;LOC8056916;LOC8060709;LOC8068481;LOC8072261;LOC8073005;LOC8073406	9	up&down
BP	GO:1900150	regulation of defense response to fungus	9/3304	17/13594	2.18	0.0101845	0.390341	gene-LOC110433924/gene-LOC110435638/gene-LOC8054399/gene-LOC8055305/gene-LOC8065296/gene-LOC8072625/gene-LOC8074457/gene-LOC8082080/gene-LOC8083665	LOC110433924;LOC110435638;LOC8054399;LOC8055305;LOC8065296;LOC8072625;LOC8074457;LOC8082080;LOC8083665	9	up&down
BP	GO:0007165	signal transduction	47/3304	142/13594	1.36	0.0108741	0.399929	gene-LOC110432514/gene-LOC110434614/gene-LOC110436086/gene-LOC8054329/gene-LOC8054401/gene-LOC8054985/gene-LOC8058552/gene-LOC8059363/gene-LOC8059856/gene-LOC8060254/gene-LOC8060255/gene-LOC8060301/gene-LOC8060394/gene-LOC8060422/gene-LOC8061878/gene-LOC8062696/gene-LOC8062759/gene-LOC8063532/gene-LOC8064237/gene-LOC8065405/gene-LOC8065726/gene-LOC8067503/gene-LOC8067681/gene-LOC8068195/gene-LOC8…	LOC110432514;LOC110434614;LOC110436086;LOC8054329;LOC8054401;LOC8054985;LOC8058552;LOC8059363;LOC8059856;LOC8060254;LOC8060255;LOC8060301;LOC8060394;LOC8060422;LOC8061878;LOC8062696;LOC8062759;LOC8063532;LOC8064237;LOC8065405;LOC8065726;LOC8067503;LOC8067681;LOC8068195;LOC8069363;LOC8069501;LOC8069730;LOC8070286;LOC8072352;LOC8072402;LOC8074049;LOC8074867;LOC8075838;LOC8076997;LOC8077447;LOC80778…	47	up&down
BP	GO:0010017	red or far-red light signaling pathway	5/3304	7/13594	2.94	0.0113279	0.399929	gene-LOC8060101/gene-LOC8062696/gene-LOC8069363/gene-LOC8082252/gene-LOC8082929	LOC8060101;LOC8062696;LOC8069363;LOC8082252;LOC8082929	5	down
BP	GO:0009314	response to radiation	17/3304	41/13594	1.71	0.0113783	0.399929	gene-LOC110431599/gene-LOC110433320/gene-LOC8059363/gene-LOC8062696/gene-LOC8065568/gene-LOC8067165/gene-LOC8069346/gene-LOC8069363/gene-LOC8071821/gene-LOC8072261/gene-LOC8072430/gene-LOC8073005/gene-LOC8073406/gene-LOC8080295/gene-LOC8082080/gene-LOC8082168/gene-LOC8083016	LOC110431599;LOC110433320;LOC8059363;LOC8062696;LOC8065568;LOC8067165;LOC8069346;LOC8069363;LOC8071821;LOC8072261;LOC8072430;LOC8073005;LOC8073406;LOC8080295;LOC8082080;LOC8082168;LOC8083016	17	up&down
BP	GO:0031408	oxylipin biosynthetic process	7/3304	12/13594	2.4	0.0121162	0.399929	gene-LOC110431916/gene-LOC8063420/gene-LOC8064218/gene-LOC8065835/gene-LOC8078665/gene-LOC8080649/gene-LOC8082015	LOC110431916;LOC8063420;LOC8064218;LOC8065835;LOC8078665;LOC8080649;LOC8082015	7	up
BP	GO:0006541	glutamine metabolic process	12/3304	26/13594	1.9	0.0122607	0.399929	gene-LOC110434009/gene-LOC110436279/gene-LOC8054317/gene-LOC8055997/gene-LOC8063370/gene-LOC8065772/gene-LOC8067575/gene-LOC8077619/gene-LOC8078204/gene-LOC8079398/gene-LOC8081399/gene-LOC8083780	LOC110434009;LOC110436279;LOC8054317;LOC8055997;LOC8063370;LOC8065772;LOC8067575;LOC8077619;LOC8078204;LOC8079398;LOC8081399;LOC8083780	12	up&down
BP	GO:0045893	positive regulation of transcription, DNA-templated	46/3304	140/13594	1.35	0.013402	0.399929	gene-LOC110429794/gene-LOC110430024/gene-LOC110431995/gene-LOC110432445/gene-LOC110433924/gene-LOC110434161/gene-LOC110437008/gene-LOC110437038/gene-LOC8057416/gene-LOC8057638/gene-LOC8057890/gene-LOC8059363/gene-LOC8059898/gene-LOC8060997/gene-LOC8061805/gene-LOC8062073/gene-LOC8062379/gene-LOC8063325/gene-LOC8063702/gene-LOC8064675/gene-LOC8064886/gene-LOC8067239/gene-LOC8067514/gene-LOC8069893…	LOC110429794;LOC110430024;LOC110431995;LOC110432445;LOC110433924;LOC110434161;LOC110437008;LOC110437038;LOC8057416;LOC8057638;LOC8057890;LOC8059363;LOC8059898;LOC8060997;LOC8061805;LOC8062073;LOC8062379;LOC8063325;LOC8063702;LOC8064675;LOC8064886;LOC8067239;LOC8067514;LOC8069893;LOC8070048;LOC8070049;LOC8070367;LOC8072020;LOC8072149;LOC8074545;LOC8075201;LOC8075454;LOC8075933;LOC8077373;LOC807807…	46	up&down
BP	GO:0009440	cyanate catabolic process	4/3304	5/13594	3.29	0.0140391	0.399929	Sorghum_bicolor_newGene_136/Sorghum_bicolor_newGene_137/gene-LOC110433917/gene-LOC8058220	LOC110433917;LOC8058220	4	up&down
BP	GO:0015976	carbon utilization	4/3304	5/13594	3.29	0.0140391	0.399929	Sorghum_bicolor_newGene_136/Sorghum_bicolor_newGene_137/gene-LOC110433917/gene-LOC8058220	LOC110433917;LOC8058220	4	up&down
BP	GO:0032781	positive regulation of ATPase activity	4/3304	5/13594	3.29	0.0140391	0.399929	gene-LOC8054651/gene-LOC8056905/gene-LOC8069949/gene-LOC8083512	LOC8054651;LOC8056905;LOC8069949;LOC8083512	4	up&down
BP	GO:0055062	phosphate ion homeostasis	4/3304	5/13594	3.29	0.0140391	0.399929	gene-LOC8065403/gene-LOC8069618/gene-LOC8074577/gene-LOC8083383	LOC8065403;LOC8069618;LOC8074577;LOC8083383	4	up&down
BP	GO:0080186	developmental vegetative growth	4/3304	5/13594	3.29	0.0140391	0.399929	gene-LOC8057928/gene-LOC8063218/gene-LOC8075987/gene-LOC8078532	LOC8057928;LOC8063218;LOC8075987;LOC8078532	4	up&down
BP	GO:1901001	negative regulation of response to salt stress	4/3304	5/13594	3.29	0.0140391	0.399929	gene-LOC8071156/gene-LOC8078580/gene-LOC8078899/gene-LOC8081916	LOC8071156;LOC8078580;LOC8078899;LOC8081916	4	up&down
BP	GO:0006024	glycosaminoglycan biosynthetic process	3/3304	3/13594	4.11	0.0143476	0.399929	gene-LOC110436990/gene-LOC8054209/gene-LOC8064517	LOC110436990;LOC8054209;LOC8064517	3	up&down
BP	GO:0006349	regulation of gene expression by genetic imprinting	3/3304	3/13594	4.11	0.0143476	0.399929	gene-LOC8061054/gene-LOC8070885/gene-LOC8082197	LOC8061054;LOC8070885;LOC8082197	3	up&down
BP	GO:0009786	regulation of asymmetric cell division	3/3304	3/13594	4.11	0.0143476	0.399929	gene-LOC8066976/gene-LOC8070568/gene-LOC8073559	LOC8066976;LOC8070568;LOC8073559	3	up&down
BP	GO:0071277	cellular response to calcium ion	3/3304	3/13594	4.11	0.0143476	0.399929	gene-LOC8059601/gene-LOC8071736/gene-LOC8077922	LOC8059601;LOC8071736;LOC8077922	3	up&down
BP	GO:0080036	regulation of cytokinin-activated signaling pathway	3/3304	3/13594	4.11	0.0143476	0.399929	gene-LOC8065053/gene-LOC8068910/gene-LOC8071669	LOC8065053;LOC8068910;LOC8071669	3	down
BP	GO:0090156	cellular sphingolipid homeostasis	3/3304	3/13594	4.11	0.0143476	0.399929	gene-LOC110434916/gene-LOC8056612/gene-LOC8059752	LOC110434916;LOC8056612;LOC8059752	3	up&down
BP	GO:0090332	stomatal closure	3/3304	3/13594	4.11	0.0143476	0.399929	gene-LOC110437137/gene-LOC8057613/gene-LOC8072365	LOC110437137;LOC8057613;LOC8072365	3	up&down
BP	GO:1900060	negative regulation of ceramide biosynthetic process	3/3304	3/13594	4.11	0.0143476	0.399929	gene-LOC110434916/gene-LOC8056612/gene-LOC8059752	LOC110434916;LOC8056612;LOC8059752	3	up&down
BP	GO:1901000	regulation of response to salt stress	3/3304	3/13594	4.11	0.0143476	0.399929	gene-LOC8055903/gene-LOC8071156/gene-LOC8155298	LOC8055903;LOC8071156;LOC8155298	3	up&down
BP	GO:0009409	response to cold	25/3304	68/13594	1.51	0.0145386	0.400056	gene-LOC110433924/gene-LOC110434826/gene-LOC110434966/gene-LOC8055903/gene-LOC8055934/gene-LOC8057674/gene-LOC8058060/gene-LOC8060280/gene-LOC8060443/gene-LOC8064630/gene-LOC8072149/gene-LOC8072298/gene-LOC8072487/gene-LOC8073406/gene-LOC8075377/gene-LOC8075790/gene-LOC8075933/gene-LOC8077628/gene-LOC8078346/gene-LOC8079723/gene-LOC8080298/gene-LOC8082080/gene-LOC8083710/gene-LOC8085698/gene-LOC8…	LOC110433924;LOC110434826;LOC110434966;LOC8055903;LOC8055934;LOC8057674;LOC8058060;LOC8060280;LOC8060443;LOC8064630;LOC8072149;LOC8072298;LOC8072487;LOC8073406;LOC8075377;LOC8075790;LOC8075933;LOC8077628;LOC8078346;LOC8079723;LOC8080298;LOC8082080;LOC8083710;LOC8085698;LOC8155298	25	up&down
BP	GO:0009694	jasmonic acid metabolic process	9/3304	18/13594	2.06	0.016036	0.420901	gene-LOC110431046/gene-LOC8059419/gene-LOC8059420/gene-LOC8059421/gene-LOC8060659/gene-LOC8065295/gene-LOC8068541/gene-LOC8074999/gene-LOC8081306	LOC110431046;LOC8059419;LOC8059420;LOC8059421;LOC8060659;LOC8065295;LOC8068541;LOC8074999;LOC8081306	9	up&down
BP	GO:0045927	positive regulation of growth	9/3304	18/13594	2.06	0.016036	0.420901	gene-LOC8059245/gene-LOC8060083/gene-LOC8060999/gene-LOC8066020/gene-LOC8069195/gene-LOC8075987/gene-LOC8078532/gene-LOC8079731/gene-LOC8084943	LOC8059245;LOC8060083;LOC8060999;LOC8066020;LOC8069195;LOC8075987;LOC8078532;LOC8079731;LOC8084943	9	up&down
BP	GO:0044248	cellular catabolic process	23/3304	62/13594	1.53	0.0166051	0.420901	Sorghum_bicolor_newGene_1473/Sorghum_bicolor_newGene_5508/gene-LOC110433320/gene-LOC110433444/gene-LOC110434702/gene-LOC110435340/gene-LOC8054896/gene-LOC8054996/gene-LOC8054997/gene-LOC8056905/gene-LOC8057912/gene-LOC8058043/gene-LOC8059050/gene-LOC8059154/gene-LOC8059363/gene-LOC8065053/gene-LOC8066207/gene-LOC8071669/gene-LOC8073651/gene-LOC8075716/gene-LOC8079089/gene-LOC8081403/gene-LOC80831…	LOC110433320;LOC110433444;LOC110434702;LOC110435340;LOC8054896;LOC8054996;LOC8054997;LOC8056905;LOC8057912;LOC8058043;LOC8059050;LOC8059154;LOC8059363;LOC8065053;LOC8066207;LOC8071669;LOC8073651;LOC8075716;LOC8079089;LOC8081403;LOC8083190	23	up&down
BP	GO:0043933	macromolecular complex subunit organization	13/3304	30/13594	1.78	0.0170493	0.420901	Sorghum_bicolor_newGene_1473/Sorghum_bicolor_newGene_470/Sorghum_bicolor_newGene_5508/gene-LOC110430244/gene-LOC110433320/gene-LOC110435340/gene-LOC110436628/gene-LOC8054345/gene-LOC8057912/gene-LOC8058733/gene-LOC8062252/gene-LOC8079089/gene-LOC8083190	LOC110430244;LOC110433320;LOC110435340;LOC110436628;LOC8054345;LOC8057912;LOC8058733;LOC8062252;LOC8079089;LOC8083190	13	up&down
BP	GO:0048585	negative regulation of response to stimulus	13/3304	30/13594	1.78	0.0170493	0.420901	gene-LOC110436086/gene-LOC8059592/gene-LOC8062185/gene-LOC8062759/gene-LOC8064508/gene-LOC8065053/gene-LOC8067096/gene-LOC8068361/gene-LOC8068910/gene-LOC8071156/gene-LOC8071669/gene-LOC8080654/gene-LOC8081929	LOC110436086;LOC8059592;LOC8062185;LOC8062759;LOC8064508;LOC8065053;LOC8067096;LOC8068361;LOC8068910;LOC8071156;LOC8071669;LOC8080654;LOC8081929	13	up&down
BP	GO:0000103	sulfate assimilation	6/3304	10/13594	2.47	0.0171201	0.420901	gene-LOC8056411/gene-LOC8060484/gene-LOC8068326/gene-LOC8069528/gene-LOC8080261/gene-LOC8081871	LOC8056411;LOC8060484;LOC8068326;LOC8069528;LOC8080261;LOC8081871	6	up&down
BP	GO:0000272	polysaccharide catabolic process	6/3304	10/13594	2.47	0.0171201	0.420901	gene-LOC110432978/gene-LOC8062554/gene-LOC8077548/gene-LOC8077549/gene-LOC8082292/gene-LOC8084089	LOC110432978;LOC8062554;LOC8077548;LOC8077549;LOC8082292;LOC8084089	6	up&down
BP	GO:0005978	glycogen biosynthetic process	6/3304	10/13594	2.47	0.0171201	0.420901	gene-LOC8059621/gene-LOC8060513/gene-LOC8064663/gene-LOC8075258/gene-LOC8082518/gene-LOC8083808	LOC8059621;LOC8060513;LOC8064663;LOC8075258;LOC8082518;LOC8083808	6	up&down
BP	GO:1901565	organonitrogen compound catabolic process	19/3304	49/13594	1.6	0.017145	0.420901	Sorghum_bicolor_newGene_1473/Sorghum_bicolor_newGene_5508/gene-LOC110433044/gene-LOC110433320/gene-LOC110434702/gene-LOC110435340/gene-LOC8054896/gene-LOC8056905/gene-LOC8057912/gene-LOC8058043/gene-LOC8059050/gene-LOC8059154/gene-LOC8059363/gene-LOC8065053/gene-LOC8066207/gene-LOC8071669/gene-LOC8075716/gene-LOC8079089/gene-LOC8083190	LOC110433044;LOC110433320;LOC110434702;LOC110435340;LOC8054896;LOC8056905;LOC8057912;LOC8058043;LOC8059050;LOC8059154;LOC8059363;LOC8065053;LOC8066207;LOC8071669;LOC8075716;LOC8079089;LOC8083190	19	up&down
BP	GO:0009723	response to ethylene	11/3304	24/13594	1.89	0.0172571	0.420901	gene-LOC110430341/gene-LOC110434161/gene-LOC8057324/gene-LOC8057326/gene-LOC8061185/gene-LOC8062929/gene-LOC8063218/gene-LOC8069061/gene-LOC8069396/gene-LOC8076027/gene-LOC8077628	LOC110430341;LOC110434161;LOC8057324;LOC8057326;LOC8061185;LOC8062929;LOC8063218;LOC8069061;LOC8069396;LOC8076027;LOC8077628	11	up&down
BP	GO:0016042	lipid catabolic process	18/3304	46/13594	1.61	0.0181408	0.437483	gene-LOC110429932/gene-LOC110433444/gene-LOC110435591/gene-LOC8054305/gene-LOC8054325/gene-LOC8054996/gene-LOC8054997/gene-LOC8056901/gene-LOC8057399/gene-LOC8061884/gene-LOC8062224/gene-LOC8065747/gene-LOC8066350/gene-LOC8066731/gene-LOC8071261/gene-LOC8077678/gene-LOC8082688/gene-LOC8083558	LOC110429932;LOC110433444;LOC110435591;LOC8054305;LOC8054325;LOC8054996;LOC8054997;LOC8056901;LOC8057399;LOC8061884;LOC8062224;LOC8065747;LOC8066350;LOC8066731;LOC8071261;LOC8077678;LOC8082688;LOC8083558	18	up&down
BP	GO:0006950	response to stress	47/3304	146/13594	1.32	0.0184155	0.439171	Sorghum_bicolor_newGene_1473/Sorghum_bicolor_newGene_3026/Sorghum_bicolor_newGene_3027/Sorghum_bicolor_newGene_5508/gene-LOC110431599/gene-LOC110433320/gene-LOC110434467/gene-LOC110435340/gene-LOC8054329/gene-LOC8055317/gene-LOC8055903/gene-LOC8056333/gene-LOC8056905/gene-LOC8057144/gene-LOC8057385/gene-LOC8057912/gene-LOC8059050/gene-LOC8059363/gene-LOC8061318/gene-LOC8062475/gene-LOC8063223/gen…	LOC110431599;LOC110433320;LOC110434467;LOC110435340;LOC8054329;LOC8055317;LOC8055903;LOC8056333;LOC8056905;LOC8057144;LOC8057385;LOC8057912;LOC8059050;LOC8059363;LOC8061318;LOC8062475;LOC8063223;LOC8064630;LOC8065485;LOC8065742;LOC8066257;LOC8068361;LOC8069213;LOC8069501;LOC8070106;LOC8070214;LOC8070557;LOC8071156;LOC8072149;LOC8072261;LOC8072365;LOC8073005;LOC8073406;LOC8079089;LOC8081647;LOC808…	47	up&down
BP	GO:0009637	response to blue light	7/3304	13/13594	2.22	0.0208064	0.47596	gene-LOC8057016/gene-LOC8060068/gene-LOC8063218/gene-LOC8067165/gene-LOC8074643/gene-LOC8080295/gene-LOC8083016	LOC8057016;LOC8060068;LOC8063218;LOC8067165;LOC8074643;LOC8080295;LOC8083016	7	up&down
BP	GO:0009767	photosynthetic electron transport chain	7/3304	13/13594	2.22	0.0208064	0.47596	Sorghum_bicolor_newGene_3815/gene-LOC8055369/gene-LOC8059050/gene-LOC8060068/gene-LOC8070551/gene-LOC8075001/gene-LOC8155281	LOC8055369;LOC8059050;LOC8060068;LOC8070551;LOC8075001;LOC8155281	7	up&down
BP	GO:0051865	protein autoubiquitination	7/3304	13/13594	2.22	0.0208064	0.47596	gene-LOC8055032/gene-LOC8057514/gene-LOC8058043/gene-LOC8059363/gene-LOC8062475/gene-LOC8068682/gene-LOC8070106	LOC8055032;LOC8057514;LOC8058043;LOC8059363;LOC8062475;LOC8068682;LOC8070106	7	up&down
BP	GO:0006629	lipid metabolic process	47/3304	147/13594	1.32	0.0208451	0.47596	Sorghum_bicolor_newGene_718/gene-LOC110433444/gene-LOC110433930/gene-LOC110434033/gene-LOC110434467/gene-LOC8054590/gene-LOC8054996/gene-LOC8054997/gene-LOC8055428/gene-LOC8055482/gene-LOC8055636/gene-LOC8056118/gene-LOC8056951/gene-LOC8057144/gene-LOC8057991/gene-LOC8058249/gene-LOC8058694/gene-LOC8058882/gene-LOC8060532/gene-LOC8060689/gene-LOC8060812/gene-LOC8062530/gene-LOC8062537/gene-LOC806…	LOC110433444;LOC110433930;LOC110434033;LOC110434467;LOC8054590;LOC8054996;LOC8054997;LOC8055428;LOC8055482;LOC8055636;LOC8056118;LOC8056951;LOC8057144;LOC8057991;LOC8058249;LOC8058694;LOC8058882;LOC8060532;LOC8060689;LOC8060812;LOC8062530;LOC8062537;LOC8063223;LOC8064321;LOC8064415;LOC8067818;LOC8069272;LOC8069777;LOC8070860;LOC8070905;LOC8071198;LOC8072412;LOC8072448;LOC8073313;LOC8073584;LOC807…	47	up&down
BP	GO:0044267	cellular protein metabolic process	34/3304	101/13594	1.39	0.0211645	0.478165	Sorghum_bicolor_newGene_1473/Sorghum_bicolor_newGene_470/Sorghum_bicolor_newGene_5508/gene-LOC110433320/gene-LOC110434702/gene-LOC110435340/gene-LOC110436572/gene-LOC8055032/gene-LOC8056905/gene-LOC8057912/gene-LOC8058043/gene-LOC8058733/gene-LOC8059154/gene-LOC8059363/gene-LOC8059842/gene-LOC8060853/gene-LOC8061806/gene-LOC8062252/gene-LOC8062475/gene-LOC8062696/gene-LOC8065053/gene-LOC8066207/g…	LOC110433320;LOC110434702;LOC110435340;LOC110436572;LOC8055032;LOC8056905;LOC8057912;LOC8058043;LOC8058733;LOC8059154;LOC8059363;LOC8059842;LOC8060853;LOC8061806;LOC8062252;LOC8062475;LOC8062696;LOC8065053;LOC8066207;LOC8068361;LOC8069501;LOC8070048;LOC8070106;LOC8071669;LOC8075716;LOC8079089;LOC8080042;LOC8080295;LOC8082080;LOC8083190;LOC8083277	34	up&down
BP	GO:0043412	macromolecule modification	75/3304	250/13594	1.23	0.0222136	0.49664	Sorghum_bicolor_newGene_1074/Sorghum_bicolor_newGene_305/gene-LOC110432540/gene-LOC110433320/gene-LOC110436572/gene-LOC8054211/gene-LOC8054220/gene-LOC8054383/gene-LOC8054724/gene-LOC8054732/gene-LOC8055032/gene-LOC8055213/gene-LOC8057874/gene-LOC8058043/gene-LOC8058454/gene-LOC8058733/gene-LOC8058969/gene-LOC8059363/gene-LOC8059842/gene-LOC8060236/gene-LOC8060642/gene-LOC8060853/gene-LOC8061054/…	LOC110432540;LOC110433320;LOC110436572;LOC8054211;LOC8054220;LOC8054383;LOC8054724;LOC8054732;LOC8055032;LOC8055213;LOC8057874;LOC8058043;LOC8058454;LOC8058733;LOC8058969;LOC8059363;LOC8059842;LOC8060236;LOC8060642;LOC8060853;LOC8061054;LOC8061100;LOC8061806;LOC8061889;LOC8062236;LOC8062252;LOC8062475;LOC8062696;LOC8062832;LOC8063807;LOC8064000;LOC8065559;LOC8065791;LOC8065930;LOC8066207;LOC80662…	75	up&down
BP	GO:0048583	regulation of response to stimulus	24/3304	67/13594	1.47	0.0228614	0.497452	gene-LOC110433320/gene-LOC110436086/gene-LOC8054329/gene-LOC8054651/gene-LOC8055903/gene-LOC8059363/gene-LOC8059592/gene-LOC8062185/gene-LOC8062696/gene-LOC8062759/gene-LOC8064508/gene-LOC8065053/gene-LOC8067096/gene-LOC8067920/gene-LOC8068361/gene-LOC8068910/gene-LOC8071156/gene-LOC8071669/gene-LOC8075987/gene-LOC8078532/gene-LOC8080654/gene-LOC8081403/gene-LOC8081929/gene-LOC8082080	LOC110433320;LOC110436086;LOC8054329;LOC8054651;LOC8055903;LOC8059363;LOC8059592;LOC8062185;LOC8062696;LOC8062759;LOC8064508;LOC8065053;LOC8067096;LOC8067920;LOC8068361;LOC8068910;LOC8071156;LOC8071669;LOC8075987;LOC8078532;LOC8080654;LOC8081403;LOC8081929;LOC8082080	24	up&down
BP	GO:0009640	photomorphogenesis	8/3304	16/13594	2.06	0.0229453	0.497452	gene-LOC110430962/gene-LOC8054891/gene-LOC8054973/gene-LOC8055926/gene-LOC8072434/gene-LOC8073714/gene-LOC8078881/gene-LOC8084320	LOC110430962;LOC8054891;LOC8054973;LOC8055926;LOC8072434;LOC8073714;LOC8078881;LOC8084320	8	up&down
BP	GO:0046513	ceramide biosynthetic process	8/3304	16/13594	2.06	0.0229453	0.497452	gene-LOC110437464/gene-LOC8054332/gene-LOC8055036/gene-LOC8057778/gene-LOC8059396/gene-LOC8060097/gene-LOC8064245/gene-LOC8077702	LOC110437464;LOC8054332;LOC8055036;LOC8057778;LOC8059396;LOC8060097;LOC8064245;LOC8077702	8	up&down
BP	GO:0042493	response to drug	11/3304	25/13594	1.81	0.0241853	0.50176	gene-LOC8055032/gene-LOC8056333/gene-LOC8057385/gene-LOC8059363/gene-LOC8061318/gene-LOC8073005/gene-LOC8075716/gene-LOC8082080/gene-LOC8084017/gene-LOC8084018/gene-LOC8084977	LOC8055032;LOC8056333;LOC8057385;LOC8059363;LOC8061318;LOC8073005;LOC8075716;LOC8082080;LOC8084017;LOC8084018;LOC8084977	11	up&down
BP	GO:0000290	deadenylation-dependent decapping of nuclear-transcribed mRNA	5/3304	8/13594	2.57	0.0241863	0.50176	gene-LOC8067493/gene-LOC8072123/gene-LOC8077763/gene-LOC8080187/gene-LOC8081372	LOC8067493;LOC8072123;LOC8077763;LOC8080187;LOC8081372	5	up&down
BP	GO:0005986	sucrose biosynthetic process	5/3304	8/13594	2.57	0.0241863	0.50176	gene-LOC110430626/gene-LOC8056063/gene-LOC8060106/gene-LOC8069388/gene-LOC8069481	LOC110430626;LOC8056063;LOC8060106;LOC8069388;LOC8069481	5	up&down
BP	GO:0009853	photorespiration	5/3304	8/13594	2.57	0.0241863	0.50176	gene-LOC110432565/gene-LOC8054512/gene-LOC8061877/gene-LOC8066598/gene-LOC8070647	LOC110432565;LOC8054512;LOC8061877;LOC8066598;LOC8070647	5	up&down
BP	GO:0044257	cellular protein catabolic process	17/3304	44/13594	1.59	0.0243128	0.50176	Sorghum_bicolor_newGene_1473/Sorghum_bicolor_newGene_5508/gene-LOC110433320/gene-LOC110434702/gene-LOC110435340/gene-LOC8056905/gene-LOC8057912/gene-LOC8058043/gene-LOC8059154/gene-LOC8059363/gene-LOC8065053/gene-LOC8066207/gene-LOC8071669/gene-LOC8074577/gene-LOC8075716/gene-LOC8079089/gene-LOC8083190	LOC110433320;LOC110434702;LOC110435340;LOC8056905;LOC8057912;LOC8058043;LOC8059154;LOC8059363;LOC8065053;LOC8066207;LOC8071669;LOC8074577;LOC8075716;LOC8079089;LOC8083190	17	up&down
BP	GO:1901698	response to nitrogen compound	16/3304	41/13594	1.61	0.0257896	0.527169	Sorghum_bicolor_newGene_1473/Sorghum_bicolor_newGene_5508/gene-LOC110435340/gene-LOC8055032/gene-LOC8055934/gene-LOC8056333/gene-LOC8056905/gene-LOC8057912/gene-LOC8059363/gene-LOC8070048/gene-LOC8073765/gene-LOC8075716/gene-LOC8076242/gene-LOC8079089/gene-LOC8083114/gene-LOC8083190	LOC110435340;LOC8055032;LOC8055934;LOC8056333;LOC8056905;LOC8057912;LOC8059363;LOC8070048;LOC8073765;LOC8075716;LOC8076242;LOC8079089;LOC8083114;LOC8083190	16	up&down
BP	GO:0008610	lipid biosynthetic process	15/3304	38/13594	1.62	0.0272948	0.552672	gene-LOC110434467/gene-LOC8058699/gene-LOC8060280/gene-LOC8060428/gene-LOC8062134/gene-LOC8066433/gene-LOC8066506/gene-LOC8066509/gene-LOC8069599/gene-LOC8072487/gene-LOC8077615/gene-LOC8079358/gene-LOC8081439/gene-LOC8083935/gene-LOC8085716	LOC110434467;LOC8058699;LOC8060280;LOC8060428;LOC8062134;LOC8066433;LOC8066506;LOC8066509;LOC8069599;LOC8072487;LOC8077615;LOC8079358;LOC8081439;LOC8083935;LOC8085716	15	up&down
BP	GO:0051085	chaperone mediated protein folding requiring cofactor	23/3304	65/13594	1.46	0.0294979	0.579569	Sorghum_bicolor_newGene_1473/Sorghum_bicolor_newGene_1788/Sorghum_bicolor_newGene_4449/Sorghum_bicolor_newGene_5508/gene-LOC110430498/gene-LOC110435340/gene-LOC8054132/gene-LOC8054651/gene-LOC8055880/gene-LOC8057776/gene-LOC8057912/gene-LOC8063119/gene-LOC8066921/gene-LOC8072550/gene-LOC8074234/gene-LOC8077144/gene-LOC8077545/gene-LOC8079089/gene-LOC8080857/gene-LOC8081944/gene-LOC8083190/gene-LO…	LOC110430498;LOC110435340;LOC8054132;LOC8054651;LOC8055880;LOC8057776;LOC8057912;LOC8063119;LOC8066921;LOC8072550;LOC8074234;LOC8077144;LOC8077545;LOC8079089;LOC8080857;LOC8081944;LOC8083190;LOC8084921;LOC8084930	23	up&down
BP	GO:0050896	response to stimulus	80/3304	272/13594	1.21	0.0297599	0.579569	Sorghum_bicolor_newGene_1473/Sorghum_bicolor_newGene_3026/Sorghum_bicolor_newGene_3027/Sorghum_bicolor_newGene_5508/gene-LOC110429672/gene-LOC110431599/gene-LOC110433320/gene-LOC110434467/gene-LOC110435340/gene-LOC110436086/gene-LOC8054329/gene-LOC8054342/gene-LOC8055032/gene-LOC8055317/gene-LOC8055903/gene-LOC8056333/gene-LOC8056905/gene-LOC8057144/gene-LOC8057385/gene-LOC8057912/gene-LOC8058543…	LOC110429672;LOC110431599;LOC110433320;LOC110434467;LOC110435340;LOC110436086;LOC8054329;LOC8054342;LOC8055032;LOC8055317;LOC8055903;LOC8056333;LOC8056905;LOC8057144;LOC8057385;LOC8057912;LOC8058543;LOC8059050;LOC8059363;LOC8061318;LOC8062475;LOC8062696;LOC8062759;LOC8063223;LOC8063588;LOC8064630;LOC8065485;LOC8065568;LOC8065742;LOC8066207;LOC8066257;LOC8067165;LOC8067572;LOC8068361;LOC8068935;LO…	80	up&down
BP	GO:0008150	biological_process	206/3304	756/13594	1.12	0.0299128	0.579569	Sorghum_bicolor_newGene_1074/Sorghum_bicolor_newGene_1473/Sorghum_bicolor_newGene_3026/Sorghum_bicolor_newGene_3027/Sorghum_bicolor_newGene_305/Sorghum_bicolor_newGene_470/Sorghum_bicolor_newGene_4833/Sorghum_bicolor_newGene_5232/Sorghum_bicolor_newGene_5508/gene-LOC110429672/gene-LOC110430244/gene-LOC110431599/gene-LOC110432174/gene-LOC110432540/gene-LOC110433001/gene-LOC110433180/gene-LOC110433…	LOC110429672;LOC110430244;LOC110431599;LOC110432174;LOC110432540;LOC110433001;LOC110433180;LOC110433320;LOC110433444;LOC110434467;LOC110434649;LOC110434702;LOC110435162;LOC110435340;LOC110436086;LOC110436331;LOC110436572;LOC110436628;LOC8054211;LOC8054220;LOC8054329;LOC8054342;LOC8054345;LOC8054383;LOC8054651;LOC8054724;LOC8054732;LOC8054896;LOC8054996;LOC8054997;LOC8055032;LOC8055213;LOC8055317;…	206	up&down
BP	GO:0009626	plant-type hypersensitive response	6/3304	11/13594	2.24	0.0300104	0.579569	gene-LOC8061505/gene-LOC8062187/gene-LOC8063577/gene-LOC8065290/gene-LOC8075745/gene-LOC8084517	LOC8061505;LOC8062187;LOC8063577;LOC8065290;LOC8075745;LOC8084517	6	up&down
BP	GO:0006749	glutathione metabolic process	25/3304	72/13594	1.43	0.030237	0.579569	Sorghum_bicolor_newGene_3179/Sorghum_bicolor_newGene_4313/gene-LOC110434843/gene-LOC8058387/gene-LOC8062325/gene-LOC8062620/gene-LOC8062880/gene-LOC8062881/gene-LOC8063160/gene-LOC8063167/gene-LOC8063168/gene-LOC8063176/gene-LOC8067630/gene-LOC8068048/gene-LOC8069493/gene-LOC8069495/gene-LOC8075007/gene-LOC8076688/gene-LOC8079241/gene-LOC8079938/gene-LOC8081333/gene-LOC8081335/gene-LOC8084145/gen…	LOC110434843;LOC8058387;LOC8062325;LOC8062620;LOC8062880;LOC8062881;LOC8063160;LOC8063167;LOC8063168;LOC8063176;LOC8067630;LOC8068048;LOC8069493;LOC8069495;LOC8075007;LOC8076688;LOC8079241;LOC8079938;LOC8081333;LOC8081335;LOC8084145;LOC8085671;LOC8086370	25	up&down
BP	GO:0071704	organic substance metabolic process	103/3304	359/13594	1.18	0.0302433	0.579569	Sorghum_bicolor_newGene_1074/Sorghum_bicolor_newGene_1473/Sorghum_bicolor_newGene_305/Sorghum_bicolor_newGene_470/Sorghum_bicolor_newGene_5508/gene-LOC110432540/gene-LOC110433001/gene-LOC110433320/gene-LOC110433444/gene-LOC110434467/gene-LOC110434649/gene-LOC110434702/gene-LOC110435340/gene-LOC110436572/gene-LOC8054211/gene-LOC8054220/gene-LOC8054383/gene-LOC8054724/gene-LOC8054732/gene-LOC805489…	LOC110432540;LOC110433001;LOC110433320;LOC110433444;LOC110434467;LOC110434649;LOC110434702;LOC110435340;LOC110436572;LOC8054211;LOC8054220;LOC8054383;LOC8054724;LOC8054732;LOC8054896;LOC8054996;LOC8054997;LOC8055032;LOC8055213;LOC8056905;LOC8057144;LOC8057215;LOC8057874;LOC8057912;LOC8058043;LOC8058454;LOC8058733;LOC8058969;LOC8059050;LOC8059154;LOC8059363;LOC8059842;LOC8060236;LOC8060642;LOC8060…	103	up&down
BP	GO:0019538	protein metabolic process	34/3304	104/13594	1.35	0.0324737	0.585843	Sorghum_bicolor_newGene_1473/Sorghum_bicolor_newGene_470/Sorghum_bicolor_newGene_5508/gene-LOC110433320/gene-LOC110434702/gene-LOC110435340/gene-LOC110436572/gene-LOC8055032/gene-LOC8056905/gene-LOC8057912/gene-LOC8058043/gene-LOC8058733/gene-LOC8059154/gene-LOC8059363/gene-LOC8059842/gene-LOC8060853/gene-LOC8061806/gene-LOC8062252/gene-LOC8062475/gene-LOC8062696/gene-LOC8065053/gene-LOC8066207/g…	LOC110433320;LOC110434702;LOC110435340;LOC110436572;LOC8055032;LOC8056905;LOC8057912;LOC8058043;LOC8058733;LOC8059154;LOC8059363;LOC8059842;LOC8060853;LOC8061806;LOC8062252;LOC8062475;LOC8062696;LOC8065053;LOC8066207;LOC8068361;LOC8069501;LOC8070048;LOC8070106;LOC8071669;LOC8075716;LOC8079089;LOC8080042;LOC8080295;LOC8082080;LOC8083190;LOC8083277	34	up&down
BP	GO:0009617	response to bacterium	11/3304	26/13594	1.74	0.03293	0.585843	gene-LOC110430724/gene-LOC110431599/gene-LOC8054329/gene-LOC8056333/gene-LOC8059050/gene-LOC8060252/gene-LOC8060253/gene-LOC8068361/gene-LOC8072261/gene-LOC8072365/gene-LOC8082080	LOC110430724;LOC110431599;LOC8054329;LOC8056333;LOC8059050;LOC8060252;LOC8060253;LOC8068361;LOC8072261;LOC8072365;LOC8082080	11	up&down
BP	GO:0006458	'de novo' protein folding	7/3304	14/13594	2.06	0.0330273	0.585843	Sorghum_bicolor_newGene_1473/Sorghum_bicolor_newGene_5508/gene-LOC110435340/gene-LOC8054651/gene-LOC8057912/gene-LOC8079089/gene-LOC8083190	LOC110435340;LOC8054651;LOC8057912;LOC8079089;LOC8083190	7	up&down
BP	GO:0006559	L-phenylalanine catabolic process	7/3304	14/13594	2.06	0.0330273	0.585843	gene-LOC8054282/gene-LOC8054283/gene-LOC8066166/gene-LOC8066167/gene-LOC8066169/gene-LOC8066170/gene-LOC8074774	LOC8054282;LOC8054283;LOC8066166;LOC8066167;LOC8066169;LOC8066170;LOC8074774	7	up
BP	GO:0006812	cation transport	7/3304	14/13594	2.06	0.0330273	0.585843	gene-LOC110433180/gene-LOC8057212/gene-LOC8057215/gene-LOC8066952/gene-LOC8067369/gene-LOC8085460/gene-LOC8085708	LOC110433180;LOC8057212;LOC8057215;LOC8066952;LOC8067369;LOC8085460;LOC8085708	7	up&down
BP	GO:0009696	salicylic acid metabolic process	7/3304	14/13594	2.06	0.0330273	0.585843	gene-LOC8059419/gene-LOC8059420/gene-LOC8059421/gene-LOC8060659/gene-LOC8068541/gene-LOC8074999/gene-LOC8081306	LOC8059419;LOC8059420;LOC8059421;LOC8060659;LOC8068541;LOC8074999;LOC8081306	7	up
BP	GO:0010167	response to nitrate	7/3304	14/13594	2.06	0.0330273	0.585843	gene-LOC8058104/gene-LOC8059535/gene-LOC8070561/gene-LOC8073590/gene-LOC8075200/gene-LOC8076242/gene-LOC8083114	LOC8058104;LOC8059535;LOC8070561;LOC8073590;LOC8075200;LOC8076242;LOC8083114	7	up&down
BP	GO:0048878	chemical homeostasis	7/3304	14/13594	2.06	0.0330273	0.585843	gene-LOC110433180/gene-LOC8057215/gene-LOC8067920/gene-LOC8069889/gene-LOC8084494/gene-LOC8085460/gene-LOC8085708	LOC110433180;LOC8057215;LOC8067920;LOC8069889;LOC8084494;LOC8085460;LOC8085708	7	up&down
BP	GO:0051084	'de novo' posttranslational protein folding	7/3304	14/13594	2.06	0.0330273	0.585843	Sorghum_bicolor_newGene_1473/Sorghum_bicolor_newGene_5508/gene-LOC110435340/gene-LOC8054651/gene-LOC8057912/gene-LOC8079089/gene-LOC8083190	LOC110435340;LOC8054651;LOC8057912;LOC8079089;LOC8083190	7	up&down
BP	GO:0009956	radial pattern formation	4/3304	6/13594	2.74	0.0340172	0.586753	gene-LOC8058376/gene-LOC8059541/gene-LOC8066249/gene-LOC8067627	LOC8058376;LOC8059541;LOC8066249;LOC8067627	4	up&down
BP	GO:0055082	cellular chemical homeostasis	4/3304	6/13594	2.74	0.0340172	0.586753	gene-LOC110433180/gene-LOC8069889/gene-LOC8084494/gene-LOC8085708	LOC110433180;LOC8069889;LOC8084494;LOC8085708	4	up&down
BP	GO:0010417	glucuronoxylan biosynthetic process	8/3304	17/13594	1.94	0.0342882	0.586753	gene-LOC8054659/gene-LOC8056801/gene-LOC8056947/gene-LOC8059388/gene-LOC8059512/gene-LOC8061105/gene-LOC8063780/gene-LOC8071252	LOC8054659;LOC8056801;LOC8056947;LOC8059388;LOC8059512;LOC8061105;LOC8063780;LOC8071252	8	up&down
BP	GO:0016998	cell wall macromolecule catabolic process	8/3304	17/13594	1.94	0.0342882	0.586753	gene-LOC110430794/gene-LOC8054752/gene-LOC8056503/gene-LOC8060192/gene-LOC8060193/gene-LOC8060195/gene-LOC8076873/gene-LOC8081350	LOC110430794;LOC8054752;LOC8056503;LOC8060192;LOC8060193;LOC8060195;LOC8076873;LOC8081350	8	up&down
BP	GO:0006032	chitin catabolic process	9/3304	20/13594	1.85	0.0344455	0.586753	gene-LOC110430794/gene-LOC8054752/gene-LOC8056503/gene-LOC8059050/gene-LOC8060192/gene-LOC8060193/gene-LOC8060195/gene-LOC8076873/gene-LOC8081350	LOC110430794;LOC8054752;LOC8056503;LOC8059050;LOC8060192;LOC8060193;LOC8060195;LOC8076873;LOC8081350	9	up&down
BP	GO:0009057	macromolecule catabolic process	18/3304	49/13594	1.51	0.0350985	0.589478	Sorghum_bicolor_newGene_1473/Sorghum_bicolor_newGene_5508/gene-LOC110433320/gene-LOC110434702/gene-LOC110435340/gene-LOC8056905/gene-LOC8057912/gene-LOC8058043/gene-LOC8059050/gene-LOC8059154/gene-LOC8059363/gene-LOC8065053/gene-LOC8066207/gene-LOC8071669/gene-LOC8073651/gene-LOC8075716/gene-LOC8079089/gene-LOC8083190	LOC110433320;LOC110434702;LOC110435340;LOC8056905;LOC8057912;LOC8058043;LOC8059050;LOC8059154;LOC8059363;LOC8065053;LOC8066207;LOC8071669;LOC8073651;LOC8075716;LOC8079089;LOC8083190	18	up&down
BP	GO:0008152	metabolic process	109/3304	384/13594	1.17	0.0351548	0.589478	Sorghum_bicolor_newGene_1074/Sorghum_bicolor_newGene_1473/Sorghum_bicolor_newGene_305/Sorghum_bicolor_newGene_470/Sorghum_bicolor_newGene_4833/Sorghum_bicolor_newGene_5508/gene-LOC110432174/gene-LOC110432540/gene-LOC110433001/gene-LOC110433320/gene-LOC110433444/gene-LOC110434467/gene-LOC110434649/gene-LOC110434702/gene-LOC110435162/gene-LOC110435340/gene-LOC110436572/gene-LOC8054211/gene-LOC80542…	LOC110432174;LOC110432540;LOC110433001;LOC110433320;LOC110433444;LOC110434467;LOC110434649;LOC110434702;LOC110435162;LOC110435340;LOC110436572;LOC8054211;LOC8054220;LOC8054383;LOC8054724;LOC8054732;LOC8054896;LOC8054996;LOC8054997;LOC8055032;LOC8055213;LOC8055317;LOC8056905;LOC8057144;LOC8057215;LOC8057874;LOC8057912;LOC8058043;LOC8058454;LOC8058733;LOC8058969;LOC8059050;LOC8059154;LOC8059363;LOC…	109	up&down
BP	GO:0043170	macromolecule metabolic process	92/3304	320/13594	1.18	0.0368886	0.613756	Sorghum_bicolor_newGene_1074/Sorghum_bicolor_newGene_1473/Sorghum_bicolor_newGene_305/Sorghum_bicolor_newGene_470/Sorghum_bicolor_newGene_5508/gene-LOC110432540/gene-LOC110433001/gene-LOC110433320/gene-LOC110434702/gene-LOC110435340/gene-LOC110436572/gene-LOC8054211/gene-LOC8054220/gene-LOC8054383/gene-LOC8054724/gene-LOC8054732/gene-LOC8055032/gene-LOC8055213/gene-LOC8056905/gene-LOC8057874/gene…	LOC110432540;LOC110433001;LOC110433320;LOC110434702;LOC110435340;LOC110436572;LOC8054211;LOC8054220;LOC8054383;LOC8054724;LOC8054732;LOC8055032;LOC8055213;LOC8056905;LOC8057874;LOC8057912;LOC8058043;LOC8058454;LOC8058733;LOC8058969;LOC8059050;LOC8059154;LOC8059363;LOC8059842;LOC8060236;LOC8060642;LOC8060853;LOC8061054;LOC8061100;LOC8061806;LOC8061889;LOC8062236;LOC8062252;LOC8062475;LOC8062696;LO…	92	up&down
BP	GO:0044238	primary metabolic process	98/3304	343/13594	1.18	0.0374534	0.618338	Sorghum_bicolor_newGene_1074/Sorghum_bicolor_newGene_1473/Sorghum_bicolor_newGene_305/Sorghum_bicolor_newGene_470/Sorghum_bicolor_newGene_5508/gene-LOC110432540/gene-LOC110433001/gene-LOC110433320/gene-LOC110433444/gene-LOC110434467/gene-LOC110434702/gene-LOC110435340/gene-LOC110436572/gene-LOC8054211/gene-LOC8054220/gene-LOC8054383/gene-LOC8054724/gene-LOC8054732/gene-LOC8054996/gene-LOC8054997/…	LOC110432540;LOC110433001;LOC110433320;LOC110433444;LOC110434467;LOC110434702;LOC110435340;LOC110436572;LOC8054211;LOC8054220;LOC8054383;LOC8054724;LOC8054732;LOC8054996;LOC8054997;LOC8055032;LOC8055213;LOC8056905;LOC8057144;LOC8057874;LOC8057912;LOC8058043;LOC8058454;LOC8058733;LOC8058969;LOC8059154;LOC8059363;LOC8059842;LOC8060236;LOC8060642;LOC8060853;LOC8061054;LOC8061100;LOC8061379;LOC806180…	98	up&down
BP	GO:1901700	response to oxygen-containing compound	32/3304	98/13594	1.34	0.0377638	0.618338	gene-LOC110431599/gene-LOC8054342/gene-LOC8055032/gene-LOC8056333/gene-LOC8057385/gene-LOC8058543/gene-LOC8059363/gene-LOC8061318/gene-LOC8062475/gene-LOC8062759/gene-LOC8065742/gene-LOC8066207/gene-LOC8066257/gene-LOC8067572/gene-LOC8069213/gene-LOC8070106/gene-LOC8070280/gene-LOC8072149/gene-LOC8072261/gene-LOC8072902/gene-LOC8073005/gene-LOC8073213/gene-LOC8073406/gene-LOC8075716/gene-LOC80762…	LOC110431599;LOC8054342;LOC8055032;LOC8056333;LOC8057385;LOC8058543;LOC8059363;LOC8061318;LOC8062475;LOC8062759;LOC8065742;LOC8066207;LOC8066257;LOC8067572;LOC8069213;LOC8070106;LOC8070280;LOC8072149;LOC8072261;LOC8072902;LOC8073005;LOC8073213;LOC8073406;LOC8075716;LOC8076242;LOC8080654;LOC8081929;LOC8082080;LOC8083114;LOC8084017;LOC8084018;LOC8084977	32	up&down
BP	GO:0032446	protein modification by small protein conjugation	19/3304	53/13594	1.47	0.0396795	0.618338	gene-LOC110433320/gene-LOC110436572/gene-LOC8055032/gene-LOC8055961/gene-LOC8058043/gene-LOC8059363/gene-LOC8061806/gene-LOC8062475/gene-LOC8062696/gene-LOC8066207/gene-LOC8068361/gene-LOC8069501/gene-LOC8070106/gene-LOC8072574/gene-LOC8075716/gene-LOC8078973/gene-LOC8080295/gene-LOC8081126/gene-LOC8082080	LOC110433320;LOC110436572;LOC8055032;LOC8055961;LOC8058043;LOC8059363;LOC8061806;LOC8062475;LOC8062696;LOC8066207;LOC8068361;LOC8069501;LOC8070106;LOC8072574;LOC8075716;LOC8078973;LOC8080295;LOC8081126;LOC8082080	19	up&down
BP	GO:0006873	cellular ion homeostasis	5/3304	9/13594	2.29	0.0436586	0.618338	gene-LOC110433180/gene-LOC8057613/gene-LOC8069889/gene-LOC8084494/gene-LOC8085708	LOC110433180;LOC8057613;LOC8069889;LOC8084494;LOC8085708	5	up&down
BP	GO:0010206	photosystem II repair	5/3304	9/13594	2.29	0.0436586	0.618338	gene-LOC110430892/gene-LOC110431051/gene-LOC8060709/gene-LOC8064691/gene-LOC8076876	LOC110430892;LOC110431051;LOC8060709;LOC8064691;LOC8076876	5	down
BP	GO:0046512	sphingosine biosynthetic process	5/3304	9/13594	2.29	0.0436586	0.618338	gene-LOC8054332/gene-LOC8054712/gene-LOC8055036/gene-LOC8057778/gene-LOC8059396	LOC8054332;LOC8054712;LOC8055036;LOC8057778;LOC8059396	5	up
BP	GO:0010243	response to organonitrogen compound	11/3304	27/13594	1.68	0.0436912	0.618338	Sorghum_bicolor_newGene_1473/Sorghum_bicolor_newGene_5508/gene-LOC110435340/gene-LOC8055032/gene-LOC8056333/gene-LOC8056905/gene-LOC8057912/gene-LOC8070048/gene-LOC8075716/gene-LOC8079089/gene-LOC8083190	LOC110435340;LOC8055032;LOC8056333;LOC8056905;LOC8057912;LOC8070048;LOC8075716;LOC8079089;LOC8083190	11	up&down
BP	GO:0061408	positive regulation of transcription from RNA polymerase II promoter in response to heat stress	10/3304	24/13594	1.71	0.0457985	0.618338	gene-LOC8056614/gene-LOC8060732/gene-LOC8061953/gene-LOC8063703/gene-LOC8075538/gene-LOC8081260/gene-LOC8082148/gene-LOC8084440/gene-LOC8085272/gene-LOC8085952	LOC8056614;LOC8060732;LOC8061953;LOC8063703;LOC8075538;LOC8081260;LOC8082148;LOC8084440;LOC8085272;LOC8085952	10	up&down
BP	GO:0044265	cellular macromolecule catabolic process	17/3304	47/13594	1.49	0.0460565	0.618338	Sorghum_bicolor_newGene_1473/Sorghum_bicolor_newGene_5508/gene-LOC110433320/gene-LOC110434702/gene-LOC110435340/gene-LOC8056905/gene-LOC8057912/gene-LOC8058043/gene-LOC8059154/gene-LOC8059363/gene-LOC8065053/gene-LOC8066207/gene-LOC8071669/gene-LOC8073651/gene-LOC8075716/gene-LOC8079089/gene-LOC8083190	LOC110433320;LOC110434702;LOC110435340;LOC8056905;LOC8057912;LOC8058043;LOC8059154;LOC8059363;LOC8065053;LOC8066207;LOC8071669;LOC8073651;LOC8075716;LOC8079089;LOC8083190	17	up&down
BP	GO:0006168	adenine salvage	3/3304	4/13594	3.09	0.0469362	0.618338	gene-LOC8064204/gene-LOC8074301/gene-LOC8075898	LOC8064204;LOC8074301;LOC8075898	3	up&down
BP	GO:0006598	polyamine catabolic process	3/3304	4/13594	3.09	0.0469362	0.618338	gene-LOC8070530/gene-LOC8074727/gene-LOC8082588	LOC8070530;LOC8074727;LOC8082588	3	up
BP	GO:0006680	glucosylceramide catabolic process	3/3304	4/13594	3.09	0.0469362	0.618338	gene-LOC110437003/gene-LOC8057162/gene-LOC8064369	LOC110437003;LOC8057162;LOC8064369	3	up&down
BP	GO:0006741	NADP biosynthetic process	3/3304	4/13594	3.09	0.0469362	0.618338	gene-LOC8055550/gene-LOC8074091/gene-LOC8074305	LOC8055550;LOC8074091;LOC8074305	3	up&down
BP	GO:0006751	glutathione catabolic process	3/3304	4/13594	3.09	0.0469362	0.618338	gene-LOC110434709/gene-LOC8057464/gene-LOC8060795	LOC110434709;LOC8057464;LOC8060795	3	up&down
BP	GO:0009606	tropism	3/3304	4/13594	3.09	0.0469362	0.618338	gene-LOC8067165/gene-LOC8080295/gene-LOC8083016	LOC8067165;LOC8080295;LOC8083016	3	down
BP	GO:0009695	jasmonic acid biosynthetic process	3/3304	4/13594	3.09	0.0469362	0.618338	gene-LOC8063218/gene-LOC8080649/gene-LOC8086184	LOC8063218;LOC8080649;LOC8086184	3	up
BP	GO:0009808	lignin metabolic process	3/3304	4/13594	3.09	0.0469362	0.618338	gene-LOC8059757/gene-LOC8084483/gene-LOC8085395	LOC8059757;LOC8084483;LOC8085395	3	up&down
BP	GO:0010115	regulation of abscisic acid biosynthetic process	3/3304	4/13594	3.09	0.0469362	0.618338	gene-LOC8054215/gene-LOC8057083/gene-LOC8085051	LOC8054215;LOC8057083;LOC8085051	3	up&down
BP	GO:0016131	brassinosteroid metabolic process	3/3304	4/13594	3.09	0.0469362	0.618338	gene-LOC8065062/gene-LOC8071661/gene-LOC8078799	LOC8065062;LOC8071661;LOC8078799	3	up&down
BP	GO:0016477	cell migration	3/3304	4/13594	3.09	0.0469362	0.618338	gene-LOC8066522/gene-LOC8070367/gene-LOC8070783	LOC8066522;LOC8070367;LOC8070783	3	up&down
BP	GO:0019674	NAD metabolic process	3/3304	4/13594	3.09	0.0469362	0.618338	gene-LOC8055550/gene-LOC8074091/gene-LOC8074305	LOC8055550;LOC8074091;LOC8074305	3	up&down
BP	GO:0032958	inositol phosphate biosynthetic process	3/3304	4/13594	3.09	0.0469362	0.618338	gene-LOC110434649/gene-LOC8054149/gene-LOC8059604	LOC110434649;LOC8054149;LOC8059604	3	up&down
BP	GO:0034975	protein folding in endoplasmic reticulum	3/3304	4/13594	3.09	0.0469362	0.618338	gene-LOC8060522/gene-LOC8075113/gene-LOC8085791	LOC8060522;LOC8075113;LOC8085791	3	up&down
BP	GO:0043137	DNA replication, removal of RNA primer	3/3304	4/13594	3.09	0.0469362	0.618338	gene-LOC8061074/gene-LOC8063792/gene-LOC8080210	LOC8061074;LOC8063792;LOC8080210	3	up
BP	GO:0043455	regulation of secondary metabolic process	3/3304	4/13594	3.09	0.0469362	0.618338	gene-LOC8065053/gene-LOC8068910/gene-LOC8071669	LOC8065053;LOC8068910;LOC8071669	3	down
BP	GO:0044242	cellular lipid catabolic process	3/3304	4/13594	3.09	0.0469362	0.618338	gene-LOC110433444/gene-LOC8054996/gene-LOC8054997	LOC110433444;LOC8054996;LOC8054997	3	up&down
BP	GO:0044282	small molecule catabolic process	3/3304	4/13594	3.09	0.0469362	0.618338	gene-LOC8054996/gene-LOC8054997/gene-LOC8081403	LOC8054996;LOC8054997;LOC8081403	3	up&down
BP	GO:0046417	chorismate metabolic process	3/3304	4/13594	3.09	0.0469362	0.618338	gene-LOC8077626/gene-LOC8079243/gene-LOC8080609	LOC8077626;LOC8079243;LOC8080609	3	up
BP	GO:1902882	regulation of response to oxidative stress	3/3304	4/13594	3.09	0.0469362	0.618338	gene-LOC110436086/gene-LOC8081403/gene-LOC8155298	LOC110436086;LOC8081403;LOC8155298	3	up&down
BP	GO:2000070	regulation of response to water deprivation	3/3304	4/13594	3.09	0.0469362	0.618338	gene-LOC8055903/gene-LOC8075987/gene-LOC8078532	LOC8055903;LOC8075987;LOC8078532	3	up&down
BP	GO:0009751	response to salicylic acid	9/3304	21/13594	1.76	0.0476132	0.618338	gene-LOC8056333/gene-LOC8057385/gene-LOC8060252/gene-LOC8060253/gene-LOC8063218/gene-LOC8074545/gene-LOC8075746/gene-LOC8077628/gene-LOC8082080	LOC8056333;LOC8057385;LOC8060252;LOC8060253;LOC8063218;LOC8074545;LOC8075746;LOC8077628;LOC8082080	9	up&down
BP	GO:0009089	lysine biosynthetic process via diaminopimelate	6/3304	12/13594	2.06	0.0479045	0.618338	gene-LOC110437410/gene-LOC8058459/gene-LOC8060870/gene-LOC8068862/gene-LOC8085838/gene-LOC8085911	LOC110437410;LOC8058459;LOC8060870;LOC8068862;LOC8085838;LOC8085911	6	up&down
BP	GO:0009642	response to light intensity	6/3304	12/13594	2.06	0.0479045	0.618338	gene-LOC110431599/gene-LOC8054689/gene-LOC8072261/gene-LOC8073005/gene-LOC8073406/gene-LOC8082168	LOC110431599;LOC8054689;LOC8072261;LOC8073005;LOC8073406;LOC8082168	6	up&down
BP	GO:0030148	sphingolipid biosynthetic process	6/3304	12/13594	2.06	0.0479045	0.618338	gene-LOC110437464/gene-LOC8060097/gene-LOC8064245/gene-LOC8071533/gene-LOC8073166/gene-LOC8081286	LOC110437464;LOC8060097;LOC8064245;LOC8071533;LOC8073166;LOC8081286	6	up&down
BP	GO:0060548	negative regulation of cell death	6/3304	12/13594	2.06	0.0479045	0.618338	gene-LOC8057253/gene-LOC8059363/gene-LOC8059592/gene-LOC8059601/gene-LOC8068361/gene-LOC8069801	LOC8057253;LOC8059363;LOC8059592;LOC8059601;LOC8068361;LOC8069801	6	up&down
BP	GO:0019252	starch biosynthetic process	8/3304	18/13594	1.83	0.0488899	0.618338	gene-LOC110430978/gene-LOC8057926/gene-LOC8060513/gene-LOC8064663/gene-LOC8066439/gene-LOC8068976/gene-LOC8081295/gene-LOC8083808	LOC110430978;LOC8057926;LOC8060513;LOC8064663;LOC8066439;LOC8068976;LOC8081295;LOC8083808	8	up&down
BP	GO:0009968	negative regulation of signal transduction	7/3304	15/13594	1.92	0.0492216	0.618338	gene-LOC8062759/gene-LOC8064508/gene-LOC8065053/gene-LOC8068910/gene-LOC8071669/gene-LOC8080654/gene-LOC8081929	LOC8062759;LOC8064508;LOC8065053;LOC8068910;LOC8071669;LOC8080654;LOC8081929	7	down
BP	GO:0036503	ERAD pathway	7/3304	15/13594	1.92	0.0492216	0.618338	Sorghum_bicolor_newGene_1473/Sorghum_bicolor_newGene_5508/gene-LOC110435340/gene-LOC8056905/gene-LOC8057912/gene-LOC8079089/gene-LOC8083190	LOC110435340;LOC8056905;LOC8057912;LOC8079089;LOC8083190	7	up&down
BP	GO:0042221	response to chemical	50/3304	166/13594	1.24	0.0501941	0.618338	Sorghum_bicolor_newGene_1473/Sorghum_bicolor_newGene_5508/gene-LOC110431599/gene-LOC110435340/gene-LOC8054342/gene-LOC8055032/gene-LOC8055317/gene-LOC8056333/gene-LOC8056905/gene-LOC8057385/gene-LOC8057912/gene-LOC8058543/gene-LOC8059363/gene-LOC8061318/gene-LOC8062475/gene-LOC8062759/gene-LOC8065485/gene-LOC8065742/gene-LOC8066207/gene-LOC8066257/gene-LOC8067572/gene-LOC8068935/gene-LOC8069213/g…	LOC110431599;LOC110435340;LOC8054342;LOC8055032;LOC8055317;LOC8056333;LOC8056905;LOC8057385;LOC8057912;LOC8058543;LOC8059363;LOC8061318;LOC8062475;LOC8062759;LOC8065485;LOC8065742;LOC8066207;LOC8066257;LOC8067572;LOC8068935;LOC8069213;LOC8069501;LOC8069889;LOC8070048;LOC8070106;LOC8070280;LOC8071156;LOC8071821;LOC8072149;LOC8072261;LOC8072902;LOC8073005;LOC8073213;LOC8073406;LOC8075716;LOC8076242…	50	up&down
BP	GO:0009658	chloroplast organization	30/3304	93/13594	1.33	0.0502844	0.618338	Sorghum_bicolor_newGene_4895/gene-LOC110432040/gene-LOC110436337/gene-LOC110436581/gene-LOC8056885/gene-LOC8061185/gene-LOC8063635/gene-LOC8066281/gene-LOC8066425/gene-LOC8066427/gene-LOC8066534/gene-LOC8067482/gene-LOC8068110/gene-LOC8070549/gene-LOC8071051/gene-LOC8073690/gene-LOC8073765/gene-LOC8074339/gene-LOC8074544/gene-LOC8076935/gene-LOC8077448/gene-LOC8077931/gene-LOC8078637/gene-LOC8081…	LOC110432040;LOC110436337;LOC110436581;LOC8056885;LOC8061185;LOC8063635;LOC8066281;LOC8066425;LOC8066427;LOC8066534;LOC8067482;LOC8068110;LOC8070549;LOC8071051;LOC8073690;LOC8073765;LOC8074339;LOC8074544;LOC8076935;LOC8077448;LOC8077931;LOC8078637;LOC8081724;LOC8083536;LOC8083793;LOC8085387;LOC8085404;LOC8086386;LOC8155620	30	up&down
BP	GO:0080134	regulation of response to stress	12/3304	31/13594	1.59	0.0531108	0.618338	gene-LOC110433320/gene-LOC110436086/gene-LOC8054329/gene-LOC8054651/gene-LOC8055903/gene-LOC8059592/gene-LOC8062185/gene-LOC8071156/gene-LOC8075987/gene-LOC8078532/gene-LOC8081403/gene-LOC8082080	LOC110433320;LOC110436086;LOC8054329;LOC8054651;LOC8055903;LOC8059592;LOC8062185;LOC8071156;LOC8075987;LOC8078532;LOC8081403;LOC8082080	12	up&down
BP	GO:0006807	nitrogen compound metabolic process	99/3304	352/13594	1.16	0.0531957	0.618338	Sorghum_bicolor_newGene_1074/Sorghum_bicolor_newGene_1473/Sorghum_bicolor_newGene_305/Sorghum_bicolor_newGene_470/Sorghum_bicolor_newGene_5508/gene-LOC110432540/gene-LOC110433001/gene-LOC110433320/gene-LOC110434467/gene-LOC110434689/gene-LOC110434702/gene-LOC110435340/gene-LOC110436572/gene-LOC8054211/gene-LOC8054220/gene-LOC8054383/gene-LOC8054724/gene-LOC8054732/gene-LOC8054896/gene-LOC8055032/…	LOC110432540;LOC110433001;LOC110433320;LOC110434467;LOC110434689;LOC110434702;LOC110435340;LOC110436572;LOC8054211;LOC8054220;LOC8054383;LOC8054724;LOC8054732;LOC8054896;LOC8055032;LOC8055213;LOC8056905;LOC8057215;LOC8057874;LOC8057912;LOC8058043;LOC8058454;LOC8058733;LOC8058969;LOC8059050;LOC8059154;LOC8059363;LOC8059842;LOC8060236;LOC8060642;LOC8060853;LOC8061054;LOC8061100;LOC8061806;LOC806188…	99	up&down
BP	GO:0044237	cellular metabolic process	103/3304	368/13594	1.15	0.0554207	0.618338	Sorghum_bicolor_newGene_1074/Sorghum_bicolor_newGene_1473/Sorghum_bicolor_newGene_305/Sorghum_bicolor_newGene_470/Sorghum_bicolor_newGene_4833/Sorghum_bicolor_newGene_5508/gene-LOC110432540/gene-LOC110433001/gene-LOC110433320/gene-LOC110433444/gene-LOC110434467/gene-LOC110434649/gene-LOC110434702/gene-LOC110435340/gene-LOC110436572/gene-LOC8054211/gene-LOC8054220/gene-LOC8054383/gene-LOC8054724/g…	LOC110432540;LOC110433001;LOC110433320;LOC110433444;LOC110434467;LOC110434649;LOC110434702;LOC110435340;LOC110436572;LOC8054211;LOC8054220;LOC8054383;LOC8054724;LOC8054732;LOC8054896;LOC8054996;LOC8054997;LOC8055032;LOC8055213;LOC8056905;LOC8057215;LOC8057874;LOC8057912;LOC8058043;LOC8058454;LOC8058733;LOC8058969;LOC8059050;LOC8059154;LOC8059363;LOC8059842;LOC8060236;LOC8060642;LOC8060853;LOC8061…	103	up&down
BP	GO:0009605	response to external stimulus	25/3304	76/13594	1.35	0.0563203	0.618338	gene-LOC110429672/gene-LOC110431599/gene-LOC8054329/gene-LOC8056333/gene-LOC8057385/gene-LOC8059050/gene-LOC8061318/gene-LOC8062696/gene-LOC8063588/gene-LOC8067165/gene-LOC8068361/gene-LOC8069363/gene-LOC8069501/gene-LOC8070048/gene-LOC8072149/gene-LOC8072261/gene-LOC8072365/gene-LOC8080295/gene-LOC8082080/gene-LOC8083016/gene-LOC8084017/gene-LOC8084018/gene-LOC8084977/gene-LOC8085043/gene-LOC808…	LOC110429672;LOC110431599;LOC8054329;LOC8056333;LOC8057385;LOC8059050;LOC8061318;LOC8062696;LOC8063588;LOC8067165;LOC8068361;LOC8069363;LOC8069501;LOC8070048;LOC8072149;LOC8072261;LOC8072365;LOC8080295;LOC8082080;LOC8083016;LOC8084017;LOC8084018;LOC8084977;LOC8085043;LOC8085460	25	up&down
BP	GO:0023051	regulation of signaling	11/3304	28/13594	1.62	0.0566342	0.618338	gene-LOC110436086/gene-LOC8059363/gene-LOC8062759/gene-LOC8064508/gene-LOC8065053/gene-LOC8067920/gene-LOC8068910/gene-LOC8071669/gene-LOC8080654/gene-LOC8081929/gene-LOC8082080	LOC110436086;LOC8059363;LOC8062759;LOC8064508;LOC8065053;LOC8067920;LOC8068910;LOC8071669;LOC8080654;LOC8081929;LOC8082080	11	up&down
BP	GO:1901564	organonitrogen compound metabolic process	39/3304	127/13594	1.26	0.0589465	0.618338	Sorghum_bicolor_newGene_1473/Sorghum_bicolor_newGene_470/Sorghum_bicolor_newGene_5508/gene-LOC110433320/gene-LOC110434467/gene-LOC110434702/gene-LOC110435340/gene-LOC110436572/gene-LOC8054896/gene-LOC8055032/gene-LOC8056905/gene-LOC8057215/gene-LOC8057912/gene-LOC8058043/gene-LOC8058733/gene-LOC8059050/gene-LOC8059154/gene-LOC8059363/gene-LOC8059842/gene-LOC8060853/gene-LOC8061806/gene-LOC8062252…	LOC110433320;LOC110434467;LOC110434702;LOC110435340;LOC110436572;LOC8054896;LOC8055032;LOC8056905;LOC8057215;LOC8057912;LOC8058043;LOC8058733;LOC8059050;LOC8059154;LOC8059363;LOC8059842;LOC8060853;LOC8061806;LOC8062252;LOC8062475;LOC8062696;LOC8064508;LOC8065053;LOC8066207;LOC8068361;LOC8069501;LOC8070048;LOC8070106;LOC8071669;LOC8075716;LOC8079089;LOC8080042;LOC8080295;LOC8082080;LOC8083190;LOC8…	39	up&down
BP	GO:0000448	cleavage in ITS2 between 5.8S rRNA and LSU-rRNA of tricistronic rRNA transcript (SSU-rRNA, 5.8S rRNA, LSU-rRNA)	2/3304	2/13594	4.11	0.059059	0.618338	gene-LOC8067718/gene-LOC8078755	LOC8067718;LOC8078755	2	up
BP	GO:0000967	rRNA 5'-end processing	2/3304	2/13594	4.11	0.059059	0.618338	gene-LOC8058742/gene-LOC8079245	LOC8058742;LOC8079245	2	up
BP	GO:0002215	defense response to nematode	2/3304	2/13594	4.11	0.059059	0.618338	Sorghum_bicolor_newGene_3026/Sorghum_bicolor_newGene_3027	--	2	up&down
BP	GO:0005980	glycogen catabolic process	2/3304	2/13594	4.11	0.059059	0.618338	gene-LOC110431626/gene-LOC8060105	LOC110431626;LOC8060105	2	up
BP	GO:0006323	DNA packaging	2/3304	2/13594	4.11	0.059059	0.618338	gene-LOC110433001/gene-LOC110436628	LOC110433001;LOC110436628	2	down
BP	GO:0006333	chromatin assembly or disassembly	2/3304	2/13594	4.11	0.059059	0.618338	gene-LOC110436628/gene-LOC8063556	LOC110436628;LOC8063556	2	down
BP	GO:0006561	proline biosynthetic process	2/3304	2/13594	4.11	0.059059	0.618338	gene-LOC8057083/gene-LOC8081377	LOC8057083;LOC8081377	2	up&down
BP	GO:0006659	phosphatidylserine biosynthetic process	2/3304	2/13594	4.11	0.059059	0.618338	gene-LOC8074565/gene-LOC8079060	LOC8074565;LOC8079060	2	up
BP	GO:0007231	osmosensory signaling pathway	2/3304	2/13594	4.11	0.059059	0.618338	gene-LOC8075742/gene-LOC8085460	LOC8075742;LOC8085460	2	up&down
BP	GO:0007602	phototransduction	2/3304	2/13594	4.11	0.059059	0.618338	gene-LOC8062696/gene-LOC8069363	LOC8062696;LOC8069363	2	down
BP	GO:0008272	sulfate transport	2/3304	2/13594	4.11	0.059059	0.618338	gene-LOC8056910/gene-LOC8075742	LOC8056910;LOC8075742	2	up
BP	GO:0009583	detection of light stimulus	2/3304	2/13594	4.11	0.059059	0.618338	gene-LOC8062696/gene-LOC8069363	LOC8062696;LOC8069363	2	down
BP	GO:0009688	abscisic acid biosynthetic process	2/3304	2/13594	4.11	0.059059	0.618338	gene-LOC110436123/gene-LOC8057083	LOC110436123;LOC8057083	2	down
BP	GO:0009805	coumarin biosynthetic process	2/3304	2/13594	4.11	0.059059	0.618338	gene-LOC110431067/gene-LOC8069169	LOC110431067;LOC8069169	2	up&down
BP	GO:0010024	phytochromobilin biosynthetic process	2/3304	2/13594	4.11	0.059059	0.618338	gene-LOC8077102/gene-LOC8081332	LOC8077102;LOC8081332	2	down
BP	GO:0010037	response to carbon dioxide	2/3304	2/13594	4.11	0.059059	0.618338	gene-LOC8057613/gene-LOC8077078	LOC8057613;LOC8077078	2	up&down
BP	GO:0010447	response to acidic pH	2/3304	2/13594	4.11	0.059059	0.618338	gene-LOC110433576/gene-LOC8068935	LOC110433576;LOC8068935	2	up&down
BP	GO:0015786	UDP-glucose transport	2/3304	2/13594	4.11	0.059059	0.618338	gene-LOC110434047/gene-LOC8071333	LOC110434047;LOC8071333	2	up
BP	GO:0030003	cellular cation homeostasis	2/3304	2/13594	4.11	0.059059	0.618338	gene-LOC110433180/gene-LOC8085708	LOC110433180;LOC8085708	2	down
BP	GO:0032392	DNA geometric change	2/3304	2/13594	4.11	0.059059	0.618338	gene-LOC8064666/gene-LOC8073162	LOC8064666;LOC8073162	2	down
BP	GO:0033542	fatty acid beta-oxidation, unsaturated, even number	2/3304	2/13594	4.11	0.059059	0.618338	gene-LOC8054996/gene-LOC8054997	LOC8054996;LOC8054997	2	up
BP	GO:0042548	regulation of photosynthesis, light reaction	2/3304	2/13594	4.11	0.059059	0.618338	gene-LOC110430223/gene-LOC8073406	LOC110430223;LOC8073406	2	down
BP	GO:0046916	cellular transition metal ion homeostasis	2/3304	2/13594	4.11	0.059059	0.618338	gene-LOC110433180/gene-LOC8085708	LOC110433180;LOC8085708	2	down
BP	GO:0047484	regulation of response to osmotic stress	2/3304	2/13594	4.11	0.059059	0.618338	gene-LOC8055903/gene-LOC8071156	LOC8055903;LOC8071156	2	up&down
BP	GO:0048439	flower morphogenesis	2/3304	2/13594	4.11	0.059059	0.618338	gene-LOC8066976/gene-LOC8086289	LOC8066976;LOC8086289	2	up&down
BP	GO:0051304	chromosome separation	2/3304	2/13594	4.11	0.059059	0.618338	gene-LOC110433001/gene-LOC8066341	LOC110433001;LOC8066341	2	up&down
BP	GO:0071514	genetic imprinting	2/3304	2/13594	4.11	0.059059	0.618338	gene-LOC8061054/gene-LOC8082197	LOC8061054;LOC8082197	2	down
BP	GO:0071786	endoplasmic reticulum tubular network organization	2/3304	2/13594	4.11	0.059059	0.618338	gene-LOC8066178/gene-LOC8085849	LOC8066178;LOC8085849	2	up
BP	GO:1901401	regulation of tetrapyrrole metabolic process	2/3304	2/13594	4.11	0.059059	0.618338	gene-LOC8054896/gene-LOC8074544	LOC8054896;LOC8074544	2	down
BP	GO:1902065	response to L-glutamate	2/3304	2/13594	4.11	0.059059	0.618338	gene-LOC110431248/gene-LOC8056716	LOC110431248;LOC8056716	2	up&down
BP	GO:0001678	cellular glucose homeostasis	4/3304	7/13594	2.35	0.0642697	0.660015	gene-LOC8055699/gene-LOC8068947/gene-LOC8069810/gene-LOC8084358	LOC8055699;LOC8068947;LOC8069810;LOC8084358	4	up&down
BP	GO:0015977	carbon fixation	4/3304	7/13594	2.35	0.0642697	0.660015	gene-LOC8058886/gene-LOC8069872/gene-LOC8070647/gene-LOC8078313	LOC8058886;LOC8069872;LOC8070647;LOC8078313	4	up&down
BP	GO:0045727	positive regulation of translation	4/3304	7/13594	2.35	0.0642697	0.660015	gene-LOC8056885/gene-LOC8064000/gene-LOC8073005/gene-LOC8074653	LOC8056885;LOC8064000;LOC8073005;LOC8074653	4	down
BP	GO:0055065	metal ion homeostasis	4/3304	7/13594	2.35	0.0642697	0.660015	gene-LOC110433180/gene-LOC8056824/gene-LOC8057215/gene-LOC8085708	LOC110433180;LOC8056824;LOC8057215;LOC8085708	4	up&down
BP	GO:0070647	protein modification by small protein conjugation or removal	15/3304	42/13594	1.47	0.0651137	0.665498	gene-LOC110433320/gene-LOC110436572/gene-LOC8055032/gene-LOC8058043/gene-LOC8059363/gene-LOC8061806/gene-LOC8062475/gene-LOC8062696/gene-LOC8066207/gene-LOC8068361/gene-LOC8069501/gene-LOC8070106/gene-LOC8075716/gene-LOC8080295/gene-LOC8082080	LOC110433320;LOC110436572;LOC8055032;LOC8058043;LOC8059363;LOC8061806;LOC8062475;LOC8062696;LOC8066207;LOC8068361;LOC8069501;LOC8070106;LOC8075716;LOC8080295;LOC8082080	15	up&down
BP	GO:0010033	response to organic substance	36/3304	117/13594	1.27	0.0657622	0.668941	Sorghum_bicolor_newGene_1473/Sorghum_bicolor_newGene_5508/gene-LOC110435340/gene-LOC8054342/gene-LOC8055032/gene-LOC8056333/gene-LOC8056905/gene-LOC8057385/gene-LOC8057912/gene-LOC8058543/gene-LOC8059363/gene-LOC8061318/gene-LOC8062759/gene-LOC8065742/gene-LOC8066207/gene-LOC8067572/gene-LOC8069213/gene-LOC8069501/gene-LOC8070048/gene-LOC8070280/gene-LOC8071821/gene-LOC8072149/gene-LOC8072902/gen…	LOC110435340;LOC8054342;LOC8055032;LOC8056333;LOC8056905;LOC8057385;LOC8057912;LOC8058543;LOC8059363;LOC8061318;LOC8062759;LOC8065742;LOC8066207;LOC8067572;LOC8069213;LOC8069501;LOC8070048;LOC8070280;LOC8071821;LOC8072149;LOC8072902;LOC8073213;LOC8073406;LOC8075716;LOC8079089;LOC8080654;LOC8081929;LOC8082080;LOC8082841;LOC8083114;LOC8083190;LOC8084017;LOC8084018;LOC8084977	36	up&down
BP	GO:0016125	sterol metabolic process	17/3304	49/13594	1.43	0.0666176	0.671804	gene-LOC8054926/gene-LOC8055723/gene-LOC8056846/gene-LOC8056861/gene-LOC8062533/gene-LOC8066501/gene-LOC8068319/gene-LOC8072208/gene-LOC8074834/gene-LOC8079522/gene-LOC8080193/gene-LOC8081315/gene-LOC8081764/gene-LOC8082830/gene-LOC8083090/gene-LOC8083537/gene-LOC8086184	LOC8054926;LOC8055723;LOC8056846;LOC8056861;LOC8062533;LOC8066501;LOC8068319;LOC8072208;LOC8074834;LOC8079522;LOC8080193;LOC8081315;LOC8081764;LOC8082830;LOC8083090;LOC8083537;LOC8086184	17	up&down
BP	GO:0000162	tryptophan biosynthetic process	8/3304	19/13594	1.73	0.0669828	0.671804	gene-LOC110431603/gene-LOC110436279/gene-LOC8056620/gene-LOC8061167/gene-LOC8063370/gene-LOC8073057/gene-LOC8084507/gene-LOC8085102	LOC110431603;LOC110436279;LOC8056620;LOC8061167;LOC8063370;LOC8073057;LOC8084507;LOC8085102	8	up
BP	GO:0046677	response to antibiotic	8/3304	19/13594	1.73	0.0669828	0.671804	gene-LOC8056333/gene-LOC8057385/gene-LOC8061318/gene-LOC8073005/gene-LOC8082080/gene-LOC8084017/gene-LOC8084018/gene-LOC8084977	LOC8056333;LOC8057385;LOC8061318;LOC8073005;LOC8082080;LOC8084017;LOC8084018;LOC8084977	8	up&down
BP	GO:0009734	auxin-activated signaling pathway	26/3304	81/13594	1.32	0.0685194	0.672612	gene-LOC110430071/gene-LOC110433889/gene-LOC110434954/gene-LOC8056016/gene-LOC8057886/gene-LOC8059797/gene-LOC8061165/gene-LOC8062238/gene-LOC8063218/gene-LOC8064947/gene-LOC8067406/gene-LOC8068536/gene-LOC8069501/gene-LOC8070109/gene-LOC8070167/gene-LOC8072719/gene-LOC8074686/gene-LOC8074777/gene-LOC8076149/gene-LOC8076658/gene-LOC8079372/gene-LOC8080830/gene-LOC8082238/gene-LOC8082594/gene-LOC8…	LOC110430071;LOC110433889;LOC110434954;LOC8056016;LOC8057886;LOC8059797;LOC8061165;LOC8062238;LOC8063218;LOC8064947;LOC8067406;LOC8068536;LOC8069501;LOC8070109;LOC8070167;LOC8072719;LOC8074686;LOC8074777;LOC8076149;LOC8076658;LOC8079372;LOC8080830;LOC8082238;LOC8082594;LOC8083114;LOC8084668	26	up&down
BP	GO:0009739	response to gibberellin	7/3304	16/13594	1.8	0.0696587	0.672612	gene-LOC8062759/gene-LOC8067814/gene-LOC8073765/gene-LOC8074545/gene-LOC8077628/gene-LOC8080654/gene-LOC8081929	LOC8062759;LOC8067814;LOC8073765;LOC8074545;LOC8077628;LOC8080654;LOC8081929	7	up&down
BP	GO:0010648	negative regulation of cell communication	7/3304	16/13594	1.8	0.0696587	0.672612	gene-LOC8062759/gene-LOC8064508/gene-LOC8065053/gene-LOC8068910/gene-LOC8071669/gene-LOC8080654/gene-LOC8081929	LOC8062759;LOC8064508;LOC8065053;LOC8068910;LOC8071669;LOC8080654;LOC8081929	7	down
BP	GO:0023057	negative regulation of signaling	7/3304	16/13594	1.8	0.0696587	0.672612	gene-LOC8062759/gene-LOC8064508/gene-LOC8065053/gene-LOC8068910/gene-LOC8071669/gene-LOC8080654/gene-LOC8081929	LOC8062759;LOC8064508;LOC8065053;LOC8068910;LOC8071669;LOC8080654;LOC8081929	7	down
BP	GO:0006000	fructose metabolic process	5/3304	10/13594	2.06	0.0701971	0.672612	gene-LOC110430626/gene-LOC8056099/gene-LOC8060106/gene-LOC8069388/gene-LOC8071212	LOC110430626;LOC8056099;LOC8060106;LOC8069388;LOC8071212	5	up&down
BP	GO:0006012	galactose metabolic process	5/3304	10/13594	2.06	0.0701971	0.672612	gene-LOC110436405/gene-LOC8054881/gene-LOC8063838/gene-LOC8072310/gene-LOC8082653	LOC110436405;LOC8054881;LOC8063838;LOC8072310;LOC8082653	5	up
BP	GO:0009825	multidimensional cell growth	5/3304	10/13594	2.06	0.0701971	0.672612	Sorghum_bicolor_newGene_3026/Sorghum_bicolor_newGene_3027/gene-LOC8054332/gene-LOC8058887/gene-LOC8070367	LOC8054332;LOC8058887;LOC8070367	5	up&down
BP	GO:0016121	carotene catabolic process	5/3304	10/13594	2.06	0.0701971	0.672612	gene-LOC110434687/gene-LOC8071920/gene-LOC8071921/gene-LOC8080590/gene-LOC8081132	LOC110434687;LOC8071920;LOC8071921;LOC8080590;LOC8081132	5	up&down
BP	GO:0050801	ion homeostasis	5/3304	10/13594	2.06	0.0701971	0.672612	gene-LOC110433180/gene-LOC8057215/gene-LOC8069889/gene-LOC8084494/gene-LOC8085708	LOC110433180;LOC8057215;LOC8069889;LOC8084494;LOC8085708	5	up&down
BP	GO:0080143	regulation of amino acid export	5/3304	10/13594	2.06	0.0701971	0.672612	gene-LOC8058447/gene-LOC8058448/gene-LOC8077208/gene-LOC8080625/gene-LOC8083486	LOC8058447;LOC8058448;LOC8077208;LOC8080625;LOC8083486	5	up&down
BP	GO:0001101	response to acid chemical	25/3304	78/13594	1.32	0.0741154	0.690653	gene-LOC110431599/gene-LOC8054342/gene-LOC8056333/gene-LOC8057385/gene-LOC8061318/gene-LOC8062475/gene-LOC8062759/gene-LOC8065742/gene-LOC8066207/gene-LOC8066257/gene-LOC8069213/gene-LOC8070106/gene-LOC8070280/gene-LOC8072149/gene-LOC8072261/gene-LOC8073213/gene-LOC8073406/gene-LOC8076242/gene-LOC8080654/gene-LOC8081929/gene-LOC8082080/gene-LOC8083114/gene-LOC8084017/gene-LOC8084018/gene-LOC80849…	LOC110431599;LOC8054342;LOC8056333;LOC8057385;LOC8061318;LOC8062475;LOC8062759;LOC8065742;LOC8066207;LOC8066257;LOC8069213;LOC8070106;LOC8070280;LOC8072149;LOC8072261;LOC8073213;LOC8073406;LOC8076242;LOC8080654;LOC8081929;LOC8082080;LOC8083114;LOC8084017;LOC8084018;LOC8084977	25	up&down
BP	GO:0016126	sterol biosynthetic process	13/3304	36/13594	1.49	0.0762761	0.690653	gene-LOC8054742/gene-LOC8054926/gene-LOC8057107/gene-LOC8057903/gene-LOC8059782/gene-LOC8061354/gene-LOC8064726/gene-LOC8074834/gene-LOC8077981/gene-LOC8078421/gene-LOC8081764/gene-LOC8083094/gene-LOC8085050	LOC8054742;LOC8054926;LOC8057107;LOC8057903;LOC8059782;LOC8061354;LOC8064726;LOC8074834;LOC8077981;LOC8078421;LOC8081764;LOC8083094;LOC8085050	13	up&down
BP	GO:0044260	cellular macromolecule metabolic process	38/3304	126/13594	1.24	0.0779839	0.690653	Sorghum_bicolor_newGene_1473/Sorghum_bicolor_newGene_470/Sorghum_bicolor_newGene_5508/gene-LOC110433001/gene-LOC110433320/gene-LOC110434702/gene-LOC110435340/gene-LOC110436572/gene-LOC8055032/gene-LOC8056905/gene-LOC8057912/gene-LOC8058043/gene-LOC8058733/gene-LOC8059154/gene-LOC8059363/gene-LOC8059842/gene-LOC8060853/gene-LOC8061806/gene-LOC8062252/gene-LOC8062475/gene-LOC8062696/gene-LOC8065053…	LOC110433001;LOC110433320;LOC110434702;LOC110435340;LOC110436572;LOC8055032;LOC8056905;LOC8057912;LOC8058043;LOC8058733;LOC8059154;LOC8059363;LOC8059842;LOC8060853;LOC8061806;LOC8062252;LOC8062475;LOC8062696;LOC8065053;LOC8066207;LOC8068361;LOC8069501;LOC8070048;LOC8070106;LOC8070338;LOC8071669;LOC8073651;LOC8075716;LOC8079089;LOC8080042;LOC8080295;LOC8081647;LOC8082080;LOC8083190;LOC8083277	38	up&down
BP	GO:0030163	protein catabolic process	46/3304	156/13594	1.21	0.0793001	0.690653	Sorghum_bicolor_newGene_1473/Sorghum_bicolor_newGene_5508/gene-LOC110431744/gene-LOC110433320/gene-LOC110433980/gene-LOC110434033/gene-LOC110434702/gene-LOC110435340/gene-LOC8054982/gene-LOC8055852/gene-LOC8056669/gene-LOC8056905/gene-LOC8057912/gene-LOC8058043/gene-LOC8059154/gene-LOC8059363/gene-LOC8065053/gene-LOC8066207/gene-LOC8069202/gene-LOC8071669/gene-LOC8071753/gene-LOC8071770/gene-LOC8…	LOC110431744;LOC110433320;LOC110433980;LOC110434033;LOC110434702;LOC110435340;LOC8054982;LOC8055852;LOC8056669;LOC8056905;LOC8057912;LOC8058043;LOC8059154;LOC8059363;LOC8065053;LOC8066207;LOC8069202;LOC8071669;LOC8071753;LOC8071770;LOC8072780;LOC8073382;LOC8074197;LOC8074284;LOC8075662;LOC8075716;LOC8076348;LOC8076360;LOC8076446;LOC8079013;LOC8079089;LOC8079897;LOC8080101;LOC8081037;LOC8082199;LO…	46	up&down
BP	GO:0009628	response to abiotic stimulus	30/3304	97/13594	1.27	0.0821425	0.690653	gene-LOC110431599/gene-LOC110433320/gene-LOC8055903/gene-LOC8056333/gene-LOC8059363/gene-LOC8062475/gene-LOC8062696/gene-LOC8064630/gene-LOC8065485/gene-LOC8065568/gene-LOC8065742/gene-LOC8066257/gene-LOC8067165/gene-LOC8068935/gene-LOC8069346/gene-LOC8069363/gene-LOC8070106/gene-LOC8070214/gene-LOC8071156/gene-LOC8071821/gene-LOC8072149/gene-LOC8072261/gene-LOC8072430/gene-LOC8073005/gene-LOC807…	LOC110431599;LOC110433320;LOC8055903;LOC8056333;LOC8059363;LOC8062475;LOC8062696;LOC8064630;LOC8065485;LOC8065568;LOC8065742;LOC8066257;LOC8067165;LOC8068935;LOC8069346;LOC8069363;LOC8070106;LOC8070214;LOC8071156;LOC8071821;LOC8072149;LOC8072261;LOC8072430;LOC8073005;LOC8073406;LOC8080295;LOC8082080;LOC8082168;LOC8083016;LOC8085460	30	up&down
BP	GO:0009833	plant-type primary cell wall biogenesis	12/3304	33/13594	1.5	0.082609	0.690653	Sorghum_bicolor_newGene_1852/gene-LOC8054430/gene-LOC8056543/gene-LOC8063748/gene-LOC8066890/gene-LOC8069637/gene-LOC8075579/gene-LOC8078050/gene-LOC8080185/gene-LOC8080953/gene-LOC8084109/gene-LOC8086448	LOC8054430;LOC8056543;LOC8063748;LOC8066890;LOC8069637;LOC8075579;LOC8078050;LOC8080185;LOC8080953;LOC8084109;LOC8086448	12	up&down
BP	GO:0090305	nucleic acid phosphodiester bond hydrolysis	55/3304	191/13594	1.18	0.0867113	0.690653	Sorghum_bicolor_newGene_1074/gene-LOC110432540/gene-LOC8054211/gene-LOC8054220/gene-LOC8054383/gene-LOC8054724/gene-LOC8054732/gene-LOC8055213/gene-LOC8057874/gene-LOC8058454/gene-LOC8058969/gene-LOC8059842/gene-LOC8060236/gene-LOC8060642/gene-LOC8060853/gene-LOC8061054/gene-LOC8061100/gene-LOC8061889/gene-LOC8062236/gene-LOC8062832/gene-LOC8063807/gene-LOC8064000/gene-LOC8065559/gene-LOC8065791/…	LOC110432540;LOC8054211;LOC8054220;LOC8054383;LOC8054724;LOC8054732;LOC8055213;LOC8057874;LOC8058454;LOC8058969;LOC8059842;LOC8060236;LOC8060642;LOC8060853;LOC8061054;LOC8061100;LOC8061889;LOC8062236;LOC8062832;LOC8063807;LOC8064000;LOC8065559;LOC8065791;LOC8065930;LOC8066277;LOC8066709;LOC8067072;LOC8067411;LOC8067422;LOC8067984;LOC8068469;LOC8069928;LOC8071277;LOC8071763;LOC8073651;LOC8073695;L…	55	up&down
BP	GO:0006955	immune response	8/3304	20/13594	1.65	0.0886743	0.690653	gene-LOC110433320/gene-LOC8061505/gene-LOC8062187/gene-LOC8063577/gene-LOC8065290/gene-LOC8075745/gene-LOC8082080/gene-LOC8084517	LOC110433320;LOC8061505;LOC8062187;LOC8063577;LOC8065290;LOC8075745;LOC8082080;LOC8084517	8	up&down
BP	GO:0009395	phospholipid catabolic process	8/3304	20/13594	1.65	0.0886743	0.690653	gene-LOC110432009/gene-LOC110433400/gene-LOC110433444/gene-LOC8062339/gene-LOC8062892/gene-LOC8071513/gene-LOC8080216/gene-LOC8080948	LOC110432009;LOC110433400;LOC110433444;LOC8062339;LOC8062892;LOC8071513;LOC8080216;LOC8080948	8	up&down
BP	GO:0010646	regulation of cell communication	11/3304	30/13594	1.51	0.0895021	0.690653	gene-LOC110436086/gene-LOC8059363/gene-LOC8062759/gene-LOC8064508/gene-LOC8065053/gene-LOC8067920/gene-LOC8068910/gene-LOC8071669/gene-LOC8080654/gene-LOC8081929/gene-LOC8082080	LOC110436086;LOC8059363;LOC8062759;LOC8064508;LOC8065053;LOC8067920;LOC8068910;LOC8071669;LOC8080654;LOC8081929;LOC8082080	11	up&down
BP	GO:0048366	leaf development	13/3304	37/13594	1.45	0.0924385	0.690653	Sorghum_bicolor_newGene_4833/gene-LOC8058376/gene-LOC8058886/gene-LOC8061318/gene-LOC8062696/gene-LOC8066249/gene-LOC8067627/gene-LOC8069801/gene-LOC8069872/gene-LOC8078313/gene-LOC8084017/gene-LOC8084018/gene-LOC8084977	LOC8058376;LOC8058886;LOC8061318;LOC8062696;LOC8066249;LOC8067627;LOC8069801;LOC8069872;LOC8078313;LOC8084017;LOC8084018;LOC8084977	13	up&down
BP	GO:0009691	cytokinin biosynthetic process	7/3304	17/13594	1.69	0.094418	0.690653	gene-LOC110430095/gene-LOC8059168/gene-LOC8067410/gene-LOC8069242/gene-LOC8074406/gene-LOC8075359/gene-LOC8082460	LOC110430095;LOC8059168;LOC8067410;LOC8069242;LOC8074406;LOC8075359;LOC8082460	7	up
BP	GO:0080167	response to karrikin	7/3304	17/13594	1.69	0.094418	0.690653	gene-LOC8057674/gene-LOC8066991/gene-LOC8068392/gene-LOC8070214/gene-LOC8081542/gene-LOC8085395/gene-LOC8085839	LOC8057674;LOC8066991;LOC8068392;LOC8070214;LOC8081542;LOC8085395;LOC8085839	7	up&down
BP	GO:0006308	DNA catabolic process	3/3304	5/13594	2.47	0.0962818	0.690653	gene-LOC110434010/gene-LOC8068497/gene-LOC8079601	LOC110434010;LOC8068497;LOC8079601	3	up&down
BP	GO:0009062	fatty acid catabolic process	3/3304	5/13594	2.47	0.0962818	0.690653	gene-LOC110431587/gene-LOC8054996/gene-LOC8054997	LOC110431587;LOC8054996;LOC8054997	3	up&down
BP	GO:0009088	threonine biosynthetic process	3/3304	5/13594	2.47	0.0962818	0.690653	gene-LOC8060870/gene-LOC8085838/gene-LOC8085911	LOC8060870;LOC8085838;LOC8085911	3	up&down
BP	GO:0009102	biotin biosynthetic process	3/3304	5/13594	2.47	0.0962818	0.690653	gene-LOC110437152/gene-LOC8058077/gene-LOC8071169	LOC110437152;LOC8058077;LOC8071169	3	up
BP	GO:0009585	red, far-red light phototransduction	3/3304	5/13594	2.47	0.0962818	0.690653	gene-LOC8059991/gene-LOC8062696/gene-LOC8069363	LOC8059991;LOC8062696;LOC8069363	3	down
BP	GO:0010205	photoinhibition	3/3304	5/13594	2.47	0.0962818	0.690653	gene-LOC110430892/gene-LOC110431051/gene-LOC8073406	LOC110430892;LOC110431051;LOC8073406	3	down
BP	GO:0010731	protein glutathionylation	3/3304	5/13594	2.47	0.0962818	0.690653	gene-LOC8067348/gene-LOC8067349/gene-LOC8084895	LOC8067348;LOC8067349;LOC8084895	3	up&down
BP	GO:0022411	cellular component disassembly	3/3304	5/13594	2.47	0.0962818	0.690653	gene-LOC110430244/gene-LOC8058733/gene-LOC8062252	LOC110430244;LOC8058733;LOC8062252	3	up&down
BP	GO:0032889	regulation of vacuole fusion, non-autophagic	3/3304	5/13594	2.47	0.0962818	0.690653	gene-LOC110431020/gene-LOC110431021/gene-LOC8065383	LOC110431020;LOC110431021;LOC8065383	3	up&down
BP	GO:0035304	regulation of protein dephosphorylation	3/3304	5/13594	2.47	0.0962818	0.690653	gene-LOC8059013/gene-LOC8060561/gene-LOC8073651	LOC8059013;LOC8060561;LOC8073651	3	up
BP	GO:0042256	mature ribosome assembly	3/3304	5/13594	2.47	0.0962818	0.690653	gene-LOC8057224/gene-LOC8064232/gene-LOC8068519	LOC8057224;LOC8064232;LOC8068519	3	up&down
BP	GO:0043570	maintenance of DNA repeat elements	3/3304	5/13594	2.47	0.0962818	0.690653	gene-LOC110433001/gene-LOC8060623/gene-LOC8085890	LOC110433001;LOC8060623;LOC8085890	3	up&down
BP	GO:0043624	cellular protein complex disassembly	3/3304	5/13594	2.47	0.0962818	0.690653	gene-LOC110430244/gene-LOC8058733/gene-LOC8062252	LOC110430244;LOC8058733;LOC8062252	3	up&down
BP	GO:0046685	response to arsenic-containing substance	3/3304	5/13594	2.47	0.0962818	0.690653	gene-LOC110434161/gene-LOC8059363/gene-LOC8084455	LOC110434161;LOC8059363;LOC8084455	3	up
BP	GO:0051091	positive regulation of sequence-specific DNA binding transcription factor activity	3/3304	5/13594	2.47	0.0962818	0.690653	gene-LOC8055268/gene-LOC8059363/gene-LOC8059833	LOC8055268;LOC8059363;LOC8059833	3	up&down
BP	GO:0051235	maintenance of location	3/3304	5/13594	2.47	0.0962818	0.690653	gene-LOC8073213/gene-LOC8075987/gene-LOC8078532	LOC8073213;LOC8075987;LOC8078532	3	up&down
BP	GO:0051336	regulation of hydrolase activity	3/3304	5/13594	2.47	0.0962818	0.690653	gene-LOC8054651/gene-LOC8056905/gene-LOC8073651	LOC8054651;LOC8056905;LOC8073651	3	up&down
BP	GO:0055076	transition metal ion homeostasis	3/3304	5/13594	2.47	0.0962818	0.690653	gene-LOC110433180/gene-LOC8057215/gene-LOC8085708	LOC110433180;LOC8057215;LOC8085708	3	up&down
BP	GO:0055129	L-proline biosynthetic process	3/3304	5/13594	2.47	0.0962818	0.690653	gene-LOC110433516/gene-LOC8072535/gene-LOC8081331	LOC110433516;LOC8072535;LOC8081331	3	up&down
BP	GO:0071370	cellular response to gibberellin stimulus	3/3304	5/13594	2.47	0.0962818	0.690653	gene-LOC8062759/gene-LOC8080654/gene-LOC8081929	LOC8062759;LOC8080654;LOC8081929	3	down
BP	GO:0071478	cellular response to radiation	3/3304	5/13594	2.47	0.0962818	0.690653	gene-LOC8059363/gene-LOC8062696/gene-LOC8069363	LOC8059363;LOC8062696;LOC8069363	3	up&down
BP	GO:0080037	negative regulation of cytokinin-activated signaling pathway	3/3304	5/13594	2.47	0.0962818	0.690653	gene-LOC8065053/gene-LOC8068910/gene-LOC8071669	LOC8065053;LOC8068910;LOC8071669	3	down
BP	GO:0006986	response to unfolded protein	10/3304	27/13594	1.52	0.0969994	0.690653	Sorghum_bicolor_newGene_1788/Sorghum_bicolor_newGene_4449/gene-LOC110430498/gene-LOC8054132/gene-LOC8055880/gene-LOC8057776/gene-LOC8072550/gene-LOC8074234/gene-LOC8084921/gene-LOC8084930	LOC110430498;LOC8054132;LOC8055880;LOC8057776;LOC8072550;LOC8074234;LOC8084921;LOC8084930	10	up&down
BP	GO:0034620	cellular response to unfolded protein	10/3304	27/13594	1.52	0.0969994	0.690653	Sorghum_bicolor_newGene_1788/Sorghum_bicolor_newGene_4449/gene-LOC110430498/gene-LOC8054132/gene-LOC8055880/gene-LOC8057776/gene-LOC8072550/gene-LOC8074234/gene-LOC8084921/gene-LOC8084930	LOC110430498;LOC8054132;LOC8055880;LOC8057776;LOC8072550;LOC8074234;LOC8084921;LOC8084930	10	up&down
BP	GO:0043618	regulation of transcription from RNA polymerase II promoter in response to stress	10/3304	27/13594	1.52	0.0969994	0.690653	gene-LOC8056614/gene-LOC8060732/gene-LOC8061953/gene-LOC8063703/gene-LOC8075538/gene-LOC8081260/gene-LOC8082148/gene-LOC8084440/gene-LOC8085272/gene-LOC8085952	LOC8056614;LOC8060732;LOC8061953;LOC8063703;LOC8075538;LOC8081260;LOC8082148;LOC8084440;LOC8085272;LOC8085952	10	up&down
BP	GO:0005992	trehalose biosynthetic process	6/3304	14/13594	1.76	0.0997095	0.690653	gene-LOC110434966/gene-LOC8058110/gene-LOC8065371/gene-LOC8066409/gene-LOC8070069/gene-LOC8077127	LOC110434966;LOC8058110;LOC8065371;LOC8066409;LOC8070069;LOC8077127	6	up&down
BP	GO:0009073	aromatic amino acid family biosynthetic process	6/3304	14/13594	1.76	0.0997095	0.690653	gene-LOC110434391/gene-LOC8068394/gene-LOC8077626/gene-LOC8079214/gene-LOC8079243/gene-LOC8080609	LOC110434391;LOC8068394;LOC8077626;LOC8079214;LOC8079243;LOC8080609	6	up
BP	GO:0035966	response to topologically incorrect protein	6/3304	14/13594	1.76	0.0997095	0.690653	Sorghum_bicolor_newGene_1473/Sorghum_bicolor_newGene_5508/gene-LOC110435340/gene-LOC8057912/gene-LOC8079089/gene-LOC8083190	LOC110435340;LOC8057912;LOC8079089;LOC8083190	6	up&down
BP	GO:0035967	cellular response to topologically incorrect protein	6/3304	14/13594	1.76	0.0997095	0.690653	Sorghum_bicolor_newGene_1473/Sorghum_bicolor_newGene_5508/gene-LOC110435340/gene-LOC8057912/gene-LOC8079089/gene-LOC8083190	LOC110435340;LOC8057912;LOC8079089;LOC8083190	6	up&down
BP	GO:0006464	cellular protein modification process	24/3304	77/13594	1.28	0.103212	0.690653	gene-LOC110431753/gene-LOC110433320/gene-LOC110436572/gene-LOC8055032/gene-LOC8058043/gene-LOC8058733/gene-LOC8059363/gene-LOC8061806/gene-LOC8062252/gene-LOC8062475/gene-LOC8062696/gene-LOC8066207/gene-LOC8066459/gene-LOC8068361/gene-LOC8069501/gene-LOC8070048/gene-LOC8070106/gene-LOC8071405/gene-LOC8074778/gene-LOC8075716/gene-LOC8080042/gene-LOC8080295/gene-LOC8082080/gene-LOC8083277	LOC110431753;LOC110433320;LOC110436572;LOC8055032;LOC8058043;LOC8058733;LOC8059363;LOC8061806;LOC8062252;LOC8062475;LOC8062696;LOC8066207;LOC8066459;LOC8068361;LOC8069501;LOC8070048;LOC8070106;LOC8071405;LOC8074778;LOC8075716;LOC8080042;LOC8080295;LOC8082080;LOC8083277	24	up&down
BP	GO:0048523	negative regulation of cellular process	24/3304	77/13594	1.28	0.103212	0.690653	gene-LOC110433001/gene-LOC110433320/gene-LOC110436086/gene-LOC8054896/gene-LOC8057253/gene-LOC8058543/gene-LOC8059363/gene-LOC8059592/gene-LOC8062759/gene-LOC8064508/gene-LOC8065053/gene-LOC8067096/gene-LOC8068361/gene-LOC8068910/gene-LOC8069501/gene-LOC8070338/gene-LOC8070557/gene-LOC8071669/gene-LOC8072149/gene-LOC8073406/gene-LOC8073651/gene-LOC8078916/gene-LOC8080654/gene-LOC8081929	LOC110433001;LOC110433320;LOC110436086;LOC8054896;LOC8057253;LOC8058543;LOC8059363;LOC8059592;LOC8062759;LOC8064508;LOC8065053;LOC8067096;LOC8068361;LOC8068910;LOC8069501;LOC8070338;LOC8070557;LOC8071669;LOC8072149;LOC8073406;LOC8073651;LOC8078916;LOC8080654;LOC8081929	24	up&down
BP	GO:0010212	response to ionizing radiation	5/3304	11/13594	1.87	0.103686	0.690653	gene-LOC110433320/gene-LOC8056339/gene-LOC8059363/gene-LOC8063473/gene-LOC8072354	LOC110433320;LOC8056339;LOC8059363;LOC8063473;LOC8072354	5	up&down
BP	GO:0030388	fructose 1,6-bisphosphate metabolic process	5/3304	11/13594	1.87	0.103686	0.690653	gene-LOC110430626/gene-LOC8060106/gene-LOC8069388/gene-LOC8073648/gene-LOC8076279	LOC110430626;LOC8060106;LOC8069388;LOC8073648;LOC8076279	5	up&down
BP	GO:0006662	glycerol ether metabolic process	4/3304	8/13594	2.06	0.104353	0.690653	gene-LOC8056638/gene-LOC8074005/gene-LOC8082775/gene-LOC8085863	LOC8056638;LOC8074005;LOC8082775;LOC8085863	4	up&down
BP	GO:0007205	protein kinase C-activating G-protein coupled receptor signaling pathway	4/3304	8/13594	2.06	0.104353	0.690653	gene-LOC8066282/gene-LOC8067933/gene-LOC8074765/gene-LOC8082713	LOC8066282;LOC8067933;LOC8074765;LOC8082713	4	up
BP	GO:0009624	response to nematode	4/3304	8/13594	2.06	0.104353	0.690653	gene-LOC8061318/gene-LOC8084017/gene-LOC8084018/gene-LOC8084977	LOC8061318;LOC8084017;LOC8084018;LOC8084977	4	up&down
BP	GO:0010218	response to far red light	4/3304	8/13594	2.06	0.104353	0.690653	gene-LOC8062334/gene-LOC8063218/gene-LOC8082252/gene-LOC8082929	LOC8062334;LOC8063218;LOC8082252;LOC8082929	4	up&down
BP	GO:0032509	endosome transport via multivesicular body sorting pathway	4/3304	8/13594	2.06	0.104353	0.690653	gene-LOC8057252/gene-LOC8067424/gene-LOC8067706/gene-LOC8086026	LOC8057252;LOC8067424;LOC8067706;LOC8086026	4	up
BP	GO:0071368	cellular response to cytokinin stimulus	4/3304	8/13594	2.06	0.104353	0.690653	gene-LOC8062759/gene-LOC8080654/gene-LOC8081929/gene-LOC8082841	LOC8062759;LOC8080654;LOC8081929;LOC8082841	4	down
BP	GO:1901420	negative regulation of response to alcohol	4/3304	8/13594	2.06	0.104353	0.690653	gene-LOC8062759/gene-LOC8064508/gene-LOC8080654/gene-LOC8081929	LOC8062759;LOC8064508;LOC8080654;LOC8081929	4	down
BP	GO:1905958	negative regulation of cellular response to alcohol	4/3304	8/13594	2.06	0.104353	0.690653	gene-LOC8062759/gene-LOC8064508/gene-LOC8080654/gene-LOC8081929	LOC8062759;LOC8064508;LOC8080654;LOC8081929	4	down
BP	GO:0009987	cellular process	142/3304	532/13594	1.1	0.105019	0.690653	Sorghum_bicolor_newGene_1074/Sorghum_bicolor_newGene_1473/Sorghum_bicolor_newGene_3026/Sorghum_bicolor_newGene_3027/Sorghum_bicolor_newGene_305/Sorghum_bicolor_newGene_470/Sorghum_bicolor_newGene_4833/Sorghum_bicolor_newGene_5232/Sorghum_bicolor_newGene_5508/gene-LOC110430244/gene-LOC110432540/gene-LOC110433001/gene-LOC110433180/gene-LOC110433320/gene-LOC110433444/gene-LOC110434467/gene-LOC110434…	LOC110430244;LOC110432540;LOC110433001;LOC110433180;LOC110433320;LOC110433444;LOC110434467;LOC110434649;LOC110434702;LOC110435340;LOC110436086;LOC110436572;LOC110436628;LOC8054211;LOC8054220;LOC8054329;LOC8054345;LOC8054383;LOC8054651;LOC8054724;LOC8054732;LOC8054896;LOC8054996;LOC8054997;LOC8055032;LOC8055213;LOC8055317;LOC8056905;LOC8057215;LOC8057521;LOC8057874;LOC8057912;LOC8058043;LOC8058454…	142	up&down
BP	GO:0016036	cellular response to phosphate starvation	9/3304	24/13594	1.54	0.105139	0.690653	gene-LOC110431657/gene-LOC8056420/gene-LOC8061778/gene-LOC8069501/gene-LOC8071656/gene-LOC8074577/gene-LOC8075458/gene-LOC8075742/gene-LOC8078204	LOC110431657;LOC8056420;LOC8061778;LOC8069501;LOC8071656;LOC8074577;LOC8075458;LOC8075742;LOC8078204	9	up&down
BP	GO:1900864	mitochondrial RNA modification	9/3304	24/13594	1.54	0.105139	0.690653	Sorghum_bicolor_newGene_1074/Sorghum_bicolor_newGene_305/gene-LOC110432540/gene-LOC8054383/gene-LOC8057856/gene-LOC8057874/gene-LOC8065791/gene-LOC8083490/gene-LOC8085624	LOC110432540;LOC8054383;LOC8057856;LOC8057874;LOC8065791;LOC8083490;LOC8085624	9	up&down
BP	GO:0009790	embryo development	13/3304	38/13594	1.41	0.110552	0.690653	Sorghum_bicolor_newGene_4833/gene-LOC8056425/gene-LOC8056426/gene-LOC8056428/gene-LOC8056429/gene-LOC8058969/gene-LOC8060853/gene-LOC8061054/gene-LOC8065930/gene-LOC8068737/gene-LOC8073213/gene-LOC8075640/gene-LOC8082197	LOC8056425;LOC8056426;LOC8056428;LOC8056429;LOC8058969;LOC8060853;LOC8061054;LOC8065930;LOC8068737;LOC8073213;LOC8075640;LOC8082197	13	up&down
BP	GO:0010268	brassinosteroid homeostasis	10/3304	28/13594	1.47	0.119425	0.690653	gene-LOC8055723/gene-LOC8056846/gene-LOC8062533/gene-LOC8065062/gene-LOC8069801/gene-LOC8071661/gene-LOC8078799/gene-LOC8082830/gene-LOC8083090/gene-LOC8083537	LOC8055723;LOC8056846;LOC8062533;LOC8065062;LOC8069801;LOC8071661;LOC8078799;LOC8082830;LOC8083090;LOC8083537	10	up&down
BP	GO:0015693	magnesium ion transport	7/3304	18/13594	1.6	0.12339	0.690653	gene-LOC8058471/gene-LOC8058503/gene-LOC8059564/gene-LOC8060567/gene-LOC8064994/gene-LOC8076746/gene-LOC8084166	LOC8058471;LOC8058503;LOC8059564;LOC8060567;LOC8064994;LOC8076746;LOC8084166	7	up&down
BP	GO:0071577	zinc II ion transmembrane transport	7/3304	18/13594	1.6	0.12339	0.690653	gene-LOC110430263/gene-LOC110431959/gene-LOC8057181/gene-LOC8063959/gene-LOC8069132/gene-LOC8076308/gene-LOC8076738	LOC110430263;LOC110431959;LOC8057181;LOC8063959;LOC8069132;LOC8076308;LOC8076738	7	up&down
BP	GO:0009845	seed germination	17/3304	53/13594	1.32	0.124251	0.690653	Sorghum_bicolor_newGene_1074/Sorghum_bicolor_newGene_3026/Sorghum_bicolor_newGene_3027/Sorghum_bicolor_newGene_305/gene-LOC8057874/gene-LOC8061558/gene-LOC8062334/gene-LOC8063246/gene-LOC8064204/gene-LOC8065791/gene-LOC8069889/gene-LOC8078346/gene-LOC8079367/gene-LOC8083490/gene-LOC8084494/gene-LOC8084948/gene-LOC8085624	LOC8057874;LOC8061558;LOC8062334;LOC8063246;LOC8064204;LOC8065791;LOC8069889;LOC8078346;LOC8079367;LOC8083490;LOC8084494;LOC8084948;LOC8085624	17	up&down
BP	GO:0032502	developmental process	71/3304	258/13594	1.13	0.127374	0.690653	Sorghum_bicolor_newGene_1074/Sorghum_bicolor_newGene_3026/Sorghum_bicolor_newGene_3027/Sorghum_bicolor_newGene_305/Sorghum_bicolor_newGene_4833/gene-LOC110432040/gene-LOC110433320/gene-LOC8054183/gene-LOC8054345/gene-LOC8055666/gene-LOC8056425/gene-LOC8056426/gene-LOC8056428/gene-LOC8056429/gene-LOC8057144/gene-LOC8057215/gene-LOC8057521/gene-LOC8057874/gene-LOC8058969/gene-LOC8060622/gene-LOC806…	LOC110432040;LOC110433320;LOC8054183;LOC8054345;LOC8055666;LOC8056425;LOC8056426;LOC8056428;LOC8056429;LOC8057144;LOC8057215;LOC8057521;LOC8057874;LOC8058969;LOC8060622;LOC8060853;LOC8061054;LOC8061318;LOC8061806;LOC8062696;LOC8062759;LOC8063223;LOC8063588;LOC8065791;LOC8065930;LOC8066425;LOC8066427;LOC8066534;LOC8066917;LOC8067096;LOC8068110;LOC8068737;LOC8069213;LOC8069501;LOC8069889;LOC8070338…	71	up&down
BP	GO:0006096	glycolytic process	15/3304	46/13594	1.34	0.12783	0.690653	gene-LOC110431020/gene-LOC110431021/gene-LOC110434942/gene-LOC8054665/gene-LOC8055615/gene-LOC8055699/gene-LOC8056731/gene-LOC8057784/gene-LOC8065383/gene-LOC8068947/gene-LOC8069810/gene-LOC8073648/gene-LOC8076279/gene-LOC8077052/gene-LOC8084358	LOC110431020;LOC110431021;LOC110434942;LOC8054665;LOC8055615;LOC8055699;LOC8056731;LOC8057784;LOC8065383;LOC8068947;LOC8069810;LOC8073648;LOC8076279;LOC8077052;LOC8084358	15	up&down
BP	GO:0009966	regulation of signal transduction	11/3304	32/13594	1.41	0.13189	0.690653	gene-LOC8059363/gene-LOC8060578/gene-LOC8062759/gene-LOC8064508/gene-LOC8065053/gene-LOC8067920/gene-LOC8068910/gene-LOC8071669/gene-LOC8080654/gene-LOC8081929/gene-LOC8082080	LOC8059363;LOC8060578;LOC8062759;LOC8064508;LOC8065053;LOC8067920;LOC8068910;LOC8071669;LOC8080654;LOC8081929;LOC8082080	11	up&down
BP	GO:0016070	RNA metabolic process	56/3304	201/13594	1.15	0.135915	0.690653	Sorghum_bicolor_newGene_1074/Sorghum_bicolor_newGene_305/gene-LOC110432540/gene-LOC8054211/gene-LOC8054220/gene-LOC8054383/gene-LOC8054724/gene-LOC8054732/gene-LOC8055213/gene-LOC8057874/gene-LOC8058454/gene-LOC8058969/gene-LOC8059842/gene-LOC8060236/gene-LOC8060642/gene-LOC8060853/gene-LOC8061054/gene-LOC8061100/gene-LOC8061889/gene-LOC8062236/gene-LOC8062832/gene-LOC8063807/gene-LOC8064000/gene…	LOC110432540;LOC8054211;LOC8054220;LOC8054383;LOC8054724;LOC8054732;LOC8055213;LOC8057874;LOC8058454;LOC8058969;LOC8059842;LOC8060236;LOC8060642;LOC8060853;LOC8061054;LOC8061100;LOC8061889;LOC8062236;LOC8062832;LOC8063807;LOC8064000;LOC8065559;LOC8065791;LOC8065930;LOC8066277;LOC8066709;LOC8067072;LOC8067411;LOC8067422;LOC8067984;LOC8068469;LOC8069928;LOC8071277;LOC8071763;LOC8073651;LOC8073695;L…	56	up&down
BP	GO:0032259	methylation	39/3304	136/13594	1.18	0.137522	0.690653	gene-LOC110434364/gene-LOC110436371/gene-LOC8054750/gene-LOC8055233/gene-LOC8057107/gene-LOC8057741/gene-LOC8057989/gene-LOC8059710/gene-LOC8060404/gene-LOC8061618/gene-LOC8064302/gene-LOC8064726/gene-LOC8065861/gene-LOC8066582/gene-LOC8067507/gene-LOC8068247/gene-LOC8069064/gene-LOC8069114/gene-LOC8069166/gene-LOC8070338/gene-LOC8071468/gene-LOC8071470/gene-LOC8072141/gene-LOC8073710/gene-LOC807…	LOC110434364;LOC110436371;LOC8054750;LOC8055233;LOC8057107;LOC8057741;LOC8057989;LOC8059710;LOC8060404;LOC8061618;LOC8064302;LOC8064726;LOC8065861;LOC8066582;LOC8067507;LOC8068247;LOC8069064;LOC8069114;LOC8069166;LOC8070338;LOC8071468;LOC8071470;LOC8072141;LOC8073710;LOC8075688;LOC8077432;LOC8078421;LOC8078682;LOC8080042;LOC8080891;LOC8080892;LOC8082766;LOC8082972;LOC8082973;LOC8083290;LOC8084694…	39	up&down
BP	GO:0016567	protein ubiquitination	54/3304	194/13594	1.15	0.142593	0.690653	Sorghum_bicolor_newGene_3029/gene-LOC110431343/gene-LOC110433320/gene-LOC110433361/gene-LOC110433405/gene-LOC110436572/gene-LOC8055032/gene-LOC8055546/gene-LOC8055862/gene-LOC8058043/gene-LOC8059363/gene-LOC8059693/gene-LOC8060433/gene-LOC8060470/gene-LOC8061602/gene-LOC8061806/gene-LOC8062475/gene-LOC8062696/gene-LOC8064039/gene-LOC8064251/gene-LOC8066207/gene-LOC8066884/gene-LOC8068361/gene-LOC…	LOC110431343;LOC110433320;LOC110433361;LOC110433405;LOC110436572;LOC8055032;LOC8055546;LOC8055862;LOC8058043;LOC8059363;LOC8059693;LOC8060433;LOC8060470;LOC8061602;LOC8061806;LOC8062475;LOC8062696;LOC8064039;LOC8064251;LOC8066207;LOC8066884;LOC8068361;LOC8068928;LOC8069501;LOC8070106;LOC8070900;LOC8072264;LOC8073180;LOC8073398;LOC8073894;LOC8074399;LOC8075716;LOC8075720;LOC8076028;LOC8076599;LOC8…	54	up&down
BP	GO:0042592	homeostatic process	8/3304	22/13594	1.5	0.142641	0.690653	gene-LOC110433180/gene-LOC8055317/gene-LOC8057215/gene-LOC8067920/gene-LOC8069889/gene-LOC8084494/gene-LOC8085460/gene-LOC8085708	LOC110433180;LOC8055317;LOC8057215;LOC8067920;LOC8069889;LOC8084494;LOC8085460;LOC8085708	8	up&down
BP	GO:0048827	phyllome development	8/3304	22/13594	1.5	0.142641	0.690653	Sorghum_bicolor_newGene_4833/gene-LOC8061318/gene-LOC8062696/gene-LOC8069501/gene-LOC8083114/gene-LOC8084017/gene-LOC8084018/gene-LOC8084977	LOC8061318;LOC8062696;LOC8069501;LOC8083114;LOC8084017;LOC8084018;LOC8084977	8	up&down
BP	GO:0051788	response to misfolded protein	8/3304	22/13594	1.5	0.142641	0.690653	Sorghum_bicolor_newGene_1473/Sorghum_bicolor_newGene_5508/gene-LOC110435340/gene-LOC8057640/gene-LOC8057912/gene-LOC8078351/gene-LOC8079089/gene-LOC8083190	LOC110435340;LOC8057640;LOC8057912;LOC8078351;LOC8079089;LOC8083190	8	up&down
BP	GO:0006744	ubiquinone biosynthetic process	5/3304	12/13594	1.71	0.14353	0.690653	gene-LOC8055123/gene-LOC8060365/gene-LOC8077659/gene-LOC8084454/gene-LOC8085395	LOC8055123;LOC8060365;LOC8077659;LOC8084454;LOC8085395	5	up&down
BP	GO:0009561	megagametogenesis	5/3304	12/13594	1.71	0.14353	0.690653	gene-LOC110437405/gene-LOC8065577/gene-LOC8072086/gene-LOC8079375/gene-LOC8085233	LOC110437405;LOC8065577;LOC8072086;LOC8079375;LOC8085233	5	up&down
BP	GO:0009753	response to jasmonic acid	5/3304	12/13594	1.71	0.14353	0.690653	gene-LOC110434162/gene-LOC8056333/gene-LOC8069213/gene-LOC8077628/gene-LOC8086184	LOC110434162;LOC8056333;LOC8069213;LOC8077628;LOC8086184	5	up&down
BP	GO:0015996	chlorophyll catabolic process	5/3304	12/13594	1.71	0.14353	0.690653	gene-LOC8054896/gene-LOC8059442/gene-LOC8060068/gene-LOC8060365/gene-LOC8079617	LOC8054896;LOC8059442;LOC8060068;LOC8060365;LOC8079617	5	down
BP	GO:0019725	cellular homeostasis	5/3304	12/13594	1.71	0.14353	0.690653	gene-LOC110433180/gene-LOC8055317/gene-LOC8069889/gene-LOC8084494/gene-LOC8085708	LOC110433180;LOC8055317;LOC8069889;LOC8084494;LOC8085708	5	up&down
BP	GO:0071805	potassium ion transmembrane transport	5/3304	12/13594	1.71	0.14353	0.690653	gene-LOC8064221/gene-LOC8064424/gene-LOC8064672/gene-LOC8074408/gene-LOC8086231	LOC8064221;LOC8064424;LOC8064672;LOC8074408;LOC8086231	5	up&down
BP	GO:0006419	alanyl-tRNA aminoacylation	2/3304	3/13594	2.74	0.148482	0.690653	gene-LOC110433420/gene-LOC8065711	LOC110433420;LOC8065711	2	up&down
BP	GO:0006772	thiamine metabolic process	2/3304	3/13594	2.74	0.148482	0.690653	gene-LOC8059405/gene-LOC8062704	LOC8059405;LOC8062704	2	up
BP	GO:0006778	porphyrin-containing compound metabolic process	2/3304	3/13594	2.74	0.148482	0.690653	gene-LOC8054896/gene-LOC8057215	LOC8054896;LOC8057215	2	up&down
BP	GO:0006779	porphyrin-containing compound biosynthetic process	2/3304	3/13594	2.74	0.148482	0.690653	gene-LOC8057215/gene-LOC8077971	LOC8057215;LOC8077971	2	up
BP	GO:0006809	nitric oxide biosynthetic process	2/3304	3/13594	2.74	0.148482	0.690653	gene-LOC8078943/gene-LOC8083522	LOC8078943;LOC8083522	2	up&down
BP	GO:0008202	steroid metabolic process	2/3304	3/13594	2.74	0.148482	0.690653	gene-LOC8057144/gene-LOC8063223	LOC8057144;LOC8063223	2	up&down
BP	GO:0009229	thiamine diphosphate biosynthetic process	2/3304	3/13594	2.74	0.148482	0.690653	gene-LOC8059405/gene-LOC8062704	LOC8059405;LOC8062704	2	up
BP	GO:0009581	detection of external stimulus	2/3304	3/13594	2.74	0.148482	0.690653	gene-LOC8062696/gene-LOC8069363	LOC8062696;LOC8069363	2	down
BP	GO:0009582	detection of abiotic stimulus	2/3304	3/13594	2.74	0.148482	0.690653	gene-LOC8062696/gene-LOC8069363	LOC8062696;LOC8069363	2	down
BP	GO:0009851	auxin biosynthetic process	2/3304	3/13594	2.74	0.148482	0.690653	Sorghum_bicolor_newGene_4833/gene-LOC8056556	LOC8056556	2	down
BP	GO:0010253	UDP-rhamnose biosynthetic process	2/3304	3/13594	2.74	0.148482	0.690653	gene-LOC8084911/gene-LOC8084919	LOC8084911;LOC8084919	2	up
BP	GO:0010264	myo-inositol hexakisphosphate biosynthetic process	2/3304	3/13594	2.74	0.148482	0.690653	gene-LOC110434649/gene-LOC110434988	LOC110434649;LOC110434988	2	up
BP	GO:0010332	response to gamma radiation	2/3304	3/13594	2.74	0.148482	0.690653	gene-LOC8059363/gene-LOC8068481	LOC8059363;LOC8068481	2	up
BP	GO:0010336	gibberellic acid homeostasis	2/3304	3/13594	2.74	0.148482	0.690653	gene-LOC8061532/gene-LOC8078396	LOC8061532;LOC8078396	2	down
BP	GO:0010438	cellular response to sulfur starvation	2/3304	3/13594	2.74	0.148482	0.690653	gene-LOC8067482/gene-LOC8085043	LOC8067482;LOC8085043	2	down
BP	GO:0010496	intercellular transport	2/3304	3/13594	2.74	0.148482	0.690653	gene-LOC8079723/gene-LOC8081461	LOC8079723;LOC8081461	2	up
BP	GO:0016054	organic acid catabolic process	2/3304	3/13594	2.74	0.148482	0.690653	gene-LOC8054996/gene-LOC8054997	LOC8054996;LOC8054997	2	up
BP	GO:0019395	fatty acid oxidation	2/3304	3/13594	2.74	0.148482	0.690653	gene-LOC8054996/gene-LOC8054997	LOC8054996;LOC8054997	2	up
BP	GO:0019441	tryptophan catabolic process to kynurenine	2/3304	3/13594	2.74	0.148482	0.690653	gene-LOC8058932/gene-LOC8077649	LOC8058932;LOC8077649	2	up&down
BP	GO:0030007	cellular potassium ion homeostasis	2/3304	3/13594	2.74	0.148482	0.690653	gene-LOC8064424/gene-LOC8086231	LOC8064424;LOC8086231	2	up&down
BP	GO:0030418	nicotianamine biosynthetic process	2/3304	3/13594	2.74	0.148482	0.690653	gene-LOC8057220/gene-LOC8077509	LOC8057220;LOC8077509	2	down
BP	GO:0030574	collagen catabolic process	2/3304	3/13594	2.74	0.148482	0.690653	gene-LOC8061483/gene-LOC8068601	LOC8061483;LOC8068601	2	up
BP	GO:0031109	microtubule polymerization or depolymerization	2/3304	3/13594	2.74	0.148482	0.690653	gene-LOC110430244/gene-LOC8054345	LOC110430244;LOC8054345	2	up&down
BP	GO:0032264	IMP salvage	2/3304	3/13594	2.74	0.148482	0.690653	gene-LOC8064204/gene-LOC8083756	LOC8064204;LOC8083756	2	up&down
BP	GO:0033013	tetrapyrrole metabolic process	2/3304	3/13594	2.74	0.148482	0.690653	gene-LOC8054896/gene-LOC8057215	LOC8054896;LOC8057215	2	up&down
BP	GO:0033500	carbohydrate homeostasis	2/3304	3/13594	2.74	0.148482	0.690653	gene-LOC8075742/gene-LOC8085460	LOC8075742;LOC8085460	2	up&down
BP	GO:0034250	positive regulation of cellular amide metabolic process	2/3304	3/13594	2.74	0.148482	0.690653	gene-LOC8064000/gene-LOC8073005	LOC8064000;LOC8073005	2	down
BP	GO:0035690	cellular response to drug	2/3304	3/13594	2.74	0.148482	0.690653	gene-LOC8059363/gene-LOC8082080	LOC8059363;LOC8082080	2	up
BP	GO:0042549	photosystem II stabilization	2/3304	3/13594	2.74	0.148482	0.690653	gene-LOC110430997/gene-LOC8080091	LOC110430997;LOC8080091	2	down
BP	GO:0043462	regulation of ATPase activity	2/3304	3/13594	2.74	0.148482	0.690653	gene-LOC8054651/gene-LOC8056905	LOC8054651;LOC8056905	2	up&down
BP	GO:0045930	negative regulation of mitotic cell cycle	2/3304	3/13594	2.74	0.148482	0.690653	gene-LOC8058376/gene-LOC8066249	LOC8058376;LOC8066249	2	up&down
BP	GO:0046208	spermine catabolic process	2/3304	3/13594	2.74	0.148482	0.690653	gene-LOC8074727/gene-LOC8082588	LOC8074727;LOC8082588	2	up
BP	GO:0046395	carboxylic acid catabolic process	2/3304	3/13594	2.74	0.148482	0.690653	gene-LOC8054996/gene-LOC8054997	LOC8054996;LOC8054997	2	up
BP	GO:0046475	glycerophospholipid catabolic process	2/3304	3/13594	2.74	0.148482	0.690653	gene-LOC8059588/gene-LOC8072002	LOC8059588;LOC8072002	2	up
BP	GO:0046713	borate transport	2/3304	3/13594	2.74	0.148482	0.690653	gene-LOC110429619/gene-LOC8056540	LOC110429619;LOC8056540	2	up
BP	GO:0051606	detection of stimulus	2/3304	3/13594	2.74	0.148482	0.690653	gene-LOC8062696/gene-LOC8069363	LOC8062696;LOC8069363	2	down
BP	GO:0070814	hydrogen sulfide biosynthetic process	2/3304	3/13594	2.74	0.148482	0.690653	gene-LOC8068326/gene-LOC8081871	LOC8068326;LOC8081871	2	down
BP	GO:0071479	cellular response to ionizing radiation	2/3304	3/13594	2.74	0.148482	0.690653	gene-LOC8059363/gene-LOC8082301	LOC8059363;LOC8082301	2	up
BP	GO:0071489	cellular response to red or far red light	2/3304	3/13594	2.74	0.148482	0.690653	gene-LOC8062696/gene-LOC8069363	LOC8062696;LOC8069363	2	down
BP	GO:0071824	protein-DNA complex subunit organization	2/3304	3/13594	2.74	0.148482	0.690653	gene-LOC110433320/gene-LOC110436628	LOC110433320;LOC110436628	2	down
BP	GO:0072329	monocarboxylic acid catabolic process	2/3304	3/13594	2.74	0.148482	0.690653	gene-LOC8054996/gene-LOC8054997	LOC8054996;LOC8054997	2	up
BP	GO:0101030	tRNA-guanine transglycosylation	2/3304	3/13594	2.74	0.148482	0.690653	gene-LOC8055996/gene-LOC8083860	LOC8055996;LOC8083860	2	up
BP	GO:1900055	regulation of leaf senescence	2/3304	3/13594	2.74	0.148482	0.690653	gene-LOC8069423/gene-LOC8070885	LOC8069423;LOC8070885	2	up
BP	GO:1901617	organic hydroxy compound biosynthetic process	2/3304	3/13594	2.74	0.148482	0.690653	gene-LOC110434649/gene-LOC8081403	LOC110434649;LOC8081403	2	up&down
BP	GO:1903602	thermospermine catabolic process	2/3304	3/13594	2.74	0.148482	0.690653	gene-LOC8074727/gene-LOC8082588	LOC8074727;LOC8082588	2	up
BP	GO:0000725	recombinational repair	4/3304	9/13594	1.83	0.152909	0.690653	gene-LOC8054437/gene-LOC8081647/gene-LOC8082472/gene-LOC8084528	LOC8054437;LOC8081647;LOC8082472;LOC8084528	4	up
BP	GO:0010091	trichome branching	4/3304	9/13594	1.83	0.152909	0.690653	gene-LOC8060800/gene-LOC8062759/gene-LOC8080654/gene-LOC8081929	LOC8060800;LOC8062759;LOC8080654;LOC8081929	4	down
BP	GO:0033962	cytoplasmic mRNA processing body assembly	4/3304	9/13594	1.83	0.152909	0.690653	gene-LOC8067493/gene-LOC8072123/gene-LOC8077763/gene-LOC8081372	LOC8067493;LOC8072123;LOC8077763;LOC8081372	4	up&down
BP	GO:0051156	glucose 6-phosphate metabolic process	4/3304	9/13594	1.83	0.152909	0.690653	gene-LOC8055699/gene-LOC8068947/gene-LOC8069810/gene-LOC8084358	LOC8055699;LOC8068947;LOC8069810;LOC8084358	4	up&down
BP	GO:0071028	nuclear mRNA surveillance	4/3304	9/13594	1.83	0.152909	0.690653	gene-LOC8060942/gene-LOC8069238/gene-LOC8072548/gene-LOC8079367	LOC8060942;LOC8069238;LOC8072548;LOC8079367	4	up
BP	GO:0071249	cellular response to nitrate	4/3304	9/13594	1.83	0.152909	0.690653	gene-LOC8069516/gene-LOC8076242/gene-LOC8078590/gene-LOC8083114	LOC8069516;LOC8076242;LOC8078590;LOC8083114	4	up&down
BP	GO:1901419	regulation of response to alcohol	4/3304	9/13594	1.83	0.152909	0.690653	gene-LOC8062759/gene-LOC8064508/gene-LOC8080654/gene-LOC8081929	LOC8062759;LOC8064508;LOC8080654;LOC8081929	4	down
BP	GO:1905957	regulation of cellular response to alcohol	4/3304	9/13594	1.83	0.152909	0.690653	gene-LOC8062759/gene-LOC8064508/gene-LOC8080654/gene-LOC8081929	LOC8062759;LOC8064508;LOC8080654;LOC8081929	4	down
BP	GO:0006865	amino acid transport	7/3304	19/13594	1.52	0.156295	0.690653	gene-LOC8062215/gene-LOC8064875/gene-LOC8072674/gene-LOC8075826/gene-LOC8081377/gene-LOC8082228/gene-LOC8083341	LOC8062215;LOC8064875;LOC8072674;LOC8075826;LOC8081377;LOC8082228;LOC8083341	7	up&down
BP	GO:0018105	peptidyl-serine phosphorylation	23/3304	77/13594	1.23	0.156489	0.690653	gene-LOC110432856/gene-LOC110434658/gene-LOC8054150/gene-LOC8054903/gene-LOC8056357/gene-LOC8057328/gene-LOC8060394/gene-LOC8060443/gene-LOC8061428/gene-LOC8063407/gene-LOC8064754/gene-LOC8065171/gene-LOC8066165/gene-LOC8067494/gene-LOC8068369/gene-LOC8069187/gene-LOC8070490/gene-LOC8073650/gene-LOC8075934/gene-LOC8076020/gene-LOC8084678/gene-LOC8084684/gene-LOC8085698	LOC110432856;LOC110434658;LOC8054150;LOC8054903;LOC8056357;LOC8057328;LOC8060394;LOC8060443;LOC8061428;LOC8063407;LOC8064754;LOC8065171;LOC8066165;LOC8067494;LOC8068369;LOC8069187;LOC8070490;LOC8073650;LOC8075934;LOC8076020;LOC8084678;LOC8084684;LOC8085698	23	up&down
BP	GO:0009058	biosynthetic process	37/3304	130/13594	1.17	0.156788	0.690653	Sorghum_bicolor_newGene_470/Sorghum_bicolor_newGene_4833/gene-LOC110429722/gene-LOC110429736/gene-LOC110432565/gene-LOC110432897/gene-LOC110433086/gene-LOC110433996/gene-LOC110434467/gene-LOC110434649/gene-LOC110434826/gene-LOC110435653/gene-LOC8054512/gene-LOC8056183/gene-LOC8056975/gene-LOC8056976/gene-LOC8057215/gene-LOC8057616/gene-LOC8057988/gene-LOC8058608/gene-LOC8059842/gene-LOC8060090/ge…	LOC110429722;LOC110429736;LOC110432565;LOC110432897;LOC110433086;LOC110433996;LOC110434467;LOC110434649;LOC110434826;LOC110435653;LOC8054512;LOC8056183;LOC8056975;LOC8056976;LOC8057215;LOC8057616;LOC8057988;LOC8058608;LOC8059842;LOC8060090;LOC8060102;LOC8060541;LOC8060853;LOC8063209;LOC8063302;LOC8064817;LOC8064818;LOC8064819;LOC8064820;LOC8068383;LOC8069288;LOC8069289;LOC8069670;LOC8081403;LOC80…	37	up&down
BP	GO:0006264	mitochondrial DNA replication	3/3304	6/13594	2.06	0.158546	0.690653	gene-LOC110430064/gene-LOC110432861/gene-LOC8054942	LOC110430064;LOC110432861;LOC8054942	3	up
BP	GO:0006538	glutamate catabolic process	3/3304	6/13594	2.06	0.158546	0.690653	gene-LOC8055934/gene-LOC8063364/gene-LOC8085236	LOC8055934;LOC8063364;LOC8085236	3	up
BP	GO:0006596	polyamine biosynthetic process	3/3304	6/13594	2.06	0.158546	0.690653	gene-LOC110432894/gene-LOC8059630/gene-LOC8062753	LOC110432894;LOC8059630;LOC8062753	3	up&down
BP	GO:0010476	gibberellin mediated signaling pathway	3/3304	6/13594	2.06	0.158546	0.690653	gene-LOC8062759/gene-LOC8080654/gene-LOC8081929	LOC8062759;LOC8080654;LOC8081929	3	down
BP	GO:0015969	guanosine tetraphosphate metabolic process	3/3304	6/13594	2.06	0.158546	0.690653	gene-LOC8073172/gene-LOC8080920/gene-LOC8081003	LOC8073172;LOC8080920;LOC8081003	3	up&down
BP	GO:0019740	nitrogen utilization	3/3304	6/13594	2.06	0.158546	0.690653	gene-LOC8057749/gene-LOC8062391/gene-LOC8072566	LOC8057749;LOC8062391;LOC8072566	3	up&down
BP	GO:0032787	monocarboxylic acid metabolic process	3/3304	6/13594	2.06	0.158546	0.690653	gene-LOC8054996/gene-LOC8054997/gene-LOC8081403	LOC8054996;LOC8054997;LOC8081403	3	up&down
BP	GO:0032984	macromolecular complex disassembly	3/3304	6/13594	2.06	0.158546	0.690653	gene-LOC110430244/gene-LOC8058733/gene-LOC8062252	LOC110430244;LOC8058733;LOC8062252	3	up&down
BP	GO:0042128	nitrate assimilation	3/3304	6/13594	2.06	0.158546	0.690653	gene-LOC8073590/gene-LOC8078943/gene-LOC8083522	LOC8073590;LOC8078943;LOC8083522	3	up&down
BP	GO:0043043	peptide biosynthetic process	3/3304	6/13594	2.06	0.158546	0.690653	Sorghum_bicolor_newGene_470/gene-LOC8059842/gene-LOC8060853	LOC8059842;LOC8060853	3	up&down
BP	GO:0050826	response to freezing	3/3304	6/13594	2.06	0.158546	0.690653	gene-LOC110431248/gene-LOC8055903/gene-LOC8082080	LOC110431248;LOC8055903;LOC8082080	3	up
BP	GO:0051096	positive regulation of helicase activity	3/3304	6/13594	2.06	0.158546	0.690653	gene-LOC110430064/gene-LOC8054942/gene-LOC8085890	LOC110430064;LOC8054942;LOC8085890	3	up
BP	GO:0055080	cation homeostasis	3/3304	6/13594	2.06	0.158546	0.690653	gene-LOC110433180/gene-LOC8057215/gene-LOC8085708	LOC110433180;LOC8057215;LOC8085708	3	up&down
BP	GO:0060918	auxin transport	3/3304	6/13594	2.06	0.158546	0.690653	gene-LOC8059797/gene-LOC8062114/gene-LOC8067920	LOC8059797;LOC8062114;LOC8067920	3	up&down
BP	GO:0070534	protein K63-linked ubiquitination	3/3304	6/13594	2.06	0.158546	0.690653	gene-LOC110433320/gene-LOC8059363/gene-LOC8076495	LOC110433320;LOC8059363;LOC8076495	3	up&down
BP	GO:0098771	inorganic ion homeostasis	3/3304	6/13594	2.06	0.158546	0.690653	gene-LOC110433180/gene-LOC8057215/gene-LOC8085708	LOC110433180;LOC8057215;LOC8085708	3	up&down
BP	GO:0034622	cellular macromolecular complex assembly	9/3304	26/13594	1.42	0.158556	0.690653	Sorghum_bicolor_newGene_1473/Sorghum_bicolor_newGene_470/Sorghum_bicolor_newGene_5508/gene-LOC110435340/gene-LOC110436628/gene-LOC8054345/gene-LOC8057912/gene-LOC8079089/gene-LOC8083190	LOC110435340;LOC110436628;LOC8054345;LOC8057912;LOC8079089;LOC8083190	9	up&down
BP	GO:0065003	macromolecular complex assembly	9/3304	26/13594	1.42	0.158556	0.690653	Sorghum_bicolor_newGene_1473/Sorghum_bicolor_newGene_470/Sorghum_bicolor_newGene_5508/gene-LOC110435340/gene-LOC110436628/gene-LOC8054345/gene-LOC8057912/gene-LOC8079089/gene-LOC8083190	LOC110435340;LOC110436628;LOC8054345;LOC8057912;LOC8079089;LOC8083190	9	up&down
BP	GO:0043207	response to external biotic stimulus	15/3304	48/13594	1.29	0.168859	0.690653	gene-LOC110429672/gene-LOC110431599/gene-LOC8054329/gene-LOC8056333/gene-LOC8057385/gene-LOC8059050/gene-LOC8061318/gene-LOC8063588/gene-LOC8068361/gene-LOC8072261/gene-LOC8072365/gene-LOC8082080/gene-LOC8084017/gene-LOC8084018/gene-LOC8084977	LOC110429672;LOC110431599;LOC8054329;LOC8056333;LOC8057385;LOC8059050;LOC8061318;LOC8063588;LOC8068361;LOC8072261;LOC8072365;LOC8082080;LOC8084017;LOC8084018;LOC8084977	15	up&down
BP	GO:0051707	response to other organism	15/3304	48/13594	1.29	0.168859	0.690653	gene-LOC110429672/gene-LOC110431599/gene-LOC8054329/gene-LOC8056333/gene-LOC8057385/gene-LOC8059050/gene-LOC8061318/gene-LOC8063588/gene-LOC8068361/gene-LOC8072261/gene-LOC8072365/gene-LOC8082080/gene-LOC8084017/gene-LOC8084018/gene-LOC8084977	LOC110429672;LOC110431599;LOC8054329;LOC8056333;LOC8057385;LOC8059050;LOC8061318;LOC8063588;LOC8068361;LOC8072261;LOC8072365;LOC8082080;LOC8084017;LOC8084018;LOC8084977	15	up&down
BP	GO:0090304	nucleic acid metabolic process	60/3304	220/13594	1.12	0.16933	0.690653	Sorghum_bicolor_newGene_1074/Sorghum_bicolor_newGene_305/gene-LOC110432540/gene-LOC110433001/gene-LOC110433320/gene-LOC8054211/gene-LOC8054220/gene-LOC8054383/gene-LOC8054724/gene-LOC8054732/gene-LOC8055213/gene-LOC8057874/gene-LOC8058454/gene-LOC8058969/gene-LOC8059842/gene-LOC8060236/gene-LOC8060642/gene-LOC8060853/gene-LOC8061054/gene-LOC8061100/gene-LOC8061889/gene-LOC8062236/gene-LOC8062832/…	LOC110432540;LOC110433001;LOC110433320;LOC8054211;LOC8054220;LOC8054383;LOC8054724;LOC8054732;LOC8055213;LOC8057874;LOC8058454;LOC8058969;LOC8059842;LOC8060236;LOC8060642;LOC8060853;LOC8061054;LOC8061100;LOC8061889;LOC8062236;LOC8062832;LOC8063807;LOC8064000;LOC8065559;LOC8065791;LOC8065930;LOC8066277;LOC8066709;LOC8067072;LOC8067411;LOC8067422;LOC8067984;LOC8068469;LOC8069928;LOC8070338;LOC80712…	60	up&down
BP	GO:0006094	gluconeogenesis	6/3304	16/13594	1.54	0.171594	0.690653	gene-LOC110430626/gene-LOC8057784/gene-LOC8060106/gene-LOC8060472/gene-LOC8069388/gene-LOC8077052	LOC110430626;LOC8057784;LOC8060106;LOC8060472;LOC8069388;LOC8077052	6	up&down
BP	GO:0006811	ion transport	6/3304	16/13594	1.54	0.171594	0.690653	gene-LOC110433180/gene-LOC8057215/gene-LOC8057521/gene-LOC8076242/gene-LOC8085460/gene-LOC8085708	LOC110433180;LOC8057215;LOC8057521;LOC8076242;LOC8085460;LOC8085708	6	up&down
BP	GO:0034976	response to endoplasmic reticulum stress	10/3304	30/13594	1.37	0.171921	0.690653	Sorghum_bicolor_newGene_1473/Sorghum_bicolor_newGene_5508/gene-LOC110435340/gene-LOC8056905/gene-LOC8057912/gene-LOC8071623/gene-LOC8074152/gene-LOC8079089/gene-LOC8080314/gene-LOC8083190	LOC110435340;LOC8056905;LOC8057912;LOC8071623;LOC8074152;LOC8079089;LOC8080314;LOC8083190	10	up&down
BP	GO:1901360	organic cyclic compound metabolic process	64/3304	236/13594	1.12	0.173165	0.690653	Sorghum_bicolor_newGene_1074/Sorghum_bicolor_newGene_305/gene-LOC110432540/gene-LOC110433001/gene-LOC110433320/gene-LOC8054211/gene-LOC8054220/gene-LOC8054383/gene-LOC8054724/gene-LOC8054732/gene-LOC8054896/gene-LOC8055213/gene-LOC8057144/gene-LOC8057215/gene-LOC8057874/gene-LOC8058454/gene-LOC8058969/gene-LOC8059842/gene-LOC8060236/gene-LOC8060642/gene-LOC8060853/gene-LOC8061054/gene-LOC8061100/…	LOC110432540;LOC110433001;LOC110433320;LOC8054211;LOC8054220;LOC8054383;LOC8054724;LOC8054732;LOC8054896;LOC8055213;LOC8057144;LOC8057215;LOC8057874;LOC8058454;LOC8058969;LOC8059842;LOC8060236;LOC8060642;LOC8060853;LOC8061054;LOC8061100;LOC8061889;LOC8062236;LOC8062832;LOC8063223;LOC8063807;LOC8064000;LOC8065559;LOC8065791;LOC8065930;LOC8066277;LOC8066709;LOC8067072;LOC8067411;LOC8067422;LOC80679…	64	up&down
BP	GO:0048584	positive regulation of response to stimulus	8/3304	23/13594	1.43	0.17451	0.690653	gene-LOC110433320/gene-LOC8054329/gene-LOC8055903/gene-LOC8059363/gene-LOC8075987/gene-LOC8078532/gene-LOC8081403/gene-LOC8082080	LOC110433320;LOC8054329;LOC8055903;LOC8059363;LOC8075987;LOC8078532;LOC8081403;LOC8082080	8	up&down
BP	GO:0051246	regulation of protein metabolic process	8/3304	23/13594	1.43	0.17451	0.690653	gene-LOC110434702/gene-LOC110436331/gene-LOC8064000/gene-LOC8064630/gene-LOC8065053/gene-LOC8071669/gene-LOC8073005/gene-LOC8073651	LOC110434702;LOC110436331;LOC8064000;LOC8064630;LOC8065053;LOC8071669;LOC8073005;LOC8073651	8	up&down
BP	GO:0009909	regulation of flower development	16/3304	52/13594	1.27	0.175803	0.690653	Sorghum_bicolor_newGene_4833/gene-LOC8057761/gene-LOC8058078/gene-LOC8058449/gene-LOC8058543/gene-LOC8059668/gene-LOC8060206/gene-LOC8065568/gene-LOC8068151/gene-LOC8070885/gene-LOC8073765/gene-LOC8076389/gene-LOC8078470/gene-LOC8079504/gene-LOC8082355/gene-LOC8082735	LOC8057761;LOC8058078;LOC8058449;LOC8058543;LOC8059668;LOC8060206;LOC8065568;LOC8068151;LOC8070885;LOC8073765;LOC8076389;LOC8078470;LOC8079504;LOC8082355;LOC8082735	16	up&down
BP	GO:0030244	cellulose biosynthetic process	13/3304	41/13594	1.3	0.176243	0.690653	Sorghum_bicolor_newGene_1852/gene-LOC110432834/gene-LOC8054430/gene-LOC8056543/gene-LOC8063748/gene-LOC8066890/gene-LOC8069637/gene-LOC8075579/gene-LOC8078050/gene-LOC8080185/gene-LOC8080953/gene-LOC8084109/gene-LOC8086448	LOC110432834;LOC8054430;LOC8056543;LOC8063748;LOC8066890;LOC8069637;LOC8075579;LOC8078050;LOC8080185;LOC8080953;LOC8084109;LOC8086448	13	up&down
BP	GO:0046483	heterocycle metabolic process	62/3304	229/13594	1.11	0.181388	0.690653	Sorghum_bicolor_newGene_1074/Sorghum_bicolor_newGene_305/gene-LOC110432540/gene-LOC110433001/gene-LOC110433320/gene-LOC8054211/gene-LOC8054220/gene-LOC8054383/gene-LOC8054724/gene-LOC8054732/gene-LOC8054896/gene-LOC8055213/gene-LOC8057215/gene-LOC8057874/gene-LOC8058454/gene-LOC8058969/gene-LOC8059842/gene-LOC8060236/gene-LOC8060642/gene-LOC8060853/gene-LOC8061054/gene-LOC8061100/gene-LOC8061889/…	LOC110432540;LOC110433001;LOC110433320;LOC8054211;LOC8054220;LOC8054383;LOC8054724;LOC8054732;LOC8054896;LOC8055213;LOC8057215;LOC8057874;LOC8058454;LOC8058969;LOC8059842;LOC8060236;LOC8060642;LOC8060853;LOC8061054;LOC8061100;LOC8061889;LOC8062236;LOC8062832;LOC8063807;LOC8064000;LOC8065559;LOC8065791;LOC8065930;LOC8066277;LOC8066709;LOC8067072;LOC8067411;LOC8067422;LOC8067984;LOC8068469;LOC80699…	62	up&down
BP	GO:0034641	cellular nitrogen compound metabolic process	63/3304	233/13594	1.11	0.182274	0.690653	Sorghum_bicolor_newGene_1074/Sorghum_bicolor_newGene_305/Sorghum_bicolor_newGene_470/gene-LOC110432540/gene-LOC110433001/gene-LOC110433320/gene-LOC8054211/gene-LOC8054220/gene-LOC8054383/gene-LOC8054724/gene-LOC8054732/gene-LOC8054896/gene-LOC8055213/gene-LOC8057215/gene-LOC8057874/gene-LOC8058454/gene-LOC8058969/gene-LOC8059842/gene-LOC8060236/gene-LOC8060642/gene-LOC8060853/gene-LOC8061054/gene…	LOC110432540;LOC110433001;LOC110433320;LOC8054211;LOC8054220;LOC8054383;LOC8054724;LOC8054732;LOC8054896;LOC8055213;LOC8057215;LOC8057874;LOC8058454;LOC8058969;LOC8059842;LOC8060236;LOC8060642;LOC8060853;LOC8061054;LOC8061100;LOC8061889;LOC8062236;LOC8062832;LOC8063807;LOC8064000;LOC8065559;LOC8065791;LOC8065930;LOC8066277;LOC8066709;LOC8067072;LOC8067411;LOC8067422;LOC8067984;LOC8068469;LOC80699…	63	up&down
BP	GO:0006817	phosphate ion transport	5/3304	13/13594	1.58	0.188779	0.690653	gene-LOC8054833/gene-LOC8056420/gene-LOC8067767/gene-LOC8071390/gene-LOC8074577	LOC8054833;LOC8056420;LOC8067767;LOC8071390;LOC8074577	5	up&down
BP	GO:0010150	leaf senescence	7/3304	20/13594	1.44	0.192706	0.690653	gene-LOC110435671/gene-LOC8061318/gene-LOC8069423/gene-LOC8079402/gene-LOC8084017/gene-LOC8084018/gene-LOC8084977	LOC110435671;LOC8061318;LOC8069423;LOC8079402;LOC8084017;LOC8084018;LOC8084977	7	up&down
BP	GO:0005975	carbohydrate metabolic process	90/3304	341/13594	1.09	0.197796	0.690653	gene-LOC110430279/gene-LOC110430794/gene-LOC110432221/gene-LOC110432520/gene-LOC110433293/gene-LOC110433451/gene-LOC110434320/gene-LOC110434887/gene-LOC110435588/gene-LOC110436976/gene-LOC8054238/gene-LOC8054394/gene-LOC8054659/gene-LOC8054752/gene-LOC8054770/gene-LOC8055966/gene-LOC8056206/gene-LOC8056382/gene-LOC8056503/gene-LOC8056623/gene-LOC8056947/gene-LOC8057142/gene-LOC8057936/gene-LOC805…	LOC110430279;LOC110430794;LOC110432221;LOC110432520;LOC110433293;LOC110433451;LOC110434320;LOC110434887;LOC110435588;LOC110436976;LOC8054238;LOC8054394;LOC8054659;LOC8054752;LOC8054770;LOC8055966;LOC8056206;LOC8056382;LOC8056503;LOC8056623;LOC8056947;LOC8057142;LOC8057936;LOC8058267;LOC8058343;LOC8058490;LOC8059621;LOC8060060;LOC8060192;LOC8060193;LOC8060309;LOC8060548;LOC8060751;LOC8061087;LOC80…	90	up&down
BP	GO:0090351	seedling development	10/3304	31/13594	1.33	0.201636	0.690653	Sorghum_bicolor_newGene_1074/Sorghum_bicolor_newGene_3026/Sorghum_bicolor_newGene_3027/Sorghum_bicolor_newGene_305/gene-LOC110431995/gene-LOC8057874/gene-LOC8065791/gene-LOC8069889/gene-LOC8084494/gene-LOC8085624	LOC110431995;LOC8057874;LOC8065791;LOC8069889;LOC8084494;LOC8085624	10	up&down
BP	GO:0006486	protein glycosylation	27/3304	95/13594	1.17	0.204577	0.690653	gene-LOC110433130/gene-LOC110433293/gene-LOC8055970/gene-LOC8056009/gene-LOC8056801/gene-LOC8058221/gene-LOC8059388/gene-LOC8059512/gene-LOC8060223/gene-LOC8061073/gene-LOC8061105/gene-LOC8061139/gene-LOC8065587/gene-LOC8066101/gene-LOC8068925/gene-LOC8070548/gene-LOC8073376/gene-LOC8075086/gene-LOC8076104/gene-LOC8077143/gene-LOC8079152/gene-LOC8079802/gene-LOC8079829/gene-LOC8081038/gene-LOC808…	LOC110433130;LOC110433293;LOC8055970;LOC8056009;LOC8056801;LOC8058221;LOC8059388;LOC8059512;LOC8060223;LOC8061073;LOC8061105;LOC8061139;LOC8065587;LOC8066101;LOC8068925;LOC8070548;LOC8073376;LOC8075086;LOC8076104;LOC8077143;LOC8079152;LOC8079802;LOC8079829;LOC8081038;LOC8083288;LOC8083690;LOC8085492	27	up&down
BP	GO:0005985	sucrose metabolic process	4/3304	10/13594	1.65	0.20805	0.690653	gene-LOC110431014/gene-LOC8056263/gene-LOC8071544/gene-LOC8077078	LOC110431014;LOC8056263;LOC8071544;LOC8077078	4	up&down
BP	GO:0009086	methionine biosynthetic process	4/3304	10/13594	1.65	0.20805	0.690653	gene-LOC110429673/gene-LOC110431907/gene-LOC8072141/gene-LOC8085911	LOC110429673;LOC110431907;LOC8072141;LOC8085911	4	up&down
BP	GO:0010114	response to red light	4/3304	10/13594	1.65	0.20805	0.690653	gene-LOC8060068/gene-LOC8063218/gene-LOC8082252/gene-LOC8082929	LOC8060068;LOC8063218;LOC8082252;LOC8082929	4	up&down
BP	GO:0042594	response to starvation	4/3304	10/13594	1.65	0.20805	0.690653	gene-LOC8069501/gene-LOC8072149/gene-LOC8076936/gene-LOC8085043	LOC8069501;LOC8072149;LOC8076936;LOC8085043	4	up&down
BP	GO:0045332	phospholipid translocation	4/3304	10/13594	1.65	0.20805	0.690653	gene-LOC8061991/gene-LOC8064926/gene-LOC8066577/gene-LOC8073506	LOC8061991;LOC8064926;LOC8066577;LOC8073506	4	up
BP	GO:0033993	response to lipid	14/3304	46/13594	1.25	0.20912	0.690653	gene-LOC8054342/gene-LOC8056333/gene-LOC8059363/gene-LOC8062759/gene-LOC8065742/gene-LOC8066207/gene-LOC8067572/gene-LOC8070280/gene-LOC8072149/gene-LOC8072902/gene-LOC8073213/gene-LOC8073406/gene-LOC8080654/gene-LOC8081929	LOC8054342;LOC8056333;LOC8059363;LOC8062759;LOC8065742;LOC8066207;LOC8067572;LOC8070280;LOC8072149;LOC8072902;LOC8073213;LOC8073406;LOC8080654;LOC8081929	14	up&down
BP	GO:0042026	protein refolding	14/3304	46/13594	1.25	0.20912	0.690653	Sorghum_bicolor_newGene_1788/Sorghum_bicolor_newGene_4449/Sorghum_bicolor_newGene_4575/gene-LOC110430498/gene-LOC8054132/gene-LOC8055880/gene-LOC8057776/gene-LOC8066281/gene-LOC8066921/gene-LOC8072550/gene-LOC8074234/gene-LOC8079407/gene-LOC8084921/gene-LOC8084930	LOC110430498;LOC8054132;LOC8055880;LOC8057776;LOC8066281;LOC8066921;LOC8072550;LOC8074234;LOC8079407;LOC8084921;LOC8084930	14	up&down
BP	GO:0099402	plant organ development	18/3304	61/13594	1.21	0.209192	0.690653	Sorghum_bicolor_newGene_4833/gene-LOC8058969/gene-LOC8060622/gene-LOC8061318/gene-LOC8061806/gene-LOC8062114/gene-LOC8062696/gene-LOC8065930/gene-LOC8069135/gene-LOC8069501/gene-LOC8073765/gene-LOC8080042/gene-LOC8081417/gene-LOC8083114/gene-LOC8084017/gene-LOC8084018/gene-LOC8084977/gene-LOC8085460	LOC8058969;LOC8060622;LOC8061318;LOC8061806;LOC8062114;LOC8062696;LOC8065930;LOC8069135;LOC8069501;LOC8073765;LOC8080042;LOC8081417;LOC8083114;LOC8084017;LOC8084018;LOC8084977;LOC8085460	18	up&down
BP	GO:0006725	cellular aromatic compound metabolic process	63/3304	236/13594	1.1	0.214235	0.690653	Sorghum_bicolor_newGene_1074/Sorghum_bicolor_newGene_305/gene-LOC110432540/gene-LOC110433001/gene-LOC110433320/gene-LOC8054211/gene-LOC8054220/gene-LOC8054383/gene-LOC8054724/gene-LOC8054732/gene-LOC8054896/gene-LOC8055213/gene-LOC8057215/gene-LOC8057874/gene-LOC8058454/gene-LOC8058969/gene-LOC8059842/gene-LOC8060236/gene-LOC8060642/gene-LOC8060853/gene-LOC8061011/gene-LOC8061054/gene-LOC8061100/…	LOC110432540;LOC110433001;LOC110433320;LOC8054211;LOC8054220;LOC8054383;LOC8054724;LOC8054732;LOC8054896;LOC8055213;LOC8057215;LOC8057874;LOC8058454;LOC8058969;LOC8059842;LOC8060236;LOC8060642;LOC8060853;LOC8061011;LOC8061054;LOC8061100;LOC8061889;LOC8062236;LOC8062832;LOC8063807;LOC8064000;LOC8065559;LOC8065791;LOC8065930;LOC8066277;LOC8066709;LOC8067072;LOC8067411;LOC8067422;LOC8067984;LOC80684…	63	up&down
BP	GO:0031146	SCF-dependent proteasomal ubiquitin-dependent protein catabolic process	15/3304	50/13594	1.23	0.215742	0.690653	gene-LOC110433078/gene-LOC8054953/gene-LOC8055404/gene-LOC8056395/gene-LOC8060688/gene-LOC8061467/gene-LOC8063136/gene-LOC8065078/gene-LOC8073954/gene-LOC8077674/gene-LOC8079816/gene-LOC8080298/gene-LOC8080646/gene-LOC8084649/gene-LOC8085666	LOC110433078;LOC8054953;LOC8055404;LOC8056395;LOC8060688;LOC8061467;LOC8063136;LOC8065078;LOC8073954;LOC8077674;LOC8079816;LOC8080298;LOC8080646;LOC8084649;LOC8085666	15	up&down
BP	GO:0046686	response to cadmium ion	15/3304	50/13594	1.23	0.215742	0.690653	gene-LOC110430724/gene-LOC110433457/gene-LOC110434161/gene-LOC110434826/gene-LOC8055934/gene-LOC8059624/gene-LOC8062274/gene-LOC8065485/gene-LOC8071156/gene-LOC8074301/gene-LOC8074509/gene-LOC8076488/gene-LOC8077052/gene-LOC8080860/gene-LOC8081403	LOC110430724;LOC110433457;LOC110434161;LOC110434826;LOC8055934;LOC8059624;LOC8062274;LOC8065485;LOC8071156;LOC8074301;LOC8074509;LOC8076488;LOC8077052;LOC8080860;LOC8081403	15	up&down
BP	GO:0071310	cellular response to organic substance	15/3304	50/13594	1.23	0.215742	0.690653	Sorghum_bicolor_newGene_1473/Sorghum_bicolor_newGene_5508/gene-LOC110435340/gene-LOC8057912/gene-LOC8059363/gene-LOC8062759/gene-LOC8069501/gene-LOC8070048/gene-LOC8079089/gene-LOC8080654/gene-LOC8081929/gene-LOC8082080/gene-LOC8082841/gene-LOC8083114/gene-LOC8083190	LOC110435340;LOC8057912;LOC8059363;LOC8062759;LOC8069501;LOC8070048;LOC8079089;LOC8080654;LOC8081929;LOC8082080;LOC8082841;LOC8083114;LOC8083190	15	up&down
BP	GO:0036211	protein modification process	20/3304	69/13594	1.19	0.218333	0.690653	gene-LOC110433320/gene-LOC110436572/gene-LOC8055032/gene-LOC8058043/gene-LOC8058733/gene-LOC8059363/gene-LOC8061806/gene-LOC8062252/gene-LOC8062475/gene-LOC8062696/gene-LOC8066207/gene-LOC8068361/gene-LOC8069501/gene-LOC8070048/gene-LOC8070106/gene-LOC8075716/gene-LOC8080042/gene-LOC8080295/gene-LOC8082080/gene-LOC8083277	LOC110433320;LOC110436572;LOC8055032;LOC8058043;LOC8058733;LOC8059363;LOC8061806;LOC8062252;LOC8062475;LOC8062696;LOC8066207;LOC8068361;LOC8069501;LOC8070048;LOC8070106;LOC8075716;LOC8080042;LOC8080295;LOC8082080;LOC8083277	20	up&down
BP	GO:0005982	starch metabolic process	3/3304	7/13594	1.76	0.229254	0.690653	gene-LOC8059621/gene-LOC8062676/gene-LOC8075258	LOC8059621;LOC8062676;LOC8075258	3	down
BP	GO:0005987	sucrose catabolic process	3/3304	7/13594	1.76	0.229254	0.690653	gene-LOC8061047/gene-LOC8073667/gene-LOC8086319	LOC8061047;LOC8073667;LOC8086319	3	up
BP	GO:0006672	ceramide metabolic process	3/3304	7/13594	1.76	0.229254	0.690653	gene-LOC110434916/gene-LOC8056612/gene-LOC8059752	LOC110434916;LOC8056612;LOC8059752	3	up&down
BP	GO:0006857	oligopeptide transport	3/3304	7/13594	1.76	0.229254	0.690653	gene-LOC8058104/gene-LOC8059535/gene-LOC8069535	LOC8058104;LOC8059535;LOC8069535	3	down
BP	GO:0006878	cellular copper ion homeostasis	3/3304	7/13594	1.76	0.229254	0.690653	gene-LOC110432205/gene-LOC8059624/gene-LOC8075294	LOC110432205;LOC8059624;LOC8075294	3	up&down
BP	GO:0007076	mitotic chromosome condensation	3/3304	7/13594	1.76	0.229254	0.690653	gene-LOC110433001/gene-LOC8061517/gene-LOC8066341	LOC110433001;LOC8061517;LOC8066341	3	up&down
BP	GO:0009864	induced systemic resistance, jasmonic acid mediated signaling pathway	3/3304	7/13594	1.76	0.229254	0.690653	gene-LOC110431046/gene-LOC8063218/gene-LOC8065295	LOC110431046;LOC8063218;LOC8065295	3	up&down
BP	GO:0010025	wax biosynthetic process	3/3304	7/13594	1.76	0.229254	0.690653	gene-LOC8060800/gene-LOC8075746/gene-LOC8077615	LOC8060800;LOC8075746;LOC8077615	3	up&down
BP	GO:0010152	pollen maturation	3/3304	7/13594	1.76	0.229254	0.690653	gene-LOC8054150/gene-LOC8069501/gene-LOC8083114	LOC8054150;LOC8069501;LOC8083114	3	up&down
BP	GO:0010239	chloroplast mRNA processing	3/3304	7/13594	1.76	0.229254	0.690653	gene-LOC8073870/gene-LOC8079659/gene-LOC8081724	LOC8073870;LOC8079659;LOC8081724	3	down
BP	GO:0015706	nitrate transport	3/3304	7/13594	1.76	0.229254	0.690653	gene-LOC8069516/gene-LOC8076242/gene-LOC8078590	LOC8069516;LOC8076242;LOC8078590	3	up&down
BP	GO:0019375	galactolipid biosynthetic process	3/3304	7/13594	1.76	0.229254	0.690653	gene-LOC8061778/gene-LOC8064233/gene-LOC8070659	LOC8061778;LOC8064233;LOC8070659	3	up&down
BP	GO:0031425	chloroplast RNA processing	3/3304	7/13594	1.76	0.229254	0.690653	gene-LOC8056885/gene-LOC8058681/gene-LOC8061176	LOC8056885;LOC8058681;LOC8061176	3	up&down
BP	GO:0043604	amide biosynthetic process	3/3304	7/13594	1.76	0.229254	0.690653	Sorghum_bicolor_newGene_470/gene-LOC8059842/gene-LOC8060853	LOC8059842;LOC8060853	3	up&down
BP	GO:0045842	positive regulation of mitotic metaphase/anaphase transition	3/3304	7/13594	1.76	0.229254	0.690653	gene-LOC8078876/gene-LOC8081092/gene-LOC8082701	LOC8078876;LOC8081092;LOC8082701	3	up
BP	GO:0071241	cellular response to inorganic substance	3/3304	7/13594	1.76	0.229254	0.690653	gene-LOC8059363/gene-LOC8076242/gene-LOC8083114	LOC8059363;LOC8076242;LOC8083114	3	up&down
BP	GO:0090333	regulation of stomatal closure	3/3304	7/13594	1.76	0.229254	0.690653	gene-LOC8057613/gene-LOC8069360/gene-LOC8071736	LOC8057613;LOC8069360;LOC8071736	3	up&down
BP	GO:0009555	pollen development	18/3304	62/13594	1.19	0.231665	0.690653	gene-LOC110431248/gene-LOC8055441/gene-LOC8057977/gene-LOC8061047/gene-LOC8061560/gene-LOC8061784/gene-LOC8063473/gene-LOC8063588/gene-LOC8069501/gene-LOC8070557/gene-LOC8073376/gene-LOC8073651/gene-LOC8073859/gene-LOC8082420/gene-LOC8082472/gene-LOC8083114/gene-LOC8085395/gene-LOC8085478	LOC110431248;LOC8055441;LOC8057977;LOC8061047;LOC8061560;LOC8061784;LOC8063473;LOC8063588;LOC8069501;LOC8070557;LOC8073376;LOC8073651;LOC8073859;LOC8082420;LOC8082472;LOC8083114;LOC8085395;LOC8085478	18	up&down
BP	GO:0006002	fructose 6-phosphate metabolic process	7/3304	21/13594	1.37	0.232088	0.690653	gene-LOC110430626/gene-LOC110430758/gene-LOC8060106/gene-LOC8065903/gene-LOC8069388/gene-LOC8070372/gene-LOC8075677	LOC110430626;LOC110430758;LOC8060106;LOC8065903;LOC8069388;LOC8070372;LOC8075677	7	up&down
BP	GO:0140053	mitochondrial gene expression	7/3304	21/13594	1.37	0.232088	0.690653	Sorghum_bicolor_newGene_1074/Sorghum_bicolor_newGene_305/gene-LOC8057874/gene-LOC8059842/gene-LOC8060853/gene-LOC8065791/gene-LOC8085624	LOC8057874;LOC8059842;LOC8060853;LOC8065791;LOC8085624	7	up&down
BP	GO:0043632	modification-dependent macromolecule catabolic process	10/3304	32/13594	1.29	0.233339	0.690653	gene-LOC110433320/gene-LOC110434702/gene-LOC8056905/gene-LOC8058043/gene-LOC8059154/gene-LOC8059363/gene-LOC8065053/gene-LOC8066207/gene-LOC8071669/gene-LOC8075716	LOC110433320;LOC110434702;LOC8056905;LOC8058043;LOC8059154;LOC8059363;LOC8065053;LOC8066207;LOC8071669;LOC8075716	10	up&down
BP	GO:0000373	Group II intron splicing	5/3304	14/13594	1.47	0.238262	0.690653	Sorghum_bicolor_newGene_305/gene-LOC8060570/gene-LOC8073870/gene-LOC8083490/gene-LOC8084142	LOC8060570;LOC8073870;LOC8083490;LOC8084142	5	up&down
BP	GO:0051017	actin filament bundle assembly	5/3304	14/13594	1.47	0.238262	0.690653	gene-LOC8066522/gene-LOC8070783/gene-LOC8071774/gene-LOC8078085/gene-LOC8078891	LOC8066522;LOC8070783;LOC8071774;LOC8078085;LOC8078891	5	up&down
BP	GO:0009737	response to abscisic acid	28/3304	101/13594	1.14	0.24271	0.690653	gene-LOC110430724/gene-LOC110437137/gene-LOC8054342/gene-LOC8054689/gene-LOC8056333/gene-LOC8056555/gene-LOC8057613/gene-LOC8060342/gene-LOC8062766/gene-LOC8062929/gene-LOC8063218/gene-LOC8065742/gene-LOC8066207/gene-LOC8070280/gene-LOC8070885/gene-LOC8072149/gene-LOC8072487/gene-LOC8073213/gene-LOC8073406/gene-LOC8073794/gene-LOC8073921/gene-LOC8075538/gene-LOC8075790/gene-LOC8075845/gene-LOC807…	LOC110430724;LOC110437137;LOC8054342;LOC8054689;LOC8056333;LOC8056555;LOC8057613;LOC8060342;LOC8062766;LOC8062929;LOC8063218;LOC8065742;LOC8066207;LOC8070280;LOC8070885;LOC8072149;LOC8072487;LOC8073213;LOC8073406;LOC8073794;LOC8073921;LOC8075538;LOC8075790;LOC8075845;LOC8077615;LOC8077628;LOC8079331;LOC8080496	28	up&down
BP	GO:0000024	maltose biosynthetic process	1/3304	1/13594	4.11	0.243048	0.690653	gene-LOC8058060	LOC8058060	1	up
BP	GO:0000050	urea cycle	1/3304	1/13594	4.11	0.243048	0.690653	gene-LOC8086129	LOC8086129	1	up
BP	GO:0000053	argininosuccinate metabolic process	1/3304	1/13594	4.11	0.243048	0.690653	gene-LOC8086129	LOC8086129	1	up
BP	GO:0000086	G2/M transition of mitotic cell cycle	1/3304	1/13594	4.11	0.243048	0.690653	gene-LOC8081952	LOC8081952	1	up
BP	GO:0000165	MAPK cascade	1/3304	1/13594	4.11	0.243048	0.690653	gene-LOC8059363	LOC8059363	1	up
BP	GO:0000735	removal of nonhomologous ends	1/3304	1/13594	4.11	0.243048	0.690653	gene-LOC8085890	LOC8085890	1	up
BP	GO:0000740	nuclear membrane fusion	1/3304	1/13594	4.11	0.243048	0.690653	gene-LOC8066921	LOC8066921	1	down
BP	GO:0001188	RNA polymerase I transcriptional preinitiation complex assembly	1/3304	1/13594	4.11	0.243048	0.690653	gene-LOC8067921	LOC8067921	1	down
BP	GO:0001775	cell activation	1/3304	1/13594	4.11	0.243048	0.690653	gene-LOC110433320	LOC110433320	1	down
BP	GO:0002204	somatic recombination of immunoglobulin genes involved in immune response	1/3304	1/13594	4.11	0.243048	0.690653	gene-LOC110433320	LOC110433320	1	down
BP	GO:0002208	somatic diversification of immunoglobulins involved in immune response	1/3304	1/13594	4.11	0.243048	0.690653	gene-LOC110433320	LOC110433320	1	down
BP	GO:0002218	activation of innate immune response	1/3304	1/13594	4.11	0.243048	0.690653	gene-LOC8054329	LOC8054329	1	up
BP	GO:0002250	adaptive immune response	1/3304	1/13594	4.11	0.243048	0.690653	gene-LOC110433320	LOC110433320	1	down
BP	GO:0002253	activation of immune response	1/3304	1/13594	4.11	0.243048	0.690653	gene-LOC8054329	LOC8054329	1	up
BP	GO:0002262	myeloid cell homeostasis	1/3304	1/13594	4.11	0.243048	0.690653	gene-LOC8057215	LOC8057215	1	up
BP	GO:0002263	cell activation involved in immune response	1/3304	1/13594	4.11	0.243048	0.690653	gene-LOC110433320	LOC110433320	1	down
BP	GO:0002285	lymphocyte activation involved in immune response	1/3304	1/13594	4.11	0.243048	0.690653	gene-LOC110433320	LOC110433320	1	down
BP	GO:0002312	B cell activation involved in immune response	1/3304	1/13594	4.11	0.243048	0.690653	gene-LOC110433320	LOC110433320	1	down
BP	GO:0002366	leukocyte activation involved in immune response	1/3304	1/13594	4.11	0.243048	0.690653	gene-LOC110433320	LOC110433320	1	down
BP	GO:0002381	immunoglobulin production involved in immunoglobulin mediated immune response	1/3304	1/13594	4.11	0.243048	0.690653	gene-LOC110433320	LOC110433320	1	down
BP	GO:0002443	leukocyte mediated immunity	1/3304	1/13594	4.11	0.243048	0.690653	gene-LOC110433320	LOC110433320	1	down
BP	GO:0002449	lymphocyte mediated immunity	1/3304	1/13594	4.11	0.243048	0.690653	gene-LOC110433320	LOC110433320	1	down
BP	GO:0002460	adaptive immune response based on somatic recombination of immune receptors built from immunoglobulin superfamily domains	1/3304	1/13594	4.11	0.243048	0.690653	gene-LOC110433320	LOC110433320	1	down
BP	GO:0002562	somatic diversification of immune receptors via germline recombination within a single locus	1/3304	1/13594	4.11	0.243048	0.690653	gene-LOC110433320	LOC110433320	1	down
BP	GO:0002933	lipid hydroxylation	1/3304	1/13594	4.11	0.243048	0.690653	gene-LOC8074081	LOC8074081	1	up
BP	GO:0002939	tRNA N1-guanine methylation	1/3304	1/13594	4.11	0.243048	0.690653	gene-LOC8069667	LOC8069667	1	down
BP	GO:0006022	aminoglycan metabolic process	1/3304	1/13594	4.11	0.243048	0.690653	gene-LOC8059050	LOC8059050	1	up
BP	GO:0006026	aminoglycan catabolic process	1/3304	1/13594	4.11	0.243048	0.690653	gene-LOC8059050	LOC8059050	1	up
BP	GO:0006030	chitin metabolic process	1/3304	1/13594	4.11	0.243048	0.690653	gene-LOC8059050	LOC8059050	1	up
BP	GO:0006040	amino sugar metabolic process	1/3304	1/13594	4.11	0.243048	0.690653	gene-LOC8059050	LOC8059050	1	up
BP	GO:0006047	UDP-N-acetylglucosamine metabolic process	1/3304	1/13594	4.11	0.243048	0.690653	gene-LOC8070372	LOC8070372	1	up
BP	GO:0006089	lactate metabolic process	1/3304	1/13594	4.11	0.243048	0.690653	gene-LOC8081403	LOC8081403	1	down
BP	GO:0006097	glyoxylate cycle	1/3304	1/13594	4.11	0.243048	0.690653	gene-LOC8073689	LOC8073689	1	up
BP	GO:0006154	adenosine catabolic process	1/3304	1/13594	4.11	0.243048	0.690653	gene-LOC8073143	LOC8073143	1	down
BP	GO:0006178	guanine salvage	1/3304	1/13594	4.11	0.243048	0.690653	gene-LOC8064204	LOC8064204	1	up
BP	GO:0006226	dUMP biosynthetic process	1/3304	1/13594	4.11	0.243048	0.690653	gene-LOC8056741	LOC8056741	1	up
BP	GO:0006362	transcription elongation from RNA polymerase I promoter	1/3304	1/13594	4.11	0.243048	0.690653	gene-LOC8067921	LOC8067921	1	down
BP	GO:0006573	valine metabolic process	1/3304	1/13594	4.11	0.243048	0.690653	gene-LOC8075050	LOC8075050	1	up
BP	GO:0006651	diacylglycerol biosynthetic process	1/3304	1/13594	4.11	0.243048	0.690653	gene-LOC8081439	LOC8081439	1	up
BP	GO:0006679	glucosylceramide biosynthetic process	1/3304	1/13594	4.11	0.243048	0.690653	gene-LOC8056135	LOC8056135	1	down
BP	GO:0006750	glutathione biosynthetic process	1/3304	1/13594	4.11	0.243048	0.690653	gene-LOC8071269	LOC8071269	1	up
BP	GO:0006799	polyphosphate biosynthetic process	1/3304	1/13594	4.11	0.243048	0.690653	gene-LOC8056420	LOC8056420	1	down
BP	GO:0006982	response to lipid hydroperoxide	1/3304	1/13594	4.11	0.243048	0.690653	gene-LOC8081595	LOC8081595	1	down
BP	GO:0007130	synaptonemal complex assembly	1/3304	1/13594	4.11	0.243048	0.690653	gene-LOC110433001	LOC110433001	1	down
BP	GO:0007254	JNK cascade	1/3304	1/13594	4.11	0.243048	0.690653	gene-LOC8059363	LOC8059363	1	up
BP	GO:0007638	mechanosensory behavior	1/3304	1/13594	4.11	0.243048	0.690653	gene-LOC8085460	LOC8085460	1	down
BP	GO:0009220	pyrimidine ribonucleotide biosynthetic process	1/3304	1/13594	4.11	0.243048	0.690653	gene-LOC8085865	LOC8085865	1	up
BP	GO:0009268	response to pH	1/3304	1/13594	4.11	0.243048	0.690653	gene-LOC8068935	LOC8068935	1	up
BP	GO:0009270	response to humidity	1/3304	1/13594	4.11	0.243048	0.690653	gene-LOC8057613	LOC8057613	1	down
BP	GO:0009405	pathogenesis	1/3304	1/13594	4.11	0.243048	0.690653	gene-LOC110433444	LOC110433444	1	down
BP	GO:0009438	methylglyoxal metabolic process	1/3304	1/13594	4.11	0.243048	0.690653	gene-LOC8081403	LOC8081403	1	down
BP	GO:0009610	response to symbiotic fungus	1/3304	1/13594	4.11	0.243048	0.690653	gene-LOC8085351	LOC8085351	1	up
BP	GO:0009647	skotomorphogenesis	1/3304	1/13594	4.11	0.243048	0.690653	gene-LOC8069801	LOC8069801	1	down
BP	GO:0009750	response to fructose	1/3304	1/13594	4.11	0.243048	0.690653	gene-LOC8057083	LOC8057083	1	down
BP	GO:0009765	photosynthesis, light harvesting	1/3304	1/13594	4.11	0.243048	0.690653	gene-LOC110430685	LOC110430685	1	down
BP	GO:0009819	drought recovery	1/3304	1/13594	4.11	0.243048	0.690653	gene-LOC8065742	LOC8065742	1	down
BP	GO:0009970	cellular response to sulfate starvation	1/3304	1/13594	4.11	0.243048	0.690653	gene-LOC8080261	LOC8080261	1	down
BP	GO:0010086	embryonic root morphogenesis	1/3304	1/13594	4.11	0.243048	0.690653	gene-LOC8075742	LOC8075742	1	up
BP	GO:0010113	negative regulation of systemic acquired resistance	1/3304	1/13594	4.11	0.243048	0.690653	gene-LOC8077635	LOC8077635	1	up
BP	GO:0010120	camalexin biosynthetic process	1/3304	1/13594	4.11	0.243048	0.690653	gene-LOC110431248	LOC110431248	1	up
BP	GO:0010189	vitamin E biosynthetic process	1/3304	1/13594	4.11	0.243048	0.690653	gene-LOC8070303	LOC8070303	1	down
BP	GO:0010198	synergid death	1/3304	1/13594	4.11	0.243048	0.690653	gene-LOC8066921	LOC8066921	1	down
BP	GO:0010335	response to non-ionic osmotic stress	1/3304	1/13594	4.11	0.243048	0.690653	gene-LOC8081595	LOC8081595	1	down
BP	GO:0010359	regulation of anion channel activity	1/3304	1/13594	4.11	0.243048	0.690653	gene-LOC8066793	LOC8066793	1	up
BP	GO:0010439	regulation of glucosinolate biosynthetic process	1/3304	1/13594	4.11	0.243048	0.690653	gene-LOC8067482	LOC8067482	1	down
BP	GO:0010446	response to alkaline pH	1/3304	1/13594	4.11	0.243048	0.690653	gene-LOC8055934	LOC8055934	1	up
BP	GO:0010555	response to mannitol	1/3304	1/13594	4.11	0.243048	0.690653	gene-LOC8054689	LOC8054689	1	up
BP	GO:0010597	green leaf volatile biosynthetic process	1/3304	1/13594	4.11	0.243048	0.690653	gene-LOC8066501	LOC8066501	1	down
BP	GO:0010822	positive regulation of mitochondrion organization	1/3304	1/13594	4.11	0.243048	0.690653	gene-LOC8072111	LOC8072111	1	up
BP	GO:0010833	telomere maintenance via telomere lengthening	1/3304	1/13594	4.11	0.243048	0.690653	gene-LOC8065386	LOC8065386	1	up
BP	GO:0010921	regulation of phosphatase activity	1/3304	1/13594	4.11	0.243048	0.690653	gene-LOC8073651	LOC8073651	1	up
BP	GO:0015709	thiosulfate transport	1/3304	1/13594	4.11	0.243048	0.690653	gene-LOC8056910	LOC8056910	1	up
BP	GO:0015729	oxaloacetate transport	1/3304	1/13594	4.11	0.243048	0.690653	gene-LOC8056910	LOC8056910	1	up
BP	GO:0015741	fumarate transport	1/3304	1/13594	4.11	0.243048	0.690653	gene-LOC8081428	LOC8081428	1	up
BP	GO:0015744	succinate transport	1/3304	1/13594	4.11	0.243048	0.690653	gene-LOC8081428	LOC8081428	1	up
BP	GO:0015851	nucleobase transport	1/3304	1/13594	4.11	0.243048	0.690653	gene-LOC8076060	LOC8076060	1	down
BP	GO:0016045	detection of bacterium	1/3304	1/13594	4.11	0.243048	0.690653	gene-LOC8066793	LOC8066793	1	up
BP	GO:0016064	immunoglobulin mediated immune response	1/3304	1/13594	4.11	0.243048	0.690653	gene-LOC110433320	LOC110433320	1	down
BP	GO:0016447	somatic recombination of immunoglobulin gene segments	1/3304	1/13594	4.11	0.243048	0.690653	gene-LOC110433320	LOC110433320	1	down
BP	GO:0016572	histone phosphorylation	1/3304	1/13594	4.11	0.243048	0.690653	gene-LOC8072354	LOC8072354	1	up
BP	GO:0017014	protein nitrosylation	1/3304	1/13594	4.11	0.243048	0.690653	gene-LOC110430724	LOC110430724	1	down
BP	GO:0019249	lactate biosynthetic process	1/3304	1/13594	4.11	0.243048	0.690653	gene-LOC8081403	LOC8081403	1	down
BP	GO:0019290	siderophore biosynthetic process	1/3304	1/13594	4.11	0.243048	0.690653	gene-LOC8056832	LOC8056832	1	up
BP	GO:0019310	inositol catabolic process	1/3304	1/13594	4.11	0.243048	0.690653	gene-LOC110431002	LOC110431002	1	up
BP	GO:0019724	B cell mediated immunity	1/3304	1/13594	4.11	0.243048	0.690653	gene-LOC110433320	LOC110433320	1	down
BP	GO:0019751	polyol metabolic process	1/3304	1/13594	4.11	0.243048	0.690653	gene-LOC110434649	LOC110434649	1	up
BP	GO:0022417	protein maturation by protein folding	1/3304	1/13594	4.11	0.243048	0.690653	gene-LOC8056032	LOC8056032	1	up
BP	GO:0022610	biological adhesion	1/3304	1/13594	4.11	0.243048	0.690653	gene-LOC8060104	LOC8060104	1	up
BP	GO:0030099	myeloid cell differentiation	1/3304	1/13594	4.11	0.243048	0.690653	gene-LOC8057215	LOC8057215	1	up
BP	GO:0030218	erythrocyte differentiation	1/3304	1/13594	4.11	0.243048	0.690653	gene-LOC8057215	LOC8057215	1	up
BP	GO:0030334	regulation of cell migration	1/3304	1/13594	4.11	0.243048	0.690653	gene-LOC110436086	LOC110436086	1	up
BP	GO:0030336	negative regulation of cell migration	1/3304	1/13594	4.11	0.243048	0.690653	gene-LOC110436086	LOC110436086	1	up
BP	GO:0030466	chromatin silencing at silent mating-type cassette	1/3304	1/13594	4.11	0.243048	0.690653	gene-LOC110433001	LOC110433001	1	down
BP	GO:0030866	cortical actin cytoskeleton organization	1/3304	1/13594	4.11	0.243048	0.690653	gene-LOC8070367	LOC8070367	1	down
BP	GO:0031099	regeneration	1/3304	1/13594	4.11	0.243048	0.690653	gene-LOC8082574	LOC8082574	1	down
BP	GO:0031407	oxylipin metabolic process	1/3304	1/13594	4.11	0.243048	0.690653	gene-LOC8086184	LOC8086184	1	up
BP	GO:0031497	chromatin assembly	1/3304	1/13594	4.11	0.243048	0.690653	gene-LOC110436628	LOC110436628	1	down
BP	GO:0032055	negative regulation of translation in response to stress	1/3304	1/13594	4.11	0.243048	0.690653	gene-LOC8067316	LOC8067316	1	up
BP	GO:0032202	telomere assembly	1/3304	1/13594	4.11	0.243048	0.690653	gene-LOC8060504	LOC8060504	1	up
BP	GO:0032203	telomere formation via telomerase	1/3304	1/13594	4.11	0.243048	0.690653	gene-LOC8060504	LOC8060504	1	up
BP	GO:0032204	regulation of telomere maintenance	1/3304	1/13594	4.11	0.243048	0.690653	gene-LOC8082951	LOC8082951	1	down
BP	GO:0032263	GMP salvage	1/3304	1/13594	4.11	0.243048	0.690653	gene-LOC8064204	LOC8064204	1	up
BP	GO:0032785	negative regulation of DNA-templated transcription, elongation	1/3304	1/13594	4.11	0.243048	0.690653	gene-LOC110433320	LOC110433320	1	down
BP	GO:0033274	response to vitamin B2	1/3304	1/13594	4.11	0.243048	0.690653	gene-LOC8063218	LOC8063218	1	up
BP	GO:0033316	meiotic spindle assembly checkpoint	1/3304	1/13594	4.11	0.243048	0.690653	gene-LOC8063407	LOC8063407	1	up
BP	GO:0033484	nitric oxide homeostasis	1/3304	1/13594	4.11	0.243048	0.690653	gene-LOC110430724	LOC110430724	1	down
BP	GO:0033517	myo-inositol hexakisphosphate metabolic process	1/3304	1/13594	4.11	0.243048	0.690653	gene-LOC110434649	LOC110434649	1	up
BP	GO:0033522	histone H2A ubiquitination	1/3304	1/13594	4.11	0.243048	0.690653	gene-LOC110433320	LOC110433320	1	down
BP	GO:0033574	response to testosterone	1/3304	1/13594	4.11	0.243048	0.690653	gene-LOC8059363	LOC8059363	1	up
BP	GO:0033611	oxalate catabolic process	1/3304	1/13594	4.11	0.243048	0.690653	gene-LOC8076488	LOC8076488	1	up
BP	GO:0034101	erythrocyte homeostasis	1/3304	1/13594	4.11	0.243048	0.690653	gene-LOC8057215	LOC8057215	1	up
BP	GO:0034224	cellular response to zinc ion starvation	1/3304	1/13594	4.11	0.243048	0.690653	gene-LOC8056832	LOC8056832	1	up
BP	GO:0034244	negative regulation of transcription elongation from RNA polymerase II promoter	1/3304	1/13594	4.11	0.243048	0.690653	gene-LOC110433320	LOC110433320	1	down
BP	GO:0034355	NAD salvage	1/3304	1/13594	4.11	0.243048	0.690653	gene-LOC8077610	LOC8077610	1	up
BP	GO:0034471	ncRNA 5'-end processing	1/3304	1/13594	4.11	0.243048	0.690653	gene-LOC8076526	LOC8076526	1	up
BP	GO:0034477	U6 snRNA 3'-end processing	1/3304	1/13594	4.11	0.243048	0.690653	gene-LOC8076252	LOC8076252	1	down
BP	GO:0035305	negative regulation of dephosphorylation	1/3304	1/13594	4.11	0.243048	0.690653	gene-LOC8073651	LOC8073651	1	up
BP	GO:0035821	modification of morphology or physiology of other organism	1/3304	1/13594	4.11	0.243048	0.690653	gene-LOC110433444	LOC110433444	1	down
BP	GO:0036258	multivesicular body assembly	1/3304	1/13594	4.11	0.243048	0.690653	gene-LOC8055675	LOC8055675	1	up
BP	GO:0036498	IRE1-mediated unfolded protein response	1/3304	1/13594	4.11	0.243048	0.690653	gene-LOC8077273	LOC8077273	1	down
BP	GO:0040013	negative regulation of locomotion	1/3304	1/13594	4.11	0.243048	0.690653	gene-LOC110436086	LOC110436086	1	up
BP	GO:0042060	wound healing	1/3304	1/13594	4.11	0.243048	0.690653	gene-LOC8082574	LOC8082574	1	down
BP	GO:0042113	B cell activation	1/3304	1/13594	4.11	0.243048	0.690653	gene-LOC110433320	LOC110433320	1	down
BP	GO:0042180	cellular ketone metabolic process	1/3304	1/13594	4.11	0.243048	0.690653	gene-LOC8081403	LOC8081403	1	down
BP	GO:0042182	ketone catabolic process	1/3304	1/13594	4.11	0.243048	0.690653	gene-LOC8081403	LOC8081403	1	down
BP	GO:0042246	tissue regeneration	1/3304	1/13594	4.11	0.243048	0.690653	gene-LOC8082574	LOC8082574	1	down
BP	GO:0042353	fucose biosynthetic process	1/3304	1/13594	4.11	0.243048	0.690653	gene-LOC8085492	LOC8085492	1	up
BP	GO:0042726	flavin-containing compound metabolic process	1/3304	1/13594	4.11	0.243048	0.690653	gene-LOC8074182	LOC8074182	1	down
BP	GO:0043048	dolichyl monophosphate biosynthetic process	1/3304	1/13594	4.11	0.243048	0.690653	gene-LOC8073376	LOC8073376	1	up
BP	GO:0043100	pyrimidine nucleobase salvage	1/3304	1/13594	4.11	0.243048	0.690653	gene-LOC8076060	LOC8076060	1	down
BP	GO:0043122	regulation of I-kappaB kinase/NF-kappaB signaling	1/3304	1/13594	4.11	0.243048	0.690653	gene-LOC8059363	LOC8059363	1	up
BP	GO:0043123	positive regulation of I-kappaB kinase/NF-kappaB signaling	1/3304	1/13594	4.11	0.243048	0.690653	gene-LOC8059363	LOC8059363	1	up
BP	GO:0043132	NAD transport	1/3304	1/13594	4.11	0.243048	0.690653	gene-LOC8078805	LOC8078805	1	up
BP	GO:0043155	negative regulation of photosynthesis, light reaction	1/3304	1/13594	4.11	0.243048	0.690653	gene-LOC8073406	LOC8073406	1	down
BP	GO:0043157	response to cation stress	1/3304	1/13594	4.11	0.243048	0.690653	gene-LOC8061185	LOC8061185	1	up
BP	GO:0043200	response to amino acid	1/3304	1/13594	4.11	0.243048	0.690653	gene-LOC8056333	LOC8056333	1	up
BP	GO:0043448	alkane catabolic process	1/3304	1/13594	4.11	0.243048	0.690653	gene-LOC8077417	LOC8077417	1	down
BP	GO:0043467	regulation of generation of precursor metabolites and energy	1/3304	1/13594	4.11	0.243048	0.690653	gene-LOC8073406	LOC8073406	1	down
BP	GO:0043647	inositol phosphate metabolic process	1/3304	1/13594	4.11	0.243048	0.690653	gene-LOC110434649	LOC110434649	1	up
BP	GO:0044003	modification by symbiont of host morphology or physiology	1/3304	1/13594	4.11	0.243048	0.690653	gene-LOC110433444	LOC110433444	1	down
BP	GO:0044773	mitotic DNA damage checkpoint	1/3304	1/13594	4.11	0.243048	0.690653	gene-LOC8077046	LOC8077046	1	down
BP	GO:0044778	meiotic DNA integrity checkpoint	1/3304	1/13594	4.11	0.243048	0.690653	gene-LOC8082868	LOC8082868	1	up
BP	GO:0045014	negative regulation of transcription by glucose	1/3304	1/13594	4.11	0.243048	0.690653	gene-LOC8069501	LOC8069501	1	down
BP	GO:0045041	protein import into mitochondrial intermembrane space	1/3304	1/13594	4.11	0.243048	0.690653	gene-LOC8056032	LOC8056032	1	up
BP	GO:0045128	negative regulation of reciprocal meiotic recombination	1/3304	1/13594	4.11	0.243048	0.690653	gene-LOC8060623	LOC8060623	1	up
BP	GO:0045190	isotype switching	1/3304	1/13594	4.11	0.243048	0.690653	gene-LOC110433320	LOC110433320	1	down
BP	GO:0045321	leukocyte activation	1/3304	1/13594	4.11	0.243048	0.690653	gene-LOC110433320	LOC110433320	1	down
BP	GO:0045740	positive regulation of DNA replication	1/3304	1/13594	4.11	0.243048	0.690653	gene-LOC8065386	LOC8065386	1	up
BP	GO:0045806	negative regulation of endocytosis	1/3304	1/13594	4.11	0.243048	0.690653	gene-LOC110436086	LOC110436086	1	up
BP	GO:0045836	positive regulation of meiotic nuclear division	1/3304	1/13594	4.11	0.243048	0.690653	gene-LOC8065359	LOC8065359	1	down
BP	GO:0045857	negative regulation of molecular function, epigenetic	1/3304	1/13594	4.11	0.243048	0.690653	gene-LOC8070885	LOC8070885	1	up
BP	GO:0046015	regulation of transcription by glucose	1/3304	1/13594	4.11	0.243048	0.690653	gene-LOC8069501	LOC8069501	1	down
BP	GO:0046081	dUTP catabolic process	1/3304	1/13594	4.11	0.243048	0.690653	gene-LOC8056741	LOC8056741	1	up
BP	GO:0046100	hypoxanthine metabolic process	1/3304	1/13594	4.11	0.243048	0.690653	gene-LOC8064204	LOC8064204	1	up
BP	GO:0046103	inosine biosynthetic process	1/3304	1/13594	4.11	0.243048	0.690653	gene-LOC8073143	LOC8073143	1	down
BP	GO:0046165	alcohol biosynthetic process	1/3304	1/13594	4.11	0.243048	0.690653	gene-LOC110434649	LOC110434649	1	up
BP	GO:0046173	polyol biosynthetic process	1/3304	1/13594	4.11	0.243048	0.690653	gene-LOC110434649	LOC110434649	1	up
BP	GO:0046184	aldehyde biosynthetic process	1/3304	1/13594	4.11	0.243048	0.690653	gene-LOC8077615	LOC8077615	1	down
BP	GO:0046185	aldehyde catabolic process	1/3304	1/13594	4.11	0.243048	0.690653	gene-LOC8081403	LOC8081403	1	down
BP	GO:0046203	spermidine catabolic process	1/3304	1/13594	4.11	0.243048	0.690653	gene-LOC8074727	LOC8074727	1	up
BP	GO:0046348	amino sugar catabolic process	1/3304	1/13594	4.11	0.243048	0.690653	gene-LOC8059050	LOC8059050	1	up
BP	GO:0046396	D-galacturonate metabolic process	1/3304	1/13594	4.11	0.243048	0.690653	gene-LOC8072310	LOC8072310	1	up
BP	GO:0046434	organophosphate catabolic process	1/3304	1/13594	4.11	0.243048	0.690653	gene-LOC110433444	LOC110433444	1	down
BP	GO:0046649	lymphocyte activation	1/3304	1/13594	4.11	0.243048	0.690653	gene-LOC110433320	LOC110433320	1	down
BP	GO:0046739	transport of virus in multicellular host	1/3304	1/13594	4.11	0.243048	0.690653	gene-LOC8080592	LOC8080592	1	up
BP	GO:0046928	regulation of neurotransmitter secretion	1/3304	1/13594	4.11	0.243048	0.690653	gene-LOC110436086	LOC110436086	1	up
BP	GO:0046967	cytosol to ER transport	1/3304	1/13594	4.11	0.243048	0.690653	gene-LOC8081147	LOC8081147	1	up
BP	GO:0048016	inositol phosphate-mediated signaling	1/3304	1/13594	4.11	0.243048	0.690653	gene-LOC8056420	LOC8056420	1	down
BP	GO:0048167	regulation of synaptic plasticity	1/3304	1/13594	4.11	0.243048	0.690653	gene-LOC110436086	LOC110436086	1	up
BP	GO:0048168	regulation of neuronal synaptic plasticity	1/3304	1/13594	4.11	0.243048	0.690653	gene-LOC110436086	LOC110436086	1	up
BP	GO:0048194	Golgi vesicle budding	1/3304	1/13594	4.11	0.243048	0.690653	gene-LOC8064926	LOC8064926	1	up
BP	GO:0048577	negative regulation of short-day photoperiodism, flowering	1/3304	1/13594	4.11	0.243048	0.690653	gene-LOC8057073	LOC8057073	1	down
BP	GO:0048655	anther wall tapetum morphogenesis	1/3304	1/13594	4.11	0.243048	0.690653	gene-LOC8081023	LOC8081023	1	down
BP	GO:0048660	regulation of smooth muscle cell proliferation	1/3304	1/13594	4.11	0.243048	0.690653	gene-LOC8059363	LOC8059363	1	up
BP	GO:0048661	positive regulation of smooth muscle cell proliferation	1/3304	1/13594	4.11	0.243048	0.690653	gene-LOC8059363	LOC8059363	1	up
BP	GO:0048759	xylem vessel member cell differentiation	1/3304	1/13594	4.11	0.243048	0.690653	gene-LOC8059834	LOC8059834	1	up
BP	GO:0048821	erythrocyte development	1/3304	1/13594	4.11	0.243048	0.690653	gene-LOC8057215	LOC8057215	1	up
BP	GO:0048872	homeostasis of number of cells	1/3304	1/13594	4.11	0.243048	0.690653	gene-LOC8057215	LOC8057215	1	up
BP	GO:0050891	multicellular organismal water homeostasis	1/3304	1/13594	4.11	0.243048	0.690653	gene-LOC8057613	LOC8057613	1	down
BP	GO:0051092	positive regulation of NF-kappaB transcription factor activity	1/3304	1/13594	4.11	0.243048	0.690653	gene-LOC8059363	LOC8059363	1	up
BP	GO:0051193	regulation of cofactor metabolic process	1/3304	1/13594	4.11	0.243048	0.690653	gene-LOC8054896	LOC8054896	1	down
BP	GO:0051195	negative regulation of cofactor metabolic process	1/3304	1/13594	4.11	0.243048	0.690653	gene-LOC8054896	LOC8054896	1	down
BP	GO:0051261	protein depolymerization	1/3304	1/13594	4.11	0.243048	0.690653	gene-LOC110430244	LOC110430244	1	down
BP	GO:0051262	protein tetramerization	1/3304	1/13594	4.11	0.243048	0.690653	gene-LOC110431014	LOC110431014	1	up
BP	GO:0051271	negative regulation of cellular component movement	1/3304	1/13594	4.11	0.243048	0.690653	gene-LOC110436086	LOC110436086	1	up
BP	GO:0051346	negative regulation of hydrolase activity	1/3304	1/13594	4.11	0.243048	0.690653	gene-LOC8073651	LOC8073651	1	up
BP	GO:0051365	cellular response to potassium ion starvation	1/3304	1/13594	4.11	0.243048	0.690653	gene-LOC8072149	LOC8072149	1	up
BP	GO:0051403	stress-activated MAPK cascade	1/3304	1/13594	4.11	0.243048	0.690653	gene-LOC8059363	LOC8059363	1	up
BP	GO:0051447	negative regulation of meiotic cell cycle	1/3304	1/13594	4.11	0.243048	0.690653	gene-LOC110433001	LOC110433001	1	down
BP	GO:0051484	isopentenyl diphosphate biosynthetic process, methylerythritol 4-phosphate pathway involved in terpenoid biosynthetic process	1/3304	1/13594	4.11	0.243048	0.690653	gene-LOC110433457	LOC110433457	1	down
BP	GO:0051588	regulation of neurotransmitter transport	1/3304	1/13594	4.11	0.243048	0.690653	gene-LOC110436086	LOC110436086	1	up
BP	GO:0051596	methylglyoxal catabolic process	1/3304	1/13594	4.11	0.243048	0.690653	gene-LOC8081403	LOC8081403	1	down
BP	GO:0051701	interaction with host	1/3304	1/13594	4.11	0.243048	0.690653	gene-LOC110433444	LOC110433444	1	down
BP	GO:0051782	negative regulation of cell division	1/3304	1/13594	4.11	0.243048	0.690653	gene-LOC8066872	LOC8066872	1	down
BP	GO:0051792	medium-chain fatty acid biosynthetic process	1/3304	1/13594	4.11	0.243048	0.690653	gene-LOC8074081	LOC8074081	1	up
BP	GO:0051817	modification of morphology or physiology of other organism involved in symbiotic interaction	1/3304	1/13594	4.11	0.243048	0.690653	gene-LOC110433444	LOC110433444	1	down
BP	GO:0052008	disruption by symbiont of host cellular component	1/3304	1/13594	4.11	0.243048	0.690653	gene-LOC110433444	LOC110433444	1	down
BP	GO:0052043	modification by symbiont of host cellular component	1/3304	1/13594	4.11	0.243048	0.690653	gene-LOC110433444	LOC110433444	1	down
BP	GO:0052111	modification by symbiont of host structure	1/3304	1/13594	4.11	0.243048	0.690653	gene-LOC110433444	LOC110433444	1	down
BP	GO:0052185	modification of structure of other organism involved in symbiotic interaction	1/3304	1/13594	4.11	0.243048	0.690653	gene-LOC110433444	LOC110433444	1	down
BP	GO:0052188	modification of cellular component in other organism involved in symbiotic interaction	1/3304	1/13594	4.11	0.243048	0.690653	gene-LOC110433444	LOC110433444	1	down
BP	GO:0052368	disruption by organism of cellular component in other organism involved in symbiotic interaction	1/3304	1/13594	4.11	0.243048	0.690653	gene-LOC110433444	LOC110433444	1	down
BP	GO:0052544	defense response by callose deposition in cell wall	1/3304	1/13594	4.11	0.243048	0.690653	gene-LOC8066793	LOC8066793	1	up
BP	GO:0055071	manganese ion homeostasis	1/3304	1/13594	4.11	0.243048	0.690653	gene-LOC8060530	LOC8060530	1	up
BP	GO:0055089	fatty acid homeostasis	1/3304	1/13594	4.11	0.243048	0.690653	gene-LOC8054861	LOC8054861	1	up
BP	GO:0055091	phospholipid homeostasis	1/3304	1/13594	4.11	0.243048	0.690653	gene-LOC8054861	LOC8054861	1	up
BP	GO:0060148	positive regulation of posttranscriptional gene silencing	1/3304	1/13594	4.11	0.243048	0.690653	gene-LOC8075746	LOC8075746	1	up
BP	GO:0060776	simple leaf morphogenesis	1/3304	1/13594	4.11	0.243048	0.690653	gene-LOC8079816	LOC8079816	1	down
BP	GO:0061515	myeloid cell development	1/3304	1/13594	4.11	0.243048	0.690653	gene-LOC8057215	LOC8057215	1	up
BP	GO:0061709	reticulophagy	1/3304	1/13594	4.11	0.243048	0.690653	gene-LOC8079402	LOC8079402	1	down
BP	GO:0061727	methylglyoxal catabolic process to lactate	1/3304	1/13594	4.11	0.243048	0.690653	gene-LOC8081403	LOC8081403	1	down
BP	GO:0065004	protein-DNA complex assembly	1/3304	1/13594	4.11	0.243048	0.690653	gene-LOC110436628	LOC110436628	1	down
BP	GO:0070058	tRNA gene clustering	1/3304	1/13594	4.11	0.243048	0.690653	gene-LOC110433001	LOC110433001	1	down
BP	GO:0070129	regulation of mitochondrial translation	1/3304	1/13594	4.11	0.243048	0.690653	gene-LOC8064000	LOC8064000	1	down
BP	GO:0070132	regulation of mitochondrial translational initiation	1/3304	1/13594	4.11	0.243048	0.690653	gene-LOC8064000	LOC8064000	1	down
BP	GO:0070134	positive regulation of mitochondrial translational initiation	1/3304	1/13594	4.11	0.243048	0.690653	gene-LOC8064000	LOC8064000	1	down
BP	GO:0070193	synaptonemal complex organization	1/3304	1/13594	4.11	0.243048	0.690653	gene-LOC110433001	LOC110433001	1	down
BP	GO:0070301	cellular response to hydrogen peroxide	1/3304	1/13594	4.11	0.243048	0.690653	gene-LOC8069360	LOC8069360	1	up
BP	GO:0070328	triglyceride homeostasis	1/3304	1/13594	4.11	0.243048	0.690653	gene-LOC8054861	LOC8054861	1	up
BP	GO:0070498	interleukin-1-mediated signaling pathway	1/3304	1/13594	4.11	0.243048	0.690653	gene-LOC8059363	LOC8059363	1	up
BP	GO:0070535	histone H2A K63-linked ubiquitination	1/3304	1/13594	4.11	0.243048	0.690653	gene-LOC110433320	LOC110433320	1	down
BP	GO:0070555	response to interleukin-1	1/3304	1/13594	4.11	0.243048	0.690653	gene-LOC8059363	LOC8059363	1	up
BP	GO:0070676	intralumenal vesicle formation	1/3304	1/13594	4.11	0.243048	0.690653	gene-LOC8055675	LOC8055675	1	up
BP	GO:0070716	mismatch repair involved in maintenance of fidelity involved in DNA-dependent DNA replication	1/3304	1/13594	4.11	0.243048	0.690653	gene-LOC8082472	LOC8082472	1	up
BP	GO:0070838	divalent metal ion transport	1/3304	1/13594	4.11	0.243048	0.690653	gene-LOC8085460	LOC8085460	1	down
BP	GO:0071050	snoRNA polyadenylation	1/3304	1/13594	4.11	0.243048	0.690653	gene-LOC8067999	LOC8067999	1	up
BP	GO:0071236	cellular response to antibiotic	1/3304	1/13594	4.11	0.243048	0.690653	gene-LOC8082080	LOC8082080	1	up
BP	GO:0071323	cellular response to chitin	1/3304	1/13594	4.11	0.243048	0.690653	gene-LOC8079459	LOC8079459	1	up
BP	GO:0071347	cellular response to interleukin-1	1/3304	1/13594	4.11	0.243048	0.690653	gene-LOC8059363	LOC8059363	1	up
BP	GO:0071394	cellular response to testosterone stimulus	1/3304	1/13594	4.11	0.243048	0.690653	gene-LOC8059363	LOC8059363	1	up
BP	GO:0071422	succinate transmembrane transport	1/3304	1/13594	4.11	0.243048	0.690653	gene-LOC8056910	LOC8056910	1	up
BP	GO:0071423	malate transmembrane transport	1/3304	1/13594	4.11	0.243048	0.690653	gene-LOC8056910	LOC8056910	1	up
BP	GO:0071483	cellular response to blue light	1/3304	1/13594	4.11	0.243048	0.690653	gene-LOC110431995	LOC110431995	1	down
BP	GO:0071492	cellular response to UV-A	1/3304	1/13594	4.11	0.243048	0.690653	gene-LOC8068456	LOC8068456	1	down
BP	GO:0071731	response to nitric oxide	1/3304	1/13594	4.11	0.243048	0.690653	gene-LOC110434161	LOC110434161	1	up
BP	GO:0071732	cellular response to nitric oxide	1/3304	1/13594	4.11	0.243048	0.690653	gene-LOC8069360	LOC8069360	1	up
BP	GO:0071826	ribonucleoprotein complex subunit organization	1/3304	1/13594	4.11	0.243048	0.690653	Sorghum_bicolor_newGene_470	--	1	up
BP	GO:0072334	UDP-galactose transmembrane transport	1/3304	1/13594	4.11	0.243048	0.690653	gene-LOC8079335	LOC8079335	1	up
BP	GO:0072511	divalent inorganic cation transport	1/3304	1/13594	4.11	0.243048	0.690653	gene-LOC8085460	LOC8085460	1	down
BP	GO:0072710	response to hydroxyurea	1/3304	1/13594	4.11	0.243048	0.690653	gene-LOC8059363	LOC8059363	1	up
BP	GO:0072711	cellular response to hydroxyurea	1/3304	1/13594	4.11	0.243048	0.690653	gene-LOC8059363	LOC8059363	1	up
BP	GO:0080136	priming of cellular response to stress	1/3304	1/13594	4.11	0.243048	0.690653	gene-LOC110431248	LOC110431248	1	up
BP	GO:0080157	regulation of plant-type cell wall organization or biogenesis	1/3304	1/13594	4.11	0.243048	0.690653	gene-LOC8060104	LOC8060104	1	up
BP	GO:0080168	abscisic acid transport	1/3304	1/13594	4.11	0.243048	0.690653	gene-LOC8079723	LOC8079723	1	up
BP	GO:0080177	plastoglobule organization	1/3304	1/13594	4.11	0.243048	0.690653	gene-LOC8060068	LOC8060068	1	down
BP	GO:0085020	protein K6-linked ubiquitination	1/3304	1/13594	4.11	0.243048	0.690653	gene-LOC8059363	LOC8059363	1	up
BP	GO:0090056	regulation of chlorophyll metabolic process	1/3304	1/13594	4.11	0.243048	0.690653	gene-LOC8054896	LOC8054896	1	down
BP	GO:0090169	regulation of spindle assembly	1/3304	1/13594	4.11	0.243048	0.690653	gene-LOC8059363	LOC8059363	1	up
BP	GO:0090230	regulation of centromere complex assembly	1/3304	1/13594	4.11	0.243048	0.690653	gene-LOC8059363	LOC8059363	1	up
BP	GO:0090234	regulation of kinetochore assembly	1/3304	1/13594	4.11	0.243048	0.690653	gene-LOC8059363	LOC8059363	1	up
BP	GO:0090414	molybdate ion export from vacuole	1/3304	1/13594	4.11	0.243048	0.690653	gene-LOC8058232	LOC8058232	1	down
BP	GO:0090421	embryonic meristem initiation	1/3304	1/13594	4.11	0.243048	0.690653	gene-LOC8056824	LOC8056824	1	up
BP	GO:0090657	telomeric loop disassembly	1/3304	1/13594	4.11	0.243048	0.690653	gene-LOC8082472	LOC8082472	1	up
BP	GO:0090677	reversible differentiation	1/3304	1/13594	4.11	0.243048	0.690653	gene-LOC8075042	LOC8075042	1	down
BP	GO:0097009	energy homeostasis	1/3304	1/13594	4.11	0.243048	0.690653	gene-LOC8064360	LOC8064360	1	down
BP	GO:0097222	mitochondrial mRNA polyadenylation	1/3304	1/13594	4.11	0.243048	0.690653	gene-LOC8061429	LOC8061429	1	up
BP	GO:0097329	response to antimetabolite	1/3304	1/13594	4.11	0.243048	0.690653	gene-LOC8059363	LOC8059363	1	up
BP	GO:0098653	centromere clustering	1/3304	1/13594	4.11	0.243048	0.690653	gene-LOC8066341	LOC8066341	1	up
BP	GO:0098717	pantothenate import across plasma membrane	1/3304	1/13594	4.11	0.243048	0.690653	gene-LOC8065144	LOC8065144	1	up
BP	GO:0098755	maintenance of seed dormancy by absisic acid	1/3304	1/13594	4.11	0.243048	0.690653	gene-LOC8063246	LOC8063246	1	up
BP	GO:0099116	tRNA 5'-end processing	1/3304	1/13594	4.11	0.243048	0.690653	gene-LOC8076526	LOC8076526	1	up
BP	GO:1900367	positive regulation of defense response to insect	1/3304	1/13594	4.11	0.243048	0.690653	gene-LOC8063218	LOC8063218	1	up
BP	GO:1900409	positive regulation of cellular response to oxidative stress	1/3304	1/13594	4.11	0.243048	0.690653	gene-LOC8081403	LOC8081403	1	down
BP	GO:1900706	positive regulation of siderophore biosynthetic process	1/3304	1/13594	4.11	0.243048	0.690653	gene-LOC110434161	LOC110434161	1	up
BP	GO:1900871	chloroplast mRNA modification	1/3304	1/13594	4.11	0.243048	0.690653	gene-LOC8085387	LOC8085387	1	down
BP	GO:1901071	glucosamine-containing compound metabolic process	1/3304	1/13594	4.11	0.243048	0.690653	gene-LOC8059050	LOC8059050	1	up
BP	GO:1901072	glucosamine-containing compound catabolic process	1/3304	1/13594	4.11	0.243048	0.690653	gene-LOC8059050	LOC8059050	1	up
BP	GO:1901136	carbohydrate derivative catabolic process	1/3304	1/13594	4.11	0.243048	0.690653	gene-LOC8059050	LOC8059050	1	up
BP	GO:1901402	negative regulation of tetrapyrrole metabolic process	1/3304	1/13594	4.11	0.243048	0.690653	gene-LOC8054896	LOC8054896	1	down
BP	GO:1901404	regulation of tetrapyrrole catabolic process	1/3304	1/13594	4.11	0.243048	0.690653	gene-LOC8054896	LOC8054896	1	down
BP	GO:1901405	negative regulation of tetrapyrrole catabolic process	1/3304	1/13594	4.11	0.243048	0.690653	gene-LOC8054896	LOC8054896	1	down
BP	GO:1901562	response to paraquat	1/3304	1/13594	4.11	0.243048	0.690653	gene-LOC8060068	LOC8060068	1	down
BP	GO:1901655	cellular response to ketone	1/3304	1/13594	4.11	0.243048	0.690653	gene-LOC8059363	LOC8059363	1	up
BP	GO:1901847	nicotinate metabolic process	1/3304	1/13594	4.11	0.243048	0.690653	gene-LOC8059710	LOC8059710	1	down
BP	GO:1902115	regulation of organelle assembly	1/3304	1/13594	4.11	0.243048	0.690653	gene-LOC8059363	LOC8059363	1	up
BP	GO:1902171	regulation of tocopherol cyclase activity	1/3304	1/13594	4.11	0.243048	0.690653	gene-LOC8060068	LOC8060068	1	down
BP	GO:1902184	negative regulation of shoot apical meristem development	1/3304	1/13594	4.11	0.243048	0.690653	gene-LOC8063613	LOC8063613	1	up
BP	GO:1902348	cellular response to strigolactone	1/3304	1/13594	4.11	0.243048	0.690653	gene-LOC8054230	LOC8054230	1	down
BP	GO:1902479	positive regulation of defense response to bacterium, incompatible interaction	1/3304	1/13594	4.11	0.243048	0.690653	gene-LOC8084850	LOC8084850	1	up
BP	GO:1902533	positive regulation of intracellular signal transduction	1/3304	1/13594	4.11	0.243048	0.690653	gene-LOC8059363	LOC8059363	1	up
BP	GO:1902883	negative regulation of response to oxidative stress	1/3304	1/13594	4.11	0.243048	0.690653	gene-LOC110436086	LOC110436086	1	up
BP	GO:1902884	positive regulation of response to oxidative stress	1/3304	1/13594	4.11	0.243048	0.690653	gene-LOC8081403	LOC8081403	1	down
BP	GO:1903034	regulation of response to wounding	1/3304	1/13594	4.11	0.243048	0.690653	gene-LOC8078580	LOC8078580	1	down
BP	GO:1903341	regulation of meiotic DNA double-strand break formation	1/3304	1/13594	4.11	0.243048	0.690653	gene-LOC110433001	LOC110433001	1	down
BP	GO:1903342	negative regulation of meiotic DNA double-strand break formation	1/3304	1/13594	4.11	0.243048	0.690653	gene-LOC110433001	LOC110433001	1	down
BP	GO:1903647	negative regulation of chlorophyll catabolic process	1/3304	1/13594	4.11	0.243048	0.690653	gene-LOC8054896	LOC8054896	1	down
BP	GO:1904161	DNA synthesis involved in UV-damage excision repair	1/3304	1/13594	4.11	0.243048	0.690653	gene-LOC8080502	LOC8080502	1	down
BP	GO:1904262	negative regulation of TORC1 signaling	1/3304	1/13594	4.11	0.243048	0.690653	gene-LOC8072354	LOC8072354	1	up
BP	GO:1904430	negative regulation of t-circle formation	1/3304	1/13594	4.11	0.243048	0.690653	gene-LOC8082472	LOC8082472	1	up
BP	GO:1904668	positive regulation of ubiquitin protein ligase activity	1/3304	1/13594	4.11	0.243048	0.690653	Sorghum_bicolor_newGene_2004	--	1	up
BP	GO:1905156	negative regulation of photosynthesis	1/3304	1/13594	4.11	0.243048	0.690653	gene-LOC8073406	LOC8073406	1	down
BP	GO:1905499	trichome papilla formation	1/3304	1/13594	4.11	0.243048	0.690653	gene-LOC8060800	LOC8060800	1	down
BP	GO:1990019	protein storage vacuole organization	1/3304	1/13594	4.11	0.243048	0.690653	gene-LOC8083326	LOC8083326	1	up
BP	GO:2000001	regulation of DNA damage checkpoint	1/3304	1/13594	4.11	0.243048	0.690653	gene-LOC8078657	LOC8078657	1	up
BP	GO:2000146	negative regulation of cell motility	1/3304	1/13594	4.11	0.243048	0.690653	gene-LOC110436086	LOC110436086	1	up
BP	GO:2000185	regulation of phosphate transmembrane transport	1/3304	1/13594	4.11	0.243048	0.690653	gene-LOC8074577	LOC8074577	1	down
BP	GO:2000616	negative regulation of histone H3-K9 acetylation	1/3304	1/13594	4.11	0.243048	0.690653	gene-LOC8082299	LOC8082299	1	down
BP	GO:2001007	negative regulation of cellulose biosynthetic process	1/3304	1/13594	4.11	0.243048	0.690653	gene-LOC8057016	LOC8057016	1	down
BP	GO:2001023	regulation of response to drug	1/3304	1/13594	4.11	0.243048	0.690653	gene-LOC8082080	LOC8082080	1	up
BP	GO:2001038	regulation of cellular response to drug	1/3304	1/13594	4.11	0.243048	0.690653	gene-LOC8082080	LOC8082080	1	up
BP	GO:0065009	regulation of molecular function	8/3304	25/13594	1.32	0.24627	0.690653	gene-LOC110436331/gene-LOC8054651/gene-LOC8056905/gene-LOC8059363/gene-LOC8060504/gene-LOC8062185/gene-LOC8066260/gene-LOC8073651	LOC110436331;LOC8054651;LOC8056905;LOC8059363;LOC8060504;LOC8062185;LOC8066260;LOC8073651	8	up&down
BP	GO:0006139	nucleobase-containing compound metabolic process	60/3304	227/13594	1.09	0.247517	0.690653	Sorghum_bicolor_newGene_1074/Sorghum_bicolor_newGene_305/gene-LOC110432540/gene-LOC110433001/gene-LOC110433320/gene-LOC8054211/gene-LOC8054220/gene-LOC8054383/gene-LOC8054724/gene-LOC8054732/gene-LOC8055213/gene-LOC8057874/gene-LOC8058454/gene-LOC8058969/gene-LOC8059842/gene-LOC8060236/gene-LOC8060642/gene-LOC8060853/gene-LOC8061054/gene-LOC8061100/gene-LOC8061889/gene-LOC8062236/gene-LOC8062832/…	LOC110432540;LOC110433001;LOC110433320;LOC8054211;LOC8054220;LOC8054383;LOC8054724;LOC8054732;LOC8055213;LOC8057874;LOC8058454;LOC8058969;LOC8059842;LOC8060236;LOC8060642;LOC8060853;LOC8061054;LOC8061100;LOC8061889;LOC8062236;LOC8062832;LOC8063807;LOC8064000;LOC8065559;LOC8065791;LOC8065930;LOC8066277;LOC8066709;LOC8067072;LOC8067411;LOC8067422;LOC8067984;LOC8068469;LOC8069928;LOC8070338;LOC80712…	60	up&down
BP	GO:0030154	cell differentiation	44/3304	164/13594	1.1	0.249805	0.690653	gene-LOC110433320/gene-LOC110434350/gene-LOC8054345/gene-LOC8056007/gene-LOC8056325/gene-LOC8057215/gene-LOC8057521/gene-LOC8057846/gene-LOC8058045/gene-LOC8058501/gene-LOC8058687/gene-LOC8059150/gene-LOC8060330/gene-LOC8060923/gene-LOC8061001/gene-LOC8062084/gene-LOC8062759/gene-LOC8062996/gene-LOC8065753/gene-LOC8066164/gene-LOC8066610/gene-LOC8067417/gene-LOC8068029/gene-LOC8070557/gene-LOC807…	LOC110433320;LOC110434350;LOC8054345;LOC8056007;LOC8056325;LOC8057215;LOC8057521;LOC8057846;LOC8058045;LOC8058501;LOC8058687;LOC8059150;LOC8060330;LOC8060923;LOC8061001;LOC8062084;LOC8062759;LOC8062996;LOC8065753;LOC8066164;LOC8066610;LOC8067417;LOC8068029;LOC8070557;LOC8070622;LOC8071095;LOC8072086;LOC8072765;LOC8074564;LOC8075389;LOC8075933;LOC8076012;LOC8078323;LOC8078764;LOC8079242;LOC8079894…	44	up&down
BP	GO:0006015	5-phosphoribose 1-diphosphate biosynthetic process	2/3304	4/13594	2.06	0.250027	0.690653	gene-LOC8059203/gene-LOC8059545	LOC8059203;LOC8059545	2	up&down
BP	GO:0006285	base-excision repair, AP site formation	2/3304	4/13594	2.06	0.250027	0.690653	gene-LOC8066977/gene-LOC8083805	LOC8066977;LOC8083805	2	down
BP	GO:0006529	asparagine biosynthetic process	2/3304	4/13594	2.06	0.250027	0.690653	gene-LOC8065772/gene-LOC8067575	LOC8065772;LOC8067575	2	up&down
BP	GO:0009090	homoserine biosynthetic process	2/3304	4/13594	2.06	0.250027	0.690653	gene-LOC8060870/gene-LOC8085838	LOC8060870;LOC8085838	2	up&down
BP	GO:0009643	photosynthetic acclimation	2/3304	4/13594	2.06	0.250027	0.690653	gene-LOC110430223/gene-LOC8054130	LOC110430223;LOC8054130	2	down
BP	GO:0009704	de-etiolation	2/3304	4/13594	2.06	0.250027	0.690653	gene-LOC8062334/gene-LOC8071736	LOC8062334;LOC8071736	2	down
BP	GO:0009785	blue light signaling pathway	2/3304	4/13594	2.06	0.250027	0.690653	gene-LOC8059628/gene-LOC8072965	LOC8059628;LOC8072965	2	down
BP	GO:0009902	chloroplast relocation	2/3304	4/13594	2.06	0.250027	0.690653	gene-LOC8074187/gene-LOC8078085	LOC8074187;LOC8078085	2	down
BP	GO:0009914	hormone transport	2/3304	4/13594	2.06	0.250027	0.690653	gene-LOC8067920/gene-LOC8082841	LOC8067920;LOC8082841	2	up&down
BP	GO:0010032	meiotic chromosome condensation	2/3304	4/13594	2.06	0.250027	0.690653	gene-LOC110433001/gene-LOC8066341	LOC110433001;LOC8066341	2	up&down
BP	GO:0010109	regulation of photosynthesis	2/3304	4/13594	2.06	0.250027	0.690653	gene-LOC8060068/gene-LOC8073406	LOC8060068;LOC8073406	2	down
BP	GO:0010226	response to lithium ion	2/3304	4/13594	2.06	0.250027	0.690653	gene-LOC8069889/gene-LOC8084494	LOC8069889;LOC8084494	2	up
BP	GO:0010304	PSII associated light-harvesting complex II catabolic process	2/3304	4/13594	2.06	0.250027	0.690653	gene-LOC110430892/gene-LOC110431051	LOC110430892;LOC110431051	2	down
BP	GO:0016102	diterpenoid biosynthetic process	2/3304	4/13594	2.06	0.250027	0.690653	gene-LOC8064919/gene-LOC8072328	LOC8064919;LOC8072328	2	up&down
BP	GO:0018210	peptidyl-threonine modification	2/3304	4/13594	2.06	0.250027	0.690653	gene-LOC8058733/gene-LOC8062252	LOC8058733;LOC8062252	2	up&down
BP	GO:0019287	isopentenyl diphosphate biosynthetic process, mevalonate pathway	2/3304	4/13594	2.06	0.250027	0.690653	gene-LOC8081315/gene-LOC8083094	LOC8081315;LOC8083094	2	up
BP	GO:0019464	glycine decarboxylation via glycine cleavage system	2/3304	4/13594	2.06	0.250027	0.690653	gene-LOC8066805/gene-LOC8066987	LOC8066805;LOC8066987	2	down
BP	GO:0030198	extracellular matrix organization	2/3304	4/13594	2.06	0.250027	0.690653	gene-LOC8061483/gene-LOC8068601	LOC8061483;LOC8068601	2	up
BP	GO:0031033	myosin filament organization	2/3304	4/13594	2.06	0.250027	0.690653	gene-LOC8058733/gene-LOC8062252	LOC8058733;LOC8062252	2	up&down
BP	GO:0031035	myosin filament disassembly	2/3304	4/13594	2.06	0.250027	0.690653	gene-LOC8058733/gene-LOC8062252	LOC8058733;LOC8062252	2	up&down
BP	GO:0031037	myosin II filament disassembly	2/3304	4/13594	2.06	0.250027	0.690653	gene-LOC8058733/gene-LOC8062252	LOC8058733;LOC8062252	2	up&down
BP	GO:0031038	myosin II filament organization	2/3304	4/13594	2.06	0.250027	0.690653	gene-LOC8058733/gene-LOC8062252	LOC8058733;LOC8062252	2	up&down
BP	GO:0032875	regulation of DNA endoreduplication	2/3304	4/13594	2.06	0.250027	0.690653	gene-LOC8072111/gene-LOC8078876	LOC8072111;LOC8078876	2	up
BP	GO:0032885	regulation of polysaccharide biosynthetic process	2/3304	4/13594	2.06	0.250027	0.690653	Sorghum_bicolor_newGene_305/gene-LOC8083490	LOC8083490	2	up
BP	GO:0034051	negative regulation of plant-type hypersensitive response	2/3304	4/13594	2.06	0.250027	0.690653	gene-LOC8056716/gene-LOC8059592	LOC8056716;LOC8059592	2	up&down
BP	GO:0034248	regulation of cellular amide metabolic process	2/3304	4/13594	2.06	0.250027	0.690653	gene-LOC8064000/gene-LOC8073005	LOC8064000;LOC8073005	2	down
BP	GO:0034389	lipid particle organization	2/3304	4/13594	2.06	0.250027	0.690653	gene-LOC8075987/gene-LOC8078532	LOC8075987;LOC8078532	2	up&down
BP	GO:0034728	nucleosome organization	2/3304	4/13594	2.06	0.250027	0.690653	gene-LOC110433320/gene-LOC110436628	LOC110433320;LOC110436628	2	down
BP	GO:0043007	maintenance of rDNA	2/3304	4/13594	2.06	0.250027	0.690653	gene-LOC110433001/gene-LOC8082472	LOC110433001;LOC8082472	2	up&down
BP	GO:0044205	'de novo' UMP biosynthetic process	2/3304	4/13594	2.06	0.250027	0.690653	gene-LOC8062330/gene-LOC8085865	LOC8062330;LOC8085865	2	up
BP	GO:0051054	positive regulation of DNA metabolic process	2/3304	4/13594	2.06	0.250027	0.690653	gene-LOC110433320/gene-LOC8060504	LOC110433320;LOC8060504	2	up&down
BP	GO:0051090	regulation of sequence-specific DNA binding transcription factor activity	2/3304	4/13594	2.06	0.250027	0.690653	gene-LOC8059363/gene-LOC8062185	LOC8059363;LOC8062185	2	up
BP	GO:0051209	release of sequestered calcium ion into cytosol	2/3304	4/13594	2.06	0.250027	0.690653	gene-LOC110435591/gene-LOC8071261	LOC110435591;LOC8071261	2	up&down
BP	GO:0051345	positive regulation of hydrolase activity	2/3304	4/13594	2.06	0.250027	0.690653	gene-LOC8054651/gene-LOC8056905	LOC8054651;LOC8056905	2	up&down
BP	GO:0051513	regulation of monopolar cell growth	2/3304	4/13594	2.06	0.250027	0.690653	gene-LOC8063864/gene-LOC8071982	LOC8063864;LOC8071982	2	up&down
BP	GO:0071044	histone mRNA catabolic process	2/3304	4/13594	2.06	0.250027	0.690653	gene-LOC8067999/gene-LOC8080744	LOC8067999;LOC8080744	2	up
BP	GO:0080113	regulation of seed growth	2/3304	4/13594	2.06	0.250027	0.690653	gene-LOC8059797/gene-LOC8059810	LOC8059797;LOC8059810	2	down
BP	GO:1902170	cellular response to reactive nitrogen species	2/3304	4/13594	2.06	0.250027	0.690653	gene-LOC8076242/gene-LOC8083114	LOC8076242;LOC8083114	2	up&down
BP	GO:1904143	positive regulation of carotenoid biosynthetic process	2/3304	4/13594	2.06	0.250027	0.690653	gene-LOC8060068/gene-LOC8064223	LOC8060068;LOC8064223	2	up&down
BP	GO:1905183	negative regulation of protein serine/threonine phosphatase activity	2/3304	4/13594	2.06	0.250027	0.690653	gene-LOC8055151/gene-LOC8078346	LOC8055151;LOC8078346	2	down
BP	GO:1905786	positive regulation of anaphase-promoting complex-dependent catabolic process	2/3304	4/13594	2.06	0.250027	0.690653	gene-LOC110434575/gene-LOC8080373	LOC110434575;LOC8080373	2	up
BP	GO:1990641	response to iron ion starvation	2/3304	4/13594	2.06	0.250027	0.690653	gene-LOC110434161/gene-LOC8056832	LOC110434161;LOC8056832	2	up
BP	GO:2000601	positive regulation of Arp2/3 complex-mediated actin nucleation	2/3304	4/13594	2.06	0.250027	0.690653	gene-LOC8057067/gene-LOC8084019	LOC8057067;LOC8084019	2	up
BP	GO:2001022	positive regulation of response to DNA damage stimulus	2/3304	4/13594	2.06	0.250027	0.690653	gene-LOC110433320/gene-LOC8067656	LOC110433320;LOC8067656	2	up&down
BP	GO:0009725	response to hormone	24/3304	86/13594	1.15	0.252341	0.69615	gene-LOC8054241/gene-LOC8054342/gene-LOC8056333/gene-LOC8057385/gene-LOC8058437/gene-LOC8059363/gene-LOC8062759/gene-LOC8065742/gene-LOC8066207/gene-LOC8067572/gene-LOC8067708/gene-LOC8069213/gene-LOC8069501/gene-LOC8070280/gene-LOC8071821/gene-LOC8072149/gene-LOC8072902/gene-LOC8073213/gene-LOC8073406/gene-LOC8080654/gene-LOC8081929/gene-LOC8082080/gene-LOC8082841/gene-LOC8083114	LOC8054241;LOC8054342;LOC8056333;LOC8057385;LOC8058437;LOC8059363;LOC8062759;LOC8065742;LOC8066207;LOC8067572;LOC8067708;LOC8069213;LOC8069501;LOC8070280;LOC8071821;LOC8072149;LOC8072902;LOC8073213;LOC8073406;LOC8080654;LOC8081929;LOC8082080;LOC8082841;LOC8083114	24	up&down
BP	GO:0006108	malate metabolic process	6/3304	18/13594	1.37	0.25884	0.709536	gene-LOC8055966/gene-LOC8065884/gene-LOC8067080/gene-LOC8077468/gene-LOC8078737/gene-LOC8084718	LOC8055966;LOC8065884;LOC8067080;LOC8077468;LOC8078737;LOC8084718	6	up&down
BP	GO:0006400	tRNA modification	6/3304	18/13594	1.37	0.25884	0.709536	gene-LOC8055996/gene-LOC8065711/gene-LOC8069242/gene-LOC8074406/gene-LOC8074559/gene-LOC8075359	LOC8055996;LOC8065711;LOC8069242;LOC8074406;LOC8074559;LOC8075359	6	up&down
BP	GO:0050821	protein stabilization	6/3304	18/13594	1.37	0.25884	0.709536	gene-LOC8055207/gene-LOC8055854/gene-LOC8057342/gene-LOC8060825/gene-LOC8064223/gene-LOC8069207	LOC8055207;LOC8055854;LOC8057342;LOC8060825;LOC8064223;LOC8069207	6	up&down
BP	GO:0071218	cellular response to misfolded protein	6/3304	18/13594	1.37	0.25884	0.709536	Sorghum_bicolor_newGene_1473/Sorghum_bicolor_newGene_5508/gene-LOC110435340/gene-LOC8057912/gene-LOC8079089/gene-LOC8083190	LOC110435340;LOC8057912;LOC8079089;LOC8083190	6	up&down
BP	GO:0045454	cell redox homeostasis	19/3304	67/13594	1.17	0.258847	0.709536	gene-LOC110430507/gene-LOC110430724/gene-LOC110432174/gene-LOC110434338/gene-LOC110434843/gene-LOC110435162/gene-LOC8055317/gene-LOC8055722/gene-LOC8056638/gene-LOC8071199/gene-LOC8071229/gene-LOC8072478/gene-LOC8074005/gene-LOC8074152/gene-LOC8074509/gene-LOC8080314/gene-LOC8080431/gene-LOC8082775/gene-LOC8085863	LOC110430507;LOC110430724;LOC110432174;LOC110434338;LOC110434843;LOC110435162;LOC8055317;LOC8055722;LOC8056638;LOC8071199;LOC8071229;LOC8072478;LOC8074005;LOC8074152;LOC8074509;LOC8080314;LOC8080431;LOC8082775;LOC8085863	19	up&down
BP	GO:0048519	negative regulation of biological process	29/3304	106/13594	1.13	0.26313	0.720357	gene-LOC110433001/gene-LOC110433320/gene-LOC110436086/gene-LOC8054896/gene-LOC8057253/gene-LOC8058543/gene-LOC8059363/gene-LOC8059592/gene-LOC8062185/gene-LOC8062759/gene-LOC8064508/gene-LOC8064630/gene-LOC8065053/gene-LOC8066207/gene-LOC8067096/gene-LOC8068361/gene-LOC8068910/gene-LOC8069501/gene-LOC8070338/gene-LOC8070557/gene-LOC8071156/gene-LOC8071669/gene-LOC8072149/gene-LOC8073406/gene-LOC8…	LOC110433001;LOC110433320;LOC110436086;LOC8054896;LOC8057253;LOC8058543;LOC8059363;LOC8059592;LOC8062185;LOC8062759;LOC8064508;LOC8064630;LOC8065053;LOC8066207;LOC8067096;LOC8068361;LOC8068910;LOC8069501;LOC8070338;LOC8070557;LOC8071156;LOC8071669;LOC8072149;LOC8073406;LOC8073651;LOC8078916;LOC8080654;LOC8081929;LOC8082355	29	up&down
BP	GO:0006301	postreplication repair	4/3304	11/13594	1.5	0.267686	0.726345	gene-LOC8056563/gene-LOC8060623/gene-LOC8071439/gene-LOC8076495	LOC8056563;LOC8060623;LOC8071439;LOC8076495	4	up
BP	GO:0009740	gibberellic acid mediated signaling pathway	4/3304	11/13594	1.5	0.267686	0.726345	gene-LOC8055404/gene-LOC8062759/gene-LOC8080654/gene-LOC8081929	LOC8055404;LOC8062759;LOC8080654;LOC8081929	4	down
BP	GO:0010941	regulation of cell death	4/3304	11/13594	1.5	0.267686	0.726345	gene-LOC8057253/gene-LOC8059363/gene-LOC8059592/gene-LOC8068361	LOC8057253;LOC8059363;LOC8059592;LOC8068361	4	up&down
BP	GO:0034475	U4 snRNA 3'-end processing	4/3304	11/13594	1.5	0.267686	0.726345	gene-LOC8060942/gene-LOC8069238/gene-LOC8072548/gene-LOC8079367	LOC8060942;LOC8069238;LOC8072548;LOC8079367	4	up
BP	GO:0045487	gibberellin catabolic process	4/3304	11/13594	1.5	0.267686	0.726345	gene-LOC110430054/gene-LOC8078396/gene-LOC8080913/gene-LOC8081423	LOC110430054;LOC8078396;LOC8080913;LOC8081423	4	up&down
BP	GO:0070646	protein modification by small protein removal	4/3304	11/13594	1.5	0.267686	0.726345	gene-LOC8062875/gene-LOC8066222/gene-LOC8076200/gene-LOC8084697	LOC8062875;LOC8066222;LOC8076200;LOC8084697	4	up&down
BP	GO:0090626	plant epidermis morphogenesis	4/3304	11/13594	1.5	0.267686	0.726345	gene-LOC8054345/gene-LOC8062759/gene-LOC8080654/gene-LOC8081929	LOC8054345;LOC8062759;LOC8080654;LOC8081929	4	up&down
BP	GO:0000959	mitochondrial RNA metabolic process	7/3304	22/13594	1.31	0.27383	0.740207	Sorghum_bicolor_newGene_1074/Sorghum_bicolor_newGene_305/gene-LOC110432540/gene-LOC8054383/gene-LOC8057874/gene-LOC8065791/gene-LOC8085624	LOC110432540;LOC8054383;LOC8057874;LOC8065791;LOC8085624	7	up&down
BP	GO:0009415	response to water	7/3304	22/13594	1.31	0.27383	0.740207	gene-LOC110431599/gene-LOC8062475/gene-LOC8065742/gene-LOC8066257/gene-LOC8070106/gene-LOC8072261/gene-LOC8073406	LOC110431599;LOC8062475;LOC8065742;LOC8066257;LOC8070106;LOC8072261;LOC8073406	7	up&down
BP	GO:0050790	regulation of catalytic activity	7/3304	22/13594	1.31	0.27383	0.740207	gene-LOC110436331/gene-LOC8054651/gene-LOC8056905/gene-LOC8060504/gene-LOC8066260/gene-LOC8073651/gene-LOC8081315	LOC110436331;LOC8054651;LOC8056905;LOC8060504;LOC8066260;LOC8073651;LOC8081315	7	up&down
BP	GO:0006869	lipid transport	17/3304	60/13594	1.17	0.275933	0.744955	gene-LOC8057521/gene-LOC8059497/gene-LOC8061181/gene-LOC8066396/gene-LOC8067182/gene-LOC8067183/gene-LOC8067184/gene-LOC8070023/gene-LOC8071674/gene-LOC8071675/gene-LOC8073522/gene-LOC8074555/gene-LOC8074864/gene-LOC8077742/gene-LOC8078780/gene-LOC8081280/gene-LOC8081897	LOC8057521;LOC8059497;LOC8061181;LOC8066396;LOC8067182;LOC8067183;LOC8067184;LOC8070023;LOC8071674;LOC8071675;LOC8073522;LOC8074555;LOC8074864;LOC8077742;LOC8078780;LOC8081280;LOC8081897	17	up&down
BP	GO:0006644	phospholipid metabolic process	8/3304	26/13594	1.27	0.285254	0.766505	gene-LOC110433444/gene-LOC110434467/gene-LOC8054305/gene-LOC8061114/gene-LOC8061830/gene-LOC8063098/gene-LOC8083277/gene-LOC8083459	LOC110433444;LOC110434467;LOC8054305;LOC8061114;LOC8061830;LOC8063098;LOC8083277;LOC8083459	8	up&down
BP	GO:0042542	response to hydrogen peroxide	8/3304	26/13594	1.27	0.285254	0.766505	gene-LOC110430724/gene-LOC8063218/gene-LOC8065737/gene-LOC8073005/gene-LOC8073344/gene-LOC8078754/gene-LOC8081529/gene-LOC8081950	LOC110430724;LOC8063218;LOC8065737;LOC8073005;LOC8073344;LOC8078754;LOC8081529;LOC8081950	8	up&down
BP	GO:0048229	gametophyte development	8/3304	26/13594	1.27	0.285254	0.766505	gene-LOC8062339/gene-LOC8063588/gene-LOC8069501/gene-LOC8070557/gene-LOC8072086/gene-LOC8073651/gene-LOC8073859/gene-LOC8083114	LOC8062339;LOC8063588;LOC8069501;LOC8070557;LOC8072086;LOC8073651;LOC8073859;LOC8083114	8	up&down
BP	GO:0009408	response to heat	20/3304	72/13594	1.14	0.285344	0.766505	gene-LOC8054215/gene-LOC8057083/gene-LOC8065485/gene-LOC8065737/gene-LOC8066206/gene-LOC8066281/gene-LOC8066921/gene-LOC8071650/gene-LOC8073005/gene-LOC8073344/gene-LOC8078754/gene-LOC8079331/gene-LOC8079407/gene-LOC8079723/gene-LOC8080298/gene-LOC8081331/gene-LOC8081529/gene-LOC8081950/gene-LOC8084717/gene-LOC8085051	LOC8054215;LOC8057083;LOC8065485;LOC8065737;LOC8066206;LOC8066281;LOC8066921;LOC8071650;LOC8073005;LOC8073344;LOC8078754;LOC8079331;LOC8079407;LOC8079723;LOC8080298;LOC8081331;LOC8081529;LOC8081950;LOC8084717;LOC8085051	20	up&down
BP	GO:0009904	chloroplast accumulation movement	5/3304	15/13594	1.37	0.290709	0.774135	gene-LOC110432529/gene-LOC8061115/gene-LOC8068051/gene-LOC8070779/gene-LOC8081849	LOC110432529;LOC8061115;LOC8068051;LOC8070779;LOC8081849	5	up&down
BP	GO:0009959	negative gravitropism	5/3304	15/13594	1.37	0.290709	0.774135	gene-LOC110430953/gene-LOC8057720/gene-LOC8061185/gene-LOC8067065/gene-LOC8079968	LOC110430953;LOC8057720;LOC8061185;LOC8067065;LOC8079968	5	up&down
BP	GO:0010090	trichome morphogenesis	5/3304	15/13594	1.37	0.290709	0.774135	gene-LOC8054345/gene-LOC8062759/gene-LOC8070367/gene-LOC8080654/gene-LOC8081929	LOC8054345;LOC8062759;LOC8070367;LOC8080654;LOC8081929	5	up&down
BP	GO:0010305	leaf vascular tissue pattern formation	5/3304	15/13594	1.37	0.290709	0.774135	gene-LOC8059541/gene-LOC8062238/gene-LOC8076658/gene-LOC8079372/gene-LOC8079816	LOC8059541;LOC8062238;LOC8076658;LOC8079372;LOC8079816	5	up&down
BP	GO:0031145	anaphase-promoting complex-dependent catabolic process	5/3304	15/13594	1.37	0.290709	0.774135	gene-LOC110432911/gene-LOC110434575/gene-LOC8078876/gene-LOC8080373/gene-LOC8082701	LOC110432911;LOC110434575;LOC8078876;LOC8080373;LOC8082701	5	up&down
BP	GO:0032268	regulation of cellular protein metabolic process	5/3304	15/13594	1.37	0.290709	0.774135	gene-LOC110436331/gene-LOC8064000/gene-LOC8064630/gene-LOC8073005/gene-LOC8073651	LOC110436331;LOC8064000;LOC8064630;LOC8073005;LOC8073651	5	up&down
BP	GO:0070417	cellular response to cold	5/3304	15/13594	1.37	0.290709	0.774135	gene-LOC110431657/gene-LOC8064630/gene-LOC8071656/gene-LOC8075458/gene-LOC8077453	LOC110431657;LOC8064630;LOC8071656;LOC8075458;LOC8077453	5	up&down
BP	GO:0044255	cellular lipid metabolic process	9/3304	30/13594	1.23	0.294247	0.782586	gene-LOC110433444/gene-LOC110434467/gene-LOC8054996/gene-LOC8054997/gene-LOC8061778/gene-LOC8062393/gene-LOC8078879/gene-LOC8080628/gene-LOC8083277	LOC110433444;LOC110434467;LOC8054996;LOC8054997;LOC8061778;LOC8062393;LOC8078879;LOC8080628;LOC8083277	9	up&down
BP	GO:0009651	response to salt stress	26/3304	96/13594	1.11	0.297351	0.789862	gene-LOC110434966/gene-LOC8054689/gene-LOC8055934/gene-LOC8056333/gene-LOC8056716/gene-LOC8057977/gene-LOC8060280/gene-LOC8062136/gene-LOC8063218/gene-LOC8065737/gene-LOC8067708/gene-LOC8071156/gene-LOC8072149/gene-LOC8073344/gene-LOC8074188/gene-LOC8075201/gene-LOC8075377/gene-LOC8075790/gene-LOC8077196/gene-LOC8077628/gene-LOC8078754/gene-LOC8081331/gene-LOC8081529/gene-LOC8081950/gene-LOC80848…	LOC110434966;LOC8054689;LOC8055934;LOC8056333;LOC8056716;LOC8057977;LOC8060280;LOC8062136;LOC8063218;LOC8065737;LOC8067708;LOC8071156;LOC8072149;LOC8073344;LOC8074188;LOC8075201;LOC8075377;LOC8075790;LOC8077196;LOC8077628;LOC8078754;LOC8081331;LOC8081529;LOC8081950;LOC8084850;LOC8155298	26	up&down
BP	GO:0065007	biological regulation	77/3304	299/13594	1.06	0.29806	0.790767	Sorghum_bicolor_newGene_305/Sorghum_bicolor_newGene_4833/gene-LOC110429672/gene-LOC110433001/gene-LOC110433180/gene-LOC110433320/gene-LOC110434702/gene-LOC110436086/gene-LOC110436331/gene-LOC8054329/gene-LOC8054651/gene-LOC8054896/gene-LOC8055317/gene-LOC8055903/gene-LOC8056905/gene-LOC8057215/gene-LOC8057253/gene-LOC8058543/gene-LOC8059363/gene-LOC8059592/gene-LOC8059712/gene-LOC8060104/gene-LOC…	LOC110429672;LOC110433001;LOC110433180;LOC110433320;LOC110434702;LOC110436086;LOC110436331;LOC8054329;LOC8054651;LOC8054896;LOC8055317;LOC8055903;LOC8056905;LOC8057215;LOC8057253;LOC8058543;LOC8059363;LOC8059592;LOC8059712;LOC8060104;LOC8060198;LOC8060504;LOC8061054;LOC8062185;LOC8062696;LOC8062759;LOC8063588;LOC8064000;LOC8064508;LOC8064630;LOC8065053;LOC8065568;LOC8066207;LOC8066260;LOC8067096;…	77	up&down
BP	GO:0033554	cellular response to stress	16/3304	57/13594	1.15	0.298586	0.791184	Sorghum_bicolor_newGene_1473/Sorghum_bicolor_newGene_5508/gene-LOC110433320/gene-LOC110435340/gene-LOC8055317/gene-LOC8056905/gene-LOC8057912/gene-LOC8059363/gene-LOC8064630/gene-LOC8069501/gene-LOC8072149/gene-LOC8079089/gene-LOC8081647/gene-LOC8083190/gene-LOC8085043/gene-LOC8085460	LOC110433320;LOC110435340;LOC8055317;LOC8056905;LOC8057912;LOC8059363;LOC8064630;LOC8069501;LOC8072149;LOC8079089;LOC8081647;LOC8083190;LOC8085043;LOC8085460	16	up&down
BP	GO:0009791	post-embryonic development	31/3304	116/13594	1.1	0.303325	0.794279	Sorghum_bicolor_newGene_1074/Sorghum_bicolor_newGene_3026/Sorghum_bicolor_newGene_3027/Sorghum_bicolor_newGene_305/Sorghum_bicolor_newGene_4833/gene-LOC8056425/gene-LOC8056426/gene-LOC8056428/gene-LOC8056429/gene-LOC8057874/gene-LOC8058969/gene-LOC8060622/gene-LOC8060853/gene-LOC8061054/gene-LOC8062696/gene-LOC8065791/gene-LOC8065930/gene-LOC8068737/gene-LOC8069501/gene-LOC8069889/gene-LOC8070338…	LOC8056425;LOC8056426;LOC8056428;LOC8056429;LOC8057874;LOC8058969;LOC8060622;LOC8060853;LOC8061054;LOC8062696;LOC8065791;LOC8065930;LOC8068737;LOC8069501;LOC8069889;LOC8070338;LOC8073213;LOC8075640;LOC8079375;LOC8079659;LOC8082197;LOC8082518;LOC8083114;LOC8084494;LOC8085460;LOC8085624	31	up&down
BP	GO:0006164	purine nucleotide biosynthetic process	3/3304	8/13594	1.54	0.304194	0.794279	gene-LOC8059203/gene-LOC8059545/gene-LOC8068668	LOC8059203;LOC8059545;LOC8068668	3	up&down
BP	GO:0009097	isoleucine biosynthetic process	3/3304	8/13594	1.54	0.304194	0.794279	gene-LOC8056510/gene-LOC8062907/gene-LOC8085911	LOC8056510;LOC8062907;LOC8085911	3	up
BP	GO:0009267	cellular response to starvation	3/3304	8/13594	1.54	0.304194	0.794279	gene-LOC8069501/gene-LOC8072149/gene-LOC8085043	LOC8069501;LOC8072149;LOC8085043	3	up&down
BP	GO:0009686	gibberellin biosynthetic process	3/3304	8/13594	1.54	0.304194	0.794279	gene-LOC8061378/gene-LOC8063144/gene-LOC8064919	LOC8061378;LOC8063144;LOC8064919	3	down
BP	GO:0010104	regulation of ethylene-activated signaling pathway	3/3304	8/13594	1.54	0.304194	0.794279	gene-LOC110430341/gene-LOC110434161/gene-LOC8078580	LOC110430341;LOC110434161;LOC8078580	3	up&down
BP	GO:0010118	stomatal movement	3/3304	8/13594	1.54	0.304194	0.794279	gene-LOC8069866/gene-LOC8072365/gene-LOC8079525	LOC8069866;LOC8072365;LOC8079525	3	up&down
BP	GO:0010207	photosystem II assembly	3/3304	8/13594	1.54	0.304194	0.794279	gene-LOC110430997/gene-LOC8060709/gene-LOC8061185	LOC110430997;LOC8060709;LOC8061185	3	up&down
BP	GO:0010638	positive regulation of organelle organization	3/3304	8/13594	1.54	0.304194	0.794279	gene-LOC8057215/gene-LOC8057890/gene-LOC8064630	LOC8057215;LOC8057890;LOC8064630	3	up&down
BP	GO:0030258	lipid modification	3/3304	8/13594	1.54	0.304194	0.794279	gene-LOC8054996/gene-LOC8054997/gene-LOC8083277	LOC8054996;LOC8054997;LOC8083277	3	up&down
BP	GO:0033314	mitotic DNA replication checkpoint	3/3304	8/13594	1.54	0.304194	0.794279	gene-LOC8065432/gene-LOC8077046/gene-LOC8082868	LOC8065432;LOC8077046;LOC8082868	3	up&down
BP	GO:0048235	pollen sperm cell differentiation	3/3304	8/13594	1.54	0.304194	0.794279	gene-LOC8056000/gene-LOC8070557/gene-LOC8085839	LOC8056000;LOC8070557;LOC8085839	3	up&down
BP	GO:0006470	protein dephosphorylation	6/3304	19/13594	1.3	0.306168	0.79556	gene-LOC8054985/gene-LOC8056716/gene-LOC8059041/gene-LOC8061878/gene-LOC8074049/gene-LOC8079450	LOC8054985;LOC8056716;LOC8059041;LOC8061878;LOC8074049;LOC8079450	6	up&down
BP	GO:0009639	response to red or far red light	6/3304	19/13594	1.3	0.306168	0.79556	gene-LOC110430953/gene-LOC8057720/gene-LOC8062696/gene-LOC8067065/gene-LOC8069363/gene-LOC8079968	LOC110430953;LOC8057720;LOC8062696;LOC8067065;LOC8069363;LOC8079968	6	down
BP	GO:0010026	trichome differentiation	6/3304	19/13594	1.3	0.306168	0.79556	gene-LOC8054345/gene-LOC8062759/gene-LOC8076027/gene-LOC8080042/gene-LOC8080654/gene-LOC8081929	LOC8054345;LOC8062759;LOC8076027;LOC8080042;LOC8080654;LOC8081929	6	up&down
BP	GO:0040029	regulation of gene expression, epigenetic	6/3304	19/13594	1.3	0.306168	0.79556	gene-LOC110433001/gene-LOC8061054/gene-LOC8064630/gene-LOC8070338/gene-LOC8082197/gene-LOC8086003	LOC110433001;LOC8061054;LOC8064630;LOC8070338;LOC8082197;LOC8086003	6	up&down
BP	GO:0006520	cellular amino acid metabolic process	11/3304	38/13594	1.19	0.307457	0.797945	gene-LOC110433086/gene-LOC110434826/gene-LOC110435653/gene-LOC8055167/gene-LOC8058608/gene-LOC8067489/gene-LOC8067813/gene-LOC8077869/gene-LOC8079261/gene-LOC8081595/gene-LOC8084171	LOC110433086;LOC110434826;LOC110435653;LOC8055167;LOC8058608;LOC8067489;LOC8067813;LOC8077869;LOC8079261;LOC8081595;LOC8084171	11	up&down
BP	GO:0010154	fruit development	13/3304	46/13594	1.16	0.316614	0.820466	Sorghum_bicolor_newGene_4833/gene-LOC8056425/gene-LOC8056426/gene-LOC8056428/gene-LOC8056429/gene-LOC8058969/gene-LOC8060853/gene-LOC8061054/gene-LOC8065930/gene-LOC8068737/gene-LOC8073213/gene-LOC8075640/gene-LOC8082197	LOC8056425;LOC8056426;LOC8056428;LOC8056429;LOC8058969;LOC8060853;LOC8061054;LOC8065930;LOC8068737;LOC8073213;LOC8075640;LOC8082197	13	up&down
BP	GO:0010038	response to metal ion	7/3304	23/13594	1.25	0.317282	0.820466	gene-LOC8063218/gene-LOC8065485/gene-LOC8068935/gene-LOC8069889/gene-LOC8071156/gene-LOC8081403/gene-LOC8084494	LOC8063218;LOC8065485;LOC8068935;LOC8069889;LOC8071156;LOC8081403;LOC8084494	7	up&down
BP	GO:0016556	mRNA modification	7/3304	23/13594	1.25	0.317282	0.820466	Sorghum_bicolor_newGene_1074/gene-LOC110432540/gene-LOC8054383/gene-LOC8057874/gene-LOC8063656/gene-LOC8065791/gene-LOC8085624	LOC110432540;LOC8054383;LOC8057874;LOC8063656;LOC8065791;LOC8085624	7	up&down
BP	GO:0006302	double-strand break repair	8/3304	27/13594	1.22	0.325641	0.840059	gene-LOC110431537/gene-LOC110433320/gene-LOC8060176/gene-LOC8063473/gene-LOC8064731/gene-LOC8065672/gene-LOC8075336/gene-LOC8081647	LOC110431537;LOC110433320;LOC8060176;LOC8063473;LOC8064731;LOC8065672;LOC8075336;LOC8081647	8	up&down
BP	GO:0006631	fatty acid metabolic process	8/3304	27/13594	1.22	0.325641	0.840059	gene-LOC8054996/gene-LOC8054997/gene-LOC8056075/gene-LOC8059364/gene-LOC8070798/gene-LOC8076488/gene-LOC8082390/gene-LOC8083935	LOC8054996;LOC8054997;LOC8056075;LOC8059364;LOC8070798;LOC8076488;LOC8082390;LOC8083935	8	up&down
BP	GO:0006417	regulation of translation	4/3304	12/13594	1.37	0.329764	0.840591	gene-LOC8064000/gene-LOC8073005/gene-LOC8080298/gene-LOC8080760	LOC8064000;LOC8073005;LOC8080298;LOC8080760	4	down
BP	GO:0009082	branched-chain amino acid biosynthetic process	4/3304	12/13594	1.37	0.329764	0.840591	gene-LOC110431942/gene-LOC110435962/gene-LOC8057977/gene-LOC8064642	LOC110431942;LOC110435962;LOC8057977;LOC8064642	4	up
BP	GO:0009787	regulation of abscisic acid-activated signaling pathway	4/3304	12/13594	1.37	0.329764	0.840591	gene-LOC8062759/gene-LOC8064508/gene-LOC8080654/gene-LOC8081929	LOC8062759;LOC8064508;LOC8080654;LOC8081929	4	down
BP	GO:0009850	auxin metabolic process	4/3304	12/13594	1.37	0.329764	0.840591	Sorghum_bicolor_newGene_4833/gene-LOC8059163/gene-LOC8080188/gene-LOC8081219	LOC8059163;LOC8080188;LOC8081219	4	up&down
BP	GO:0016075	rRNA catabolic process	4/3304	12/13594	1.37	0.329764	0.840591	gene-LOC8060942/gene-LOC8069238/gene-LOC8072548/gene-LOC8079367	LOC8060942;LOC8069238;LOC8072548;LOC8079367	4	up
BP	GO:0034427	nuclear-transcribed mRNA catabolic process, exonucleolytic, 3'-5'	4/3304	12/13594	1.37	0.329764	0.840591	gene-LOC8060942/gene-LOC8069238/gene-LOC8072548/gene-LOC8079367	LOC8060942;LOC8069238;LOC8072548;LOC8079367	4	up
BP	GO:0044093	positive regulation of molecular function	4/3304	12/13594	1.37	0.329764	0.840591	gene-LOC8054651/gene-LOC8056905/gene-LOC8059363/gene-LOC8060504	LOC8054651;LOC8056905;LOC8059363;LOC8060504	4	up&down
BP	GO:0045324	late endosome to vacuole transport	4/3304	12/13594	1.37	0.329764	0.840591	gene-LOC8057252/gene-LOC8067424/gene-LOC8067706/gene-LOC8086026	LOC8057252;LOC8067424;LOC8067706;LOC8086026	4	up
BP	GO:0046294	formaldehyde catabolic process	4/3304	12/13594	1.37	0.329764	0.840591	gene-LOC110432921/gene-LOC8064371/gene-LOC8064373/gene-LOC8083829	LOC110432921;LOC8064371;LOC8064373;LOC8083829	4	up&down
BP	GO:0071214	cellular response to abiotic stimulus	4/3304	12/13594	1.37	0.329764	0.840591	gene-LOC8059363/gene-LOC8062696/gene-LOC8069363/gene-LOC8085460	LOC8059363;LOC8062696;LOC8069363;LOC8085460	4	up&down
BP	GO:0006897	endocytosis	9/3304	31/13594	1.19	0.332133	0.844754	gene-LOC110430686/gene-LOC8056401/gene-LOC8062160/gene-LOC8065100/gene-LOC8067331/gene-LOC8082576/gene-LOC8083256/gene-LOC8083520/gene-LOC8084676	LOC110430686;LOC8056401;LOC8062160;LOC8065100;LOC8067331;LOC8082576;LOC8083256;LOC8083520;LOC8084676	9	up&down
BP	GO:0009620	response to fungus	10/3304	35/13594	1.18	0.337294	0.844754	gene-LOC110429672/gene-LOC8057385/gene-LOC8060252/gene-LOC8060253/gene-LOC8061318/gene-LOC8063588/gene-LOC8080649/gene-LOC8084017/gene-LOC8084018/gene-LOC8084977	LOC110429672;LOC8057385;LOC8060252;LOC8060253;LOC8061318;LOC8063588;LOC8080649;LOC8084017;LOC8084018;LOC8084977	10	up&down
BP	GO:0015031	protein transport	35/3304	134/13594	1.07	0.342686	0.844754	Sorghum_bicolor_newGene_339/Sorghum_bicolor_newGene_3752/Sorghum_bicolor_newGene_4165/gene-LOC110429519/gene-LOC110431235/gene-LOC110433845/gene-LOC110434321/gene-LOC110437378/gene-LOC8055389/gene-LOC8056133/gene-LOC8057252/gene-LOC8057733/gene-LOC8058543/gene-LOC8058578/gene-LOC8059159/gene-LOC8059574/gene-LOC8060617/gene-LOC8062436/gene-LOC8064558/gene-LOC8065554/gene-LOC8066370/gene-LOC8066459…	LOC110429519;LOC110431235;LOC110433845;LOC110434321;LOC110437378;LOC8055389;LOC8056133;LOC8057252;LOC8057733;LOC8058543;LOC8058578;LOC8059159;LOC8059574;LOC8060617;LOC8062436;LOC8064558;LOC8065554;LOC8066370;LOC8066459;LOC8067424;LOC8067706;LOC8068672;LOC8070786;LOC8071343;LOC8072109;LOC8073465;LOC8074425;LOC8076989;LOC8084898;LOC8085415;LOC8086026;LOC8086223	35	up&down
BP	GO:0009735	response to cytokinin	5/3304	16/13594	1.29	0.344852	0.844754	gene-LOC8062759/gene-LOC8073765/gene-LOC8080654/gene-LOC8081929/gene-LOC8082841	LOC8062759;LOC8073765;LOC8080654;LOC8081929;LOC8082841	5	down
BP	GO:0046470	phosphatidylcholine metabolic process	5/3304	16/13594	1.29	0.344852	0.844754	gene-LOC110432009/gene-LOC110433400/gene-LOC110434467/gene-LOC8071513/gene-LOC8080948	LOC110432009;LOC110433400;LOC110434467;LOC8071513;LOC8080948	5	up&down
BP	GO:0022607	cellular component assembly	12/3304	43/13594	1.15	0.344894	0.844754	Sorghum_bicolor_newGene_1473/Sorghum_bicolor_newGene_470/Sorghum_bicolor_newGene_5508/gene-LOC110433001/gene-LOC110435340/gene-LOC110436628/gene-LOC8054345/gene-LOC8057521/gene-LOC8057912/gene-LOC8060504/gene-LOC8079089/gene-LOC8083190	LOC110433001;LOC110435340;LOC110436628;LOC8054345;LOC8057521;LOC8057912;LOC8060504;LOC8079089;LOC8083190	12	up&down
BP	GO:0023052	signaling	13/3304	47/13594	1.14	0.347731	0.844754	gene-LOC110436086/gene-LOC8054329/gene-LOC8059363/gene-LOC8062696/gene-LOC8062759/gene-LOC8069363/gene-LOC8069501/gene-LOC8079242/gene-LOC8080654/gene-LOC8081929/gene-LOC8082841/gene-LOC8083114/gene-LOC8085460	LOC110436086;LOC8054329;LOC8059363;LOC8062696;LOC8062759;LOC8069363;LOC8069501;LOC8079242;LOC8080654;LOC8081929;LOC8082841;LOC8083114;LOC8085460	13	up&down
BP	GO:0044085	cellular component biogenesis	14/3304	51/13594	1.13	0.350101	0.844754	Sorghum_bicolor_newGene_1473/Sorghum_bicolor_newGene_470/Sorghum_bicolor_newGene_5508/gene-LOC110433001/gene-LOC110435340/gene-LOC110436628/gene-LOC8054345/gene-LOC8057521/gene-LOC8057912/gene-LOC8060504/gene-LOC8068150/gene-LOC8073213/gene-LOC8079089/gene-LOC8083190	LOC110433001;LOC110435340;LOC110436628;LOC8054345;LOC8057521;LOC8057912;LOC8060504;LOC8068150;LOC8073213;LOC8079089;LOC8083190	14	up&down
BP	GO:0001682	tRNA 5'-leader removal	2/3304	5/13594	1.65	0.352524	0.844754	gene-LOC8059101/gene-LOC8076526	LOC8059101;LOC8076526	2	up
BP	GO:0002520	immune system development	2/3304	5/13594	1.65	0.352524	0.844754	gene-LOC110433320/gene-LOC8057215	LOC110433320;LOC8057215	2	up&down
BP	GO:0006272	leading strand elongation	2/3304	5/13594	1.65	0.352524	0.844754	gene-LOC8054479/gene-LOC8062384	LOC8054479;LOC8062384	2	up
BP	GO:0006542	glutamine biosynthetic process	2/3304	5/13594	1.65	0.352524	0.844754	gene-LOC110431761/gene-LOC8070530	LOC110431761;LOC8070530	2	up&down
BP	GO:0006624	vacuolar protein processing	2/3304	5/13594	1.65	0.352524	0.844754	gene-LOC8078601/gene-LOC8083326	LOC8078601;LOC8083326	2	up&down
BP	GO:0006637	acyl-CoA metabolic process	2/3304	5/13594	1.65	0.352524	0.844754	gene-LOC110431587/gene-LOC8059010	LOC110431587;LOC8059010	2	up&down
BP	GO:0006646	phosphatidylethanolamine biosynthetic process	2/3304	5/13594	1.65	0.352524	0.844754	gene-LOC110434467/gene-LOC8077390	LOC110434467;LOC8077390	2	up&down
BP	GO:0006999	nuclear pore organization	2/3304	5/13594	1.65	0.352524	0.844754	gene-LOC8076023/gene-LOC8080518	LOC8076023;LOC8080518	2	up&down
BP	GO:0009294	DNA mediated transformation	2/3304	5/13594	1.65	0.352524	0.844754	gene-LOC8070885/gene-LOC8081417	LOC8070885;LOC8081417	2	up&down
BP	GO:0009814	defense response, incompatible interaction	2/3304	5/13594	1.65	0.352524	0.844754	gene-LOC8073819/gene-LOC8082080	LOC8073819;LOC8082080	2	up&down
BP	GO:0009938	negative regulation of gibberellic acid mediated signaling pathway	2/3304	5/13594	1.65	0.352524	0.844754	gene-LOC8062929/gene-LOC8077628	LOC8062929;LOC8077628	2	up&down
BP	GO:0010051	xylem and phloem pattern formation	2/3304	5/13594	1.65	0.352524	0.844754	gene-LOC8057144/gene-LOC8063223	LOC8057144;LOC8063223	2	up&down
BP	GO:0015936	coenzyme A metabolic process	2/3304	5/13594	1.65	0.352524	0.844754	gene-LOC8054742/gene-LOC8057903	LOC8054742;LOC8057903	2	up&down
BP	GO:0015994	chlorophyll metabolic process	2/3304	5/13594	1.65	0.352524	0.844754	gene-LOC8054896/gene-LOC8081595	LOC8054896;LOC8081595	2	down
BP	GO:0016123	xanthophyll biosynthetic process	2/3304	5/13594	1.65	0.352524	0.844754	gene-LOC8055312/gene-LOC8077659	LOC8055312;LOC8077659	2	up&down
BP	GO:0017144	drug metabolic process	2/3304	5/13594	1.65	0.352524	0.844754	gene-LOC110434649/gene-LOC8059050	LOC110434649;LOC8059050	2	up
BP	GO:0019760	glucosinolate metabolic process	2/3304	5/13594	1.65	0.352524	0.844754	gene-LOC8064508/gene-LOC8084502	LOC8064508;LOC8084502	2	down
BP	GO:0022613	ribonucleoprotein complex biogenesis	2/3304	5/13594	1.65	0.352524	0.844754	Sorghum_bicolor_newGene_470/gene-LOC8068150	LOC8068150	2	up&down
BP	GO:0031054	pre-miRNA processing	2/3304	5/13594	1.65	0.352524	0.844754	gene-LOC8061391/gene-LOC8082418	LOC8061391;LOC8082418	2	down
BP	GO:0031573	intra-S DNA damage checkpoint	2/3304	5/13594	1.65	0.352524	0.844754	gene-LOC8082301/gene-LOC8082868	LOC8082301;LOC8082868	2	up
BP	GO:0034473	U1 snRNA 3'-end processing	2/3304	5/13594	1.65	0.352524	0.844754	gene-LOC8060942/gene-LOC8069238	LOC8060942;LOC8069238	2	up
BP	GO:0034476	U5 snRNA 3'-end processing	2/3304	5/13594	1.65	0.352524	0.844754	gene-LOC8060942/gene-LOC8069238	LOC8060942;LOC8069238	2	up
BP	GO:0034727	piecemeal microautophagy of nucleus	2/3304	5/13594	1.65	0.352524	0.844754	gene-LOC8079402/gene-LOC8083087	LOC8079402;LOC8083087	2	down
BP	GO:0034968	histone lysine methylation	2/3304	5/13594	1.65	0.352524	0.844754	gene-LOC8063408/gene-LOC8080042	LOC8063408;LOC8080042	2	up
BP	GO:0035303	regulation of dephosphorylation	2/3304	5/13594	1.65	0.352524	0.844754	gene-LOC8060578/gene-LOC8073651	LOC8060578;LOC8073651	2	up&down
BP	GO:0044375	regulation of peroxisome size	2/3304	5/13594	1.65	0.352524	0.844754	gene-LOC8078805/gene-LOC8081096	LOC8078805;LOC8081096	2	up
BP	GO:0045732	positive regulation of protein catabolic process	2/3304	5/13594	1.65	0.352524	0.844754	gene-LOC8055862/gene-LOC8064251	LOC8055862;LOC8064251	2	up&down
BP	GO:0046622	positive regulation of organ growth	2/3304	5/13594	1.65	0.352524	0.844754	gene-LOC110433771/gene-LOC8076906	LOC110433771;LOC8076906	2	up&down
BP	GO:0051560	mitochondrial calcium ion homeostasis	2/3304	5/13594	1.65	0.352524	0.844754	gene-LOC8055294/gene-LOC8065203	LOC8055294;LOC8065203	2	up
BP	GO:0070212	protein poly-ADP-ribosylation	2/3304	5/13594	1.65	0.352524	0.844754	gene-LOC110431537/gene-LOC8075336	LOC110431537;LOC8075336	2	up
BP	GO:0071042	nuclear polyadenylation-dependent mRNA catabolic process	2/3304	5/13594	1.65	0.352524	0.844754	gene-LOC8060942/gene-LOC8069238	LOC8060942;LOC8069238	2	up
BP	GO:0071048	nuclear retention of unspliced pre-mRNA at the site of transcription	2/3304	5/13594	1.65	0.352524	0.844754	gene-LOC8063417/gene-LOC8080744	LOC8063417;LOC8080744	2	up&down
BP	GO:0071480	cellular response to gamma radiation	2/3304	5/13594	1.65	0.352524	0.844754	gene-LOC8059363/gene-LOC8060759	LOC8059363;LOC8060759	2	up
BP	GO:0098656	anion transmembrane transport	2/3304	5/13594	1.65	0.352524	0.844754	gene-LOC8055193/gene-LOC8055864	LOC8055193;LOC8055864	2	up&down
BP	GO:1901601	strigolactone biosynthetic process	2/3304	5/13594	1.65	0.352524	0.844754	gene-LOC8054230/gene-LOC8081307	LOC8054230;LOC8081307	2	down
BP	GO:1901615	organic hydroxy compound metabolic process	2/3304	5/13594	1.65	0.352524	0.844754	gene-LOC110434649/gene-LOC8081403	LOC110434649;LOC8081403	2	up&down
BP	GO:1902347	response to strigolactone	2/3304	5/13594	1.65	0.352524	0.844754	gene-LOC8067572/gene-LOC8072902	LOC8067572;LOC8072902	2	down
BP	GO:1903338	regulation of cell wall organization or biogenesis	2/3304	5/13594	1.65	0.352524	0.844754	gene-LOC8054912/gene-LOC8060104	LOC8054912;LOC8060104	2	up&down
BP	GO:0009788	negative regulation of abscisic acid-activated signaling pathway	6/3304	20/13594	1.23	0.354794	0.844754	gene-LOC8062759/gene-LOC8064508/gene-LOC8067708/gene-LOC8069360/gene-LOC8080654/gene-LOC8081929	LOC8062759;LOC8064508;LOC8067708;LOC8069360;LOC8080654;LOC8081929	6	up&down
BP	GO:0009719	response to endogenous stimulus	22/3304	83/13594	1.09	0.359588	0.844754	gene-LOC8054342/gene-LOC8056333/gene-LOC8057385/gene-LOC8059363/gene-LOC8062759/gene-LOC8065742/gene-LOC8066207/gene-LOC8067572/gene-LOC8069213/gene-LOC8069501/gene-LOC8070048/gene-LOC8070280/gene-LOC8071821/gene-LOC8072149/gene-LOC8072902/gene-LOC8073213/gene-LOC8073406/gene-LOC8080654/gene-LOC8081929/gene-LOC8082080/gene-LOC8082841/gene-LOC8083114	LOC8054342;LOC8056333;LOC8057385;LOC8059363;LOC8062759;LOC8065742;LOC8066207;LOC8067572;LOC8069213;LOC8069501;LOC8070048;LOC8070280;LOC8071821;LOC8072149;LOC8072902;LOC8073213;LOC8073406;LOC8080654;LOC8081929;LOC8082080;LOC8082841;LOC8083114	22	up&down
BP	GO:0006900	vesicle budding from membrane	7/3304	24/13594	1.2	0.361788	0.844754	gene-LOC110430686/gene-LOC8056401/gene-LOC8066585/gene-LOC8067331/gene-LOC8083256/gene-LOC8083520/gene-LOC8084828	LOC110430686;LOC8056401;LOC8066585;LOC8067331;LOC8083256;LOC8083520;LOC8084828	7	up&down
BP	GO:0010224	response to UV-B	7/3304	24/13594	1.2	0.361788	0.844754	gene-LOC110431248/gene-LOC8056716/gene-LOC8060365/gene-LOC8065568/gene-LOC8068219/gene-LOC8069801/gene-LOC8081595	LOC110431248;LOC8056716;LOC8060365;LOC8065568;LOC8068219;LOC8069801;LOC8081595	7	up&down
BP	GO:0022622	root system development	8/3304	28/13594	1.18	0.366918	0.844754	gene-LOC8058969/gene-LOC8060622/gene-LOC8065930/gene-LOC8069501/gene-LOC8080042/gene-LOC8081417/gene-LOC8083114/gene-LOC8085460	LOC8058969;LOC8060622;LOC8065930;LOC8069501;LOC8080042;LOC8081417;LOC8083114;LOC8085460	8	up&down
BP	GO:0048367	shoot system development	11/3304	40/13594	1.13	0.376098	0.844754	Sorghum_bicolor_newGene_4833/gene-LOC8058969/gene-LOC8061318/gene-LOC8062696/gene-LOC8064926/gene-LOC8065930/gene-LOC8069501/gene-LOC8083114/gene-LOC8084017/gene-LOC8084018/gene-LOC8084977	LOC8058969;LOC8061318;LOC8062696;LOC8064926;LOC8065930;LOC8069501;LOC8083114;LOC8084017;LOC8084018;LOC8084977	11	up&down
BP	GO:0000105	histidine biosynthetic process	3/3304	9/13594	1.37	0.379837	0.844754	gene-LOC8054317/gene-LOC8074535/gene-LOC8085102	LOC8054317;LOC8074535;LOC8085102	3	up
BP	GO:0006782	protoporphyrinogen IX biosynthetic process	3/3304	9/13594	1.37	0.379837	0.844754	gene-LOC8067086/gene-LOC8073702/gene-LOC8079551	LOC8067086;LOC8073702;LOC8079551	3	up&down
BP	GO:0007129	synapsis	3/3304	9/13594	1.37	0.379837	0.844754	gene-LOC110433001/gene-LOC8056862/gene-LOC8076162	LOC110433001;LOC8056862;LOC8076162	3	up&down
BP	GO:0008283	cell proliferation	3/3304	9/13594	1.37	0.379837	0.844754	gene-LOC8069316/gene-LOC8084300/gene-LOC8085257	LOC8069316;LOC8084300;LOC8085257	3	up&down
BP	GO:0015914	phospholipid transport	3/3304	9/13594	1.37	0.379837	0.844754	gene-LOC8055867/gene-LOC8057521/gene-LOC8083686	LOC8055867;LOC8057521;LOC8083686	3	up
BP	GO:0016114	terpenoid biosynthetic process	3/3304	9/13594	1.37	0.379837	0.844754	gene-LOC8063650/gene-LOC8063654/gene-LOC8085126	LOC8063650;LOC8063654;LOC8085126	3	up&down
BP	GO:0032270	positive regulation of cellular protein metabolic process	3/3304	9/13594	1.37	0.379837	0.844754	gene-LOC8064000/gene-LOC8064630/gene-LOC8073005	LOC8064000;LOC8064630;LOC8073005	3	up&down
BP	GO:0045814	negative regulation of gene expression, epigenetic	3/3304	9/13594	1.37	0.379837	0.844754	gene-LOC110433001/gene-LOC8064630/gene-LOC8070338	LOC110433001;LOC8064630;LOC8070338	3	up&down
BP	GO:0048573	photoperiodism, flowering	3/3304	9/13594	1.37	0.379837	0.844754	gene-LOC8062696/gene-LOC8063218/gene-LOC8079504	LOC8062696;LOC8063218;LOC8079504	3	up&down
BP	GO:0051247	positive regulation of protein metabolic process	3/3304	9/13594	1.37	0.379837	0.844754	gene-LOC8064000/gene-LOC8064630/gene-LOC8073005	LOC8064000;LOC8064630;LOC8073005	3	up&down
BP	GO:0070131	positive regulation of mitochondrial translation	3/3304	9/13594	1.37	0.379837	0.844754	gene-LOC8064000/gene-LOC8070363/gene-LOC8072536	LOC8064000;LOC8070363;LOC8072536	3	up&down
BP	GO:0071051	polyadenylation-dependent snoRNA 3'-end processing	3/3304	9/13594	1.37	0.379837	0.844754	gene-LOC8072548/gene-LOC8079367/gene-LOC8080744	LOC8072548;LOC8079367;LOC8080744	3	up
BP	GO:0071586	CAAX-box protein processing	3/3304	9/13594	1.37	0.379837	0.844754	gene-LOC8066950/gene-LOC8075930/gene-LOC8080980	LOC8066950;LOC8075930;LOC8080980	3	up&down
BP	GO:0048364	root development	16/3304	60/13594	1.1	0.382075	0.844754	gene-LOC110433924/gene-LOC8057977/gene-LOC8058969/gene-LOC8060530/gene-LOC8060622/gene-LOC8062339/gene-LOC8064926/gene-LOC8065930/gene-LOC8069360/gene-LOC8069501/gene-LOC8080042/gene-LOC8081315/gene-LOC8081417/gene-LOC8082472/gene-LOC8083114/gene-LOC8085460	LOC110433924;LOC8057977;LOC8058969;LOC8060530;LOC8060622;LOC8062339;LOC8064926;LOC8065930;LOC8069360;LOC8069501;LOC8080042;LOC8081315;LOC8081417;LOC8082472;LOC8083114;LOC8085460	16	up&down
BP	GO:0006207	'de novo' pyrimidine nucleobase biosynthetic process	4/3304	13/13594	1.27	0.392424	0.844754	gene-LOC8062330/gene-LOC8075567/gene-LOC8082676/gene-LOC8085865	LOC8062330;LOC8075567;LOC8082676;LOC8085865	4	up
BP	GO:0006518	peptide metabolic process	4/3304	13/13594	1.27	0.392424	0.844754	Sorghum_bicolor_newGene_470/gene-LOC8056125/gene-LOC8059842/gene-LOC8060853	LOC8056125;LOC8059842;LOC8060853	4	up&down
BP	GO:0006790	sulfur compound metabolic process	4/3304	13/13594	1.27	0.392424	0.844754	gene-LOC8058190/gene-LOC8064508/gene-LOC8075970/gene-LOC8082422	LOC8058190;LOC8064508;LOC8075970;LOC8082422	4	up&down
BP	GO:0009773	photosynthetic electron transport in photosystem I	4/3304	13/13594	1.27	0.392424	0.844754	gene-LOC110432778/gene-LOC8056916/gene-LOC8068665/gene-LOC8155281	LOC110432778;LOC8056916;LOC8068665;LOC8155281	4	down
BP	GO:0010876	lipid localization	4/3304	13/13594	1.27	0.392424	0.844754	gene-LOC8057521/gene-LOC8073213/gene-LOC8075987/gene-LOC8078532	LOC8057521;LOC8073213;LOC8075987;LOC8078532	4	up&down
BP	GO:0000966	RNA 5'-end processing	5/3304	17/13594	1.21	0.399503	0.844754	Sorghum_bicolor_newGene_1074/gene-LOC8057874/gene-LOC8065791/gene-LOC8076526/gene-LOC8085624	LOC8057874;LOC8065791;LOC8076526;LOC8085624	5	up
BP	GO:0006298	mismatch repair	5/3304	17/13594	1.21	0.399503	0.844754	gene-LOC8054479/gene-LOC8055441/gene-LOC8060623/gene-LOC8063792/gene-LOC8085890	LOC8054479;LOC8055441;LOC8060623;LOC8063792;LOC8085890	5	up
BP	GO:0006313	transposition, DNA-mediated	5/3304	17/13594	1.21	0.399503	0.844754	gene-LOC110432602/gene-LOC110435039/gene-LOC110436365/gene-LOC110437204/gene-LOC8068540	LOC110432602;LOC110435039;LOC110436365;LOC110437204;LOC8068540	5	up&down
BP	GO:0009736	cytokinin-activated signaling pathway	5/3304	17/13594	1.21	0.399503	0.844754	gene-LOC8062759/gene-LOC8068945/gene-LOC8080654/gene-LOC8081929/gene-LOC8082841	LOC8062759;LOC8068945;LOC8080654;LOC8081929;LOC8082841	5	down
BP	GO:0009809	lignin biosynthetic process	5/3304	17/13594	1.21	0.399503	0.844754	gene-LOC8055797/gene-LOC8055798/gene-LOC8071179/gene-LOC8080294/gene-LOC8083266	LOC8055797;LOC8055798;LOC8071179;LOC8080294;LOC8083266	5	up&down
BP	GO:0030036	actin cytoskeleton organization	5/3304	17/13594	1.21	0.399503	0.844754	gene-LOC8057067/gene-LOC8058733/gene-LOC8062252/gene-LOC8067502/gene-LOC8084019	LOC8057067;LOC8058733;LOC8062252;LOC8067502;LOC8084019	5	up&down
BP	GO:1902679	negative regulation of RNA biosynthetic process	5/3304	17/13594	1.21	0.399503	0.844754	gene-LOC110433001/gene-LOC110433320/gene-LOC8069501/gene-LOC8070338/gene-LOC8072149	LOC110433001;LOC110433320;LOC8069501;LOC8070338;LOC8072149	5	up&down
BP	GO:1903507	negative regulation of nucleic acid-templated transcription	5/3304	17/13594	1.21	0.399503	0.844754	gene-LOC110433001/gene-LOC110433320/gene-LOC8069501/gene-LOC8070338/gene-LOC8072149	LOC110433001;LOC110433320;LOC8069501;LOC8070338;LOC8072149	5	up&down
BP	GO:0050789	regulation of biological process	70/3304	279/13594	1.03	0.401629	0.844754	Sorghum_bicolor_newGene_305/Sorghum_bicolor_newGene_4833/gene-LOC110429672/gene-LOC110433001/gene-LOC110433320/gene-LOC110434702/gene-LOC110436086/gene-LOC110436331/gene-LOC8054329/gene-LOC8054651/gene-LOC8054896/gene-LOC8055317/gene-LOC8055903/gene-LOC8057215/gene-LOC8057253/gene-LOC8058543/gene-LOC8059363/gene-LOC8059592/gene-LOC8059712/gene-LOC8060104/gene-LOC8060198/gene-LOC8060504/gene-LOC80…	LOC110429672;LOC110433001;LOC110433320;LOC110434702;LOC110436086;LOC110436331;LOC8054329;LOC8054651;LOC8054896;LOC8055317;LOC8055903;LOC8057215;LOC8057253;LOC8058543;LOC8059363;LOC8059592;LOC8059712;LOC8060104;LOC8060198;LOC8060504;LOC8061054;LOC8062185;LOC8062696;LOC8062759;LOC8063588;LOC8064000;LOC8064508;LOC8064630;LOC8065053;LOC8065568;LOC8066207;LOC8067096;LOC8067920;LOC8068150;LOC8068361;LO…	70	up&down
BP	GO:0000963	mitochondrial RNA processing	6/3304	21/13594	1.18	0.403877	0.844754	Sorghum_bicolor_newGene_1074/Sorghum_bicolor_newGene_305/gene-LOC8057874/gene-LOC8065791/gene-LOC8076210/gene-LOC8085624	LOC8057874;LOC8065791;LOC8076210;LOC8085624	6	up
BP	GO:0046854	phosphatidylinositol phosphorylation	6/3304	21/13594	1.18	0.403877	0.844754	gene-LOC8056240/gene-LOC8056411/gene-LOC8075643/gene-LOC8077081/gene-LOC8080633/gene-LOC8083277	LOC8056240;LOC8056411;LOC8075643;LOC8077081;LOC8080633;LOC8083277	6	up&down
BP	GO:0071229	cellular response to acid chemical	6/3304	21/13594	1.18	0.403877	0.844754	gene-LOC8062759/gene-LOC8076242/gene-LOC8080654/gene-LOC8081929/gene-LOC8082080/gene-LOC8083114	LOC8062759;LOC8076242;LOC8080654;LOC8081929;LOC8082080;LOC8083114	6	up&down
BP	GO:0090615	mitochondrial mRNA processing	6/3304	21/13594	1.18	0.403877	0.844754	Sorghum_bicolor_newGene_1074/Sorghum_bicolor_newGene_305/gene-LOC8057874/gene-LOC8065791/gene-LOC8083490/gene-LOC8085624	LOC8057874;LOC8065791;LOC8083490;LOC8085624	6	up
BP	GO:0009266	response to temperature stimulus	8/3304	29/13594	1.14	0.408583	0.844754	gene-LOC110431626/gene-LOC8055903/gene-LOC8064630/gene-LOC8065485/gene-LOC8072149/gene-LOC8073005/gene-LOC8073406/gene-LOC8082080	LOC110431626;LOC8055903;LOC8064630;LOC8065485;LOC8072149;LOC8073005;LOC8073406;LOC8082080	8	up&down
BP	GO:0032870	cellular response to hormone stimulus	8/3304	29/13594	1.14	0.408583	0.844754	gene-LOC8059363/gene-LOC8062759/gene-LOC8069501/gene-LOC8080654/gene-LOC8081929/gene-LOC8082080/gene-LOC8082841/gene-LOC8083114	LOC8059363;LOC8062759;LOC8069501;LOC8080654;LOC8081929;LOC8082080;LOC8082841;LOC8083114	8	up&down
BP	GO:0006796	phosphate-containing compound metabolic process	9/3304	33/13594	1.12	0.409813	0.844754	gene-LOC110433444/gene-LOC110434467/gene-LOC110434649/gene-LOC8058733/gene-LOC8059363/gene-LOC8062252/gene-LOC8068691/gene-LOC8072495/gene-LOC8083277	LOC110433444;LOC110434467;LOC110434649;LOC8058733;LOC8059363;LOC8062252;LOC8068691;LOC8072495;LOC8083277	9	up&down
BP	GO:0071495	cellular response to endogenous stimulus	9/3304	33/13594	1.12	0.409813	0.844754	gene-LOC8059363/gene-LOC8062759/gene-LOC8069501/gene-LOC8070048/gene-LOC8080654/gene-LOC8081929/gene-LOC8082080/gene-LOC8082841/gene-LOC8083114	LOC8059363;LOC8062759;LOC8069501;LOC8070048;LOC8080654;LOC8081929;LOC8082080;LOC8082841;LOC8083114	9	up&down
BP	GO:0000302	response to reactive oxygen species	10/3304	37/13594	1.11	0.410595	0.844754	gene-LOC8061318/gene-LOC8065737/gene-LOC8073005/gene-LOC8073344/gene-LOC8078754/gene-LOC8081529/gene-LOC8081950/gene-LOC8084017/gene-LOC8084018/gene-LOC8084977	LOC8061318;LOC8065737;LOC8073005;LOC8073344;LOC8078754;LOC8081529;LOC8081950;LOC8084017;LOC8084018;LOC8084977	10	up&down
BP	GO:0048856	anatomical structure development	53/3304	211/13594	1.03	0.416964	0.844754	Sorghum_bicolor_newGene_1074/Sorghum_bicolor_newGene_3026/Sorghum_bicolor_newGene_3027/Sorghum_bicolor_newGene_305/Sorghum_bicolor_newGene_4833/gene-LOC110433320/gene-LOC8054345/gene-LOC8055191/gene-LOC8056425/gene-LOC8056426/gene-LOC8056428/gene-LOC8056429/gene-LOC8057144/gene-LOC8057215/gene-LOC8057521/gene-LOC8057874/gene-LOC8058969/gene-LOC8060622/gene-LOC8060853/gene-LOC8061054/gene-LOC80613…	LOC110433320;LOC8054345;LOC8055191;LOC8056425;LOC8056426;LOC8056428;LOC8056429;LOC8057144;LOC8057215;LOC8057521;LOC8057874;LOC8058969;LOC8060622;LOC8060853;LOC8061054;LOC8061318;LOC8061806;LOC8062696;LOC8062759;LOC8063223;LOC8063588;LOC8065791;LOC8065930;LOC8067096;LOC8067642;LOC8068737;LOC8069501;LOC8069889;LOC8070338;LOC8070557;LOC8072086;LOC8073213;LOC8073651;LOC8073859;LOC8075640;LOC8080042;L…	53	up&down
BP	GO:0000719	photoreactive repair	1/3304	2/13594	2.06	0.427038	0.844754	gene-LOC8069379	LOC8069379	1	down
BP	GO:0000741	karyogamy	1/3304	2/13594	2.06	0.427038	0.844754	gene-LOC8072086	LOC8072086	1	up
BP	GO:0001505	regulation of neurotransmitter levels	1/3304	2/13594	2.06	0.427038	0.844754	gene-LOC110436086	LOC110436086	1	up
BP	GO:0002213	defense response to insect	1/3304	2/13594	2.06	0.427038	0.844754	gene-LOC8061884	LOC8061884	1	down
BP	GO:0002252	immune effector process	1/3304	2/13594	2.06	0.427038	0.844754	gene-LOC110433320	LOC110433320	1	down
BP	GO:0003352	regulation of cilium movement	1/3304	2/13594	2.06	0.427038	0.844754	gene-LOC8068709	LOC8068709	1	down
BP	GO:0006003	fructose 2,6-bisphosphate metabolic process	1/3304	2/13594	2.06	0.427038	0.844754	gene-LOC8071212	LOC8071212	1	down
BP	GO:0006020	inositol metabolic process	1/3304	2/13594	2.06	0.427038	0.844754	gene-LOC8054149	LOC8054149	1	down
BP	GO:0006188	IMP biosynthetic process	1/3304	2/13594	2.06	0.427038	0.844754	gene-LOC8083756	LOC8083756	1	down
BP	GO:0006210	thymine catabolic process	1/3304	2/13594	2.06	0.427038	0.844754	gene-LOC8075050	LOC8075050	1	up
BP	GO:0006315	homing of group II introns	1/3304	2/13594	2.06	0.427038	0.844754	gene-LOC8083490	LOC8083490	1	up
BP	GO:0006430	lysyl-tRNA aminoacylation	1/3304	2/13594	2.06	0.427038	0.844754	gene-LOC8063004	LOC8063004	1	up
BP	GO:0006557	S-adenosylmethioninamine biosynthetic process	1/3304	2/13594	2.06	0.427038	0.844754	gene-LOC8060272	LOC8060272	1	up
BP	GO:0006566	threonine metabolic process	1/3304	2/13594	2.06	0.427038	0.844754	gene-LOC8062907	LOC8062907	1	up
BP	GO:0006655	phosphatidylglycerol biosynthetic process	1/3304	2/13594	2.06	0.427038	0.844754	gene-LOC110431696	LOC110431696	1	up
BP	GO:0006666	3-keto-sphinganine metabolic process	1/3304	2/13594	2.06	0.427038	0.844754	gene-LOC8073166	LOC8073166	1	up
BP	GO:0006787	porphyrin-containing compound catabolic process	1/3304	2/13594	2.06	0.427038	0.844754	gene-LOC8054896	LOC8054896	1	down
BP	GO:0006814	sodium ion transport	1/3304	2/13594	2.06	0.427038	0.844754	gene-LOC8077196	LOC8077196	1	down
BP	GO:0006844	acyl carnitine transport	1/3304	2/13594	2.06	0.427038	0.844754	gene-LOC8081377	LOC8081377	1	up
BP	GO:0006851	mitochondrial calcium ion transmembrane transport	1/3304	2/13594	2.06	0.427038	0.844754	gene-LOC8059679	LOC8059679	1	down
BP	GO:0006895	Golgi to endosome transport	1/3304	2/13594	2.06	0.427038	0.844754	gene-LOC8071787	LOC8071787	1	up
BP	GO:0007286	spermatid development	1/3304	2/13594	2.06	0.427038	0.844754	gene-LOC110433320	LOC110433320	1	down
BP	GO:0008615	pyridoxine biosynthetic process	1/3304	2/13594	2.06	0.427038	0.844754	gene-LOC8081595	LOC8081595	1	down
BP	GO:0009292	genetic transfer	1/3304	2/13594	2.06	0.427038	0.844754	gene-LOC8081417	LOC8081417	1	down
BP	GO:0009303	rRNA transcription	1/3304	2/13594	2.06	0.427038	0.844754	gene-LOC8074871	LOC8074871	1	up
BP	GO:0009448	gamma-aminobutyric acid metabolic process	1/3304	2/13594	2.06	0.427038	0.844754	gene-LOC8071169	LOC8071169	1	up
BP	GO:0009558	embryo sac cellularization	1/3304	2/13594	2.06	0.427038	0.844754	gene-LOC8066921	LOC8066921	1	down
BP	GO:0009612	response to mechanical stimulus	1/3304	2/13594	2.06	0.427038	0.844754	gene-LOC8085460	LOC8085460	1	down
BP	GO:0009625	response to insect	1/3304	2/13594	2.06	0.427038	0.844754	gene-LOC8063218	LOC8063218	1	up
BP	GO:0009729	detection of brassinosteroid stimulus	1/3304	2/13594	2.06	0.427038	0.844754	gene-LOC8069801	LOC8069801	1	down
BP	GO:0009961	response to 1-aminocyclopropane-1-carboxylic acid	1/3304	2/13594	2.06	0.427038	0.844754	gene-LOC8056333	LOC8056333	1	up
BP	GO:0010028	xanthophyll cycle	1/3304	2/13594	2.06	0.427038	0.844754	gene-LOC8075480	LOC8075480	1	down
BP	GO:0010043	response to zinc ion	1/3304	2/13594	2.06	0.427038	0.844754	gene-LOC8055167	LOC8055167	1	down
BP	GO:0010105	negative regulation of ethylene-activated signaling pathway	1/3304	2/13594	2.06	0.427038	0.844754	gene-LOC8069360	LOC8069360	1	up
BP	GO:0010208	pollen wall assembly	1/3304	2/13594	2.06	0.427038	0.844754	gene-LOC8081023	LOC8081023	1	down
BP	GO:0010271	regulation of chlorophyll catabolic process	1/3304	2/13594	2.06	0.427038	0.844754	gene-LOC8054896	LOC8054896	1	down
BP	GO:0010358	leaf shaping	1/3304	2/13594	2.06	0.427038	0.844754	gene-LOC8056846	LOC8056846	1	up
BP	GO:0010362	negative regulation of anion channel activity by blue light	1/3304	2/13594	2.06	0.427038	0.844754	gene-LOC8069866	LOC8069866	1	down
BP	GO:0010482	regulation of epidermal cell division	1/3304	2/13594	2.06	0.427038	0.844754	gene-LOC8080042	LOC8080042	1	up
BP	GO:0010483	pollen tube reception	1/3304	2/13594	2.06	0.427038	0.844754	gene-LOC8073376	LOC8073376	1	up
BP	GO:0010563	negative regulation of phosphorus metabolic process	1/3304	2/13594	2.06	0.427038	0.844754	gene-LOC8073651	LOC8073651	1	up
BP	GO:0010923	negative regulation of phosphatase activity	1/3304	2/13594	2.06	0.427038	0.844754	gene-LOC8073651	LOC8073651	1	up
BP	GO:0010929	positive regulation of auxin mediated signaling pathway	1/3304	2/13594	2.06	0.427038	0.844754	gene-LOC8059797	LOC8059797	1	down
BP	GO:0010948	negative regulation of cell cycle process	1/3304	2/13594	2.06	0.427038	0.844754	gene-LOC110433001	LOC110433001	1	down
BP	GO:0015853	adenine transport	1/3304	2/13594	2.06	0.427038	0.844754	gene-LOC8066765	LOC8066765	1	down
BP	GO:0015854	guanine transport	1/3304	2/13594	2.06	0.427038	0.844754	gene-LOC8066765	LOC8066765	1	down
BP	GO:0015908	fatty acid transport	1/3304	2/13594	2.06	0.427038	0.844754	gene-LOC8084837	LOC8084837	1	up
BP	GO:0016540	protein autoprocessing	1/3304	2/13594	2.06	0.427038	0.844754	gene-LOC8077390	LOC8077390	1	up
BP	GO:0016574	histone ubiquitination	1/3304	2/13594	2.06	0.427038	0.844754	gene-LOC110433320	LOC110433320	1	down
BP	GO:0017198	N-terminal peptidyl-serine acetylation	1/3304	2/13594	2.06	0.427038	0.844754	Sorghum_bicolor_newGene_2048	--	1	up
BP	GO:0018002	N-terminal peptidyl-glutamic acid acetylation	1/3304	2/13594	2.06	0.427038	0.844754	Sorghum_bicolor_newGene_2048	--	1	up
BP	GO:0018192	enzyme active site formation via cysteine modification to L-cysteine persulfide	1/3304	2/13594	2.06	0.427038	0.844754	gene-LOC8072574	LOC8072574	1	up
BP	GO:0018283	iron incorporation into metallo-sulfur cluster	1/3304	2/13594	2.06	0.427038	0.844754	gene-LOC8054718	LOC8054718	1	down
BP	GO:0019221	cytokine-mediated signaling pathway	1/3304	2/13594	2.06	0.427038	0.844754	gene-LOC8059363	LOC8059363	1	up
BP	GO:0019344	cysteine biosynthetic process	1/3304	2/13594	2.06	0.427038	0.844754	gene-LOC8054689	LOC8054689	1	up
BP	GO:0019367	fatty acid elongation, saturated fatty acid	1/3304	2/13594	2.06	0.427038	0.844754	gene-LOC8071533	LOC8071533	1	up
BP	GO:0019877	diaminopimelate biosynthetic process	1/3304	2/13594	2.06	0.427038	0.844754	gene-LOC110437410	LOC110437410	1	up
BP	GO:0019932	second-messenger-mediated signaling	1/3304	2/13594	2.06	0.427038	0.844754	gene-LOC110436086	LOC110436086	1	up
BP	GO:0022618	ribonucleoprotein complex assembly	1/3304	2/13594	2.06	0.427038	0.844754	Sorghum_bicolor_newGene_470	--	1	up
BP	GO:0030097	hemopoiesis	1/3304	2/13594	2.06	0.427038	0.844754	gene-LOC8057215	LOC8057215	1	up
BP	GO:0031063	regulation of histone deacetylation	1/3304	2/13594	2.06	0.427038	0.844754	gene-LOC8055503	LOC8055503	1	down
BP	GO:0031156	regulation of sorocarp development	1/3304	2/13594	2.06	0.427038	0.844754	gene-LOC8067096	LOC8067096	1	up
BP	GO:0031285	regulation of sorocarp stalk cell differentiation	1/3304	2/13594	2.06	0.427038	0.844754	gene-LOC8067096	LOC8067096	1	up
BP	GO:0031286	negative regulation of sorocarp stalk cell differentiation	1/3304	2/13594	2.06	0.427038	0.844754	gene-LOC8067096	LOC8067096	1	up
BP	GO:0031365	N-terminal protein amino acid modification	1/3304	2/13594	2.06	0.427038	0.844754	gene-LOC8073103	LOC8073103	1	up
BP	GO:0031400	negative regulation of protein modification process	1/3304	2/13594	2.06	0.427038	0.844754	gene-LOC8073651	LOC8073651	1	up
BP	GO:0031426	polycistronic mRNA processing	1/3304	2/13594	2.06	0.427038	0.844754	gene-LOC8079659	LOC8079659	1	down
BP	GO:0032102	negative regulation of response to external stimulus	1/3304	2/13594	2.06	0.427038	0.844754	gene-LOC8067096	LOC8067096	1	up
BP	GO:0032104	regulation of response to extracellular stimulus	1/3304	2/13594	2.06	0.427038	0.844754	gene-LOC8067096	LOC8067096	1	up
BP	GO:0032105	negative regulation of response to extracellular stimulus	1/3304	2/13594	2.06	0.427038	0.844754	gene-LOC8067096	LOC8067096	1	up
BP	GO:0032107	regulation of response to nutrient levels	1/3304	2/13594	2.06	0.427038	0.844754	gene-LOC8067096	LOC8067096	1	up
BP	GO:0032108	negative regulation of response to nutrient levels	1/3304	2/13594	2.06	0.427038	0.844754	gene-LOC8067096	LOC8067096	1	up
BP	GO:0032200	telomere organization	1/3304	2/13594	2.06	0.427038	0.844754	gene-LOC8060504	LOC8060504	1	up
BP	GO:0032515	negative regulation of phosphoprotein phosphatase activity	1/3304	2/13594	2.06	0.427038	0.844754	gene-LOC8073651	LOC8073651	1	up
BP	GO:0032780	negative regulation of ATPase activity	1/3304	2/13594	2.06	0.427038	0.844754	gene-LOC8058651	LOC8058651	1	up
BP	GO:0033015	tetrapyrrole catabolic process	1/3304	2/13594	2.06	0.427038	0.844754	gene-LOC8054896	LOC8054896	1	down
BP	GO:0033523	histone H2B ubiquitination	1/3304	2/13594	2.06	0.427038	0.844754	gene-LOC110433320	LOC110433320	1	down
BP	GO:0034501	protein localization to kinetochore	1/3304	2/13594	2.06	0.427038	0.844754	gene-LOC8063407	LOC8063407	1	up
BP	GO:0034625	fatty acid elongation, monounsaturated fatty acid	1/3304	2/13594	2.06	0.427038	0.844754	gene-LOC8071533	LOC8071533	1	up
BP	GO:0034626	fatty acid elongation, polyunsaturated fatty acid	1/3304	2/13594	2.06	0.427038	0.844754	gene-LOC8071533	LOC8071533	1	up
BP	GO:0036149	phosphatidylinositol acyl-chain remodeling	1/3304	2/13594	2.06	0.427038	0.844754	gene-LOC8080075	LOC8080075	1	down
BP	GO:0036257	multivesicular body organization	1/3304	2/13594	2.06	0.427038	0.844754	gene-LOC8067096	LOC8067096	1	up
BP	GO:0040012	regulation of locomotion	1/3304	2/13594	2.06	0.427038	0.844754	gene-LOC110436086	LOC110436086	1	up
BP	GO:0042173	regulation of sporulation resulting in formation of a cellular spore	1/3304	2/13594	2.06	0.427038	0.844754	gene-LOC8067096	LOC8067096	1	up
BP	GO:0042183	formate catabolic process	1/3304	2/13594	2.06	0.427038	0.844754	gene-LOC8073848	LOC8073848	1	up
BP	GO:0042445	hormone metabolic process	1/3304	2/13594	2.06	0.427038	0.844754	Sorghum_bicolor_newGene_4833	--	1	down
BP	GO:0042446	hormone biosynthetic process	1/3304	2/13594	2.06	0.427038	0.844754	Sorghum_bicolor_newGene_4833	--	1	down
BP	GO:0042593	glucose homeostasis	1/3304	2/13594	2.06	0.427038	0.844754	gene-LOC8063534	LOC8063534	1	down
BP	GO:0042737	drug catabolic process	1/3304	2/13594	2.06	0.427038	0.844754	gene-LOC8059050	LOC8059050	1	up
BP	GO:0042823	pyridoxal phosphate biosynthetic process	1/3304	2/13594	2.06	0.427038	0.844754	gene-LOC8081595	LOC8081595	1	down
BP	GO:0043111	replication fork arrest	1/3304	2/13594	2.06	0.427038	0.844754	gene-LOC8085890	LOC8085890	1	up
BP	GO:0043162	ubiquitin-dependent protein catabolic process via the multivesicular body sorting pathway	1/3304	2/13594	2.06	0.427038	0.844754	gene-LOC8070858	LOC8070858	1	up
BP	GO:0043447	alkane biosynthetic process	1/3304	2/13594	2.06	0.427038	0.844754	gene-LOC8077615	LOC8077615	1	down
BP	GO:0043686	co-translational protein modification	1/3304	2/13594	2.06	0.427038	0.844754	gene-LOC8073103	LOC8073103	1	up
BP	GO:0043901	negative regulation of multi-organism process	1/3304	2/13594	2.06	0.427038	0.844754	gene-LOC8067096	LOC8067096	1	up
BP	GO:0043937	regulation of sporulation	1/3304	2/13594	2.06	0.427038	0.844754	gene-LOC8067096	LOC8067096	1	up
BP	GO:0043938	positive regulation of sporulation	1/3304	2/13594	2.06	0.427038	0.844754	gene-LOC8067096	LOC8067096	1	up
BP	GO:0044764	multi-organism cellular process	1/3304	2/13594	2.06	0.427038	0.844754	gene-LOC8081417	LOC8081417	1	down
BP	GO:0045597	positive regulation of cell differentiation	1/3304	2/13594	2.06	0.427038	0.844754	gene-LOC8067096	LOC8067096	1	up
BP	GO:0045881	positive regulation of sporulation resulting in formation of a cellular spore	1/3304	2/13594	2.06	0.427038	0.844754	gene-LOC8067096	LOC8067096	1	up
BP	GO:0045900	negative regulation of translational elongation	1/3304	2/13594	2.06	0.427038	0.844754	gene-LOC8061379	LOC8061379	1	down
BP	GO:0045936	negative regulation of phosphate metabolic process	1/3304	2/13594	2.06	0.427038	0.844754	gene-LOC8073651	LOC8073651	1	up
BP	GO:0046033	AMP metabolic process	1/3304	2/13594	2.06	0.427038	0.844754	gene-LOC8083756	LOC8083756	1	down
BP	GO:0046084	adenine biosynthetic process	1/3304	2/13594	2.06	0.427038	0.844754	gene-LOC8068668	LOC8068668	1	down
BP	GO:0046149	pigment catabolic process	1/3304	2/13594	2.06	0.427038	0.844754	gene-LOC8054896	LOC8054896	1	down
BP	GO:0046467	membrane lipid biosynthetic process	1/3304	2/13594	2.06	0.427038	0.844754	gene-LOC8070393	LOC8070393	1	down
BP	GO:0046839	phospholipid dephosphorylation	1/3304	2/13594	2.06	0.427038	0.844754	gene-LOC110437137	LOC110437137	1	up
BP	GO:0046951	ketone body biosynthetic process	1/3304	2/13594	2.06	0.427038	0.844754	gene-LOC8069272	LOC8069272	1	up
BP	GO:0048205	COPI coating of Golgi vesicle	1/3304	2/13594	2.06	0.427038	0.844754	gene-LOC8060851	LOC8060851	1	up
BP	GO:0048515	spermatid differentiation	1/3304	2/13594	2.06	0.427038	0.844754	gene-LOC110433320	LOC110433320	1	down
BP	GO:0048534	hematopoietic or lymphoid organ development	1/3304	2/13594	2.06	0.427038	0.844754	gene-LOC8057215	LOC8057215	1	up
BP	GO:0048575	short-day photoperiodism, flowering	1/3304	2/13594	2.06	0.427038	0.844754	gene-LOC8064886	LOC8064886	1	down
BP	GO:0048576	positive regulation of short-day photoperiodism, flowering	1/3304	2/13594	2.06	0.427038	0.844754	gene-LOC8070517	LOC8070517	1	up
BP	GO:0048829	root cap development	1/3304	2/13594	2.06	0.427038	0.844754	gene-LOC8066976	LOC8066976	1	down
BP	GO:0048830	adventitious root development	1/3304	2/13594	2.06	0.427038	0.844754	gene-LOC110434954	LOC110434954	1	down
BP	GO:0050665	hydrogen peroxide biosynthetic process	1/3304	2/13594	2.06	0.427038	0.844754	gene-LOC110430724	LOC110430724	1	down
BP	GO:0050804	modulation of chemical synaptic transmission	1/3304	2/13594	2.06	0.427038	0.844754	gene-LOC110436086	LOC110436086	1	up
BP	GO:0050829	defense response to Gram-negative bacterium	1/3304	2/13594	2.06	0.427038	0.844754	gene-LOC8067083	LOC8067083	1	up
BP	GO:0051046	regulation of secretion	1/3304	2/13594	2.06	0.427038	0.844754	gene-LOC110436086	LOC110436086	1	up
BP	GO:0051187	cofactor catabolic process	1/3304	2/13594	2.06	0.427038	0.844754	gene-LOC8054896	LOC8054896	1	down
BP	GO:0051258	protein polymerization	1/3304	2/13594	2.06	0.427038	0.844754	gene-LOC8054345	LOC8054345	1	up
BP	GO:0051270	regulation of cellular component movement	1/3304	2/13594	2.06	0.427038	0.844754	gene-LOC110436086	LOC110436086	1	up
BP	GO:0051567	histone H3-K9 methylation	1/3304	2/13594	2.06	0.427038	0.844754	gene-LOC8080042	LOC8080042	1	up
BP	GO:0052546	cell wall pectin metabolic process	1/3304	2/13594	2.06	0.427038	0.844754	gene-LOC8060404	LOC8060404	1	down
BP	GO:0060628	regulation of ER to Golgi vesicle-mediated transport	1/3304	2/13594	2.06	0.427038	0.844754	gene-LOC8076889	LOC8076889	1	down
BP	GO:0061187	regulation of chromatin silencing at rDNA	1/3304	2/13594	2.06	0.427038	0.844754	gene-LOC8075215	LOC8075215	1	up
BP	GO:0061647	histone H3-K9 modification	1/3304	2/13594	2.06	0.427038	0.844754	gene-LOC8080042	LOC8080042	1	up
BP	GO:0070143	mitochondrial alanyl-tRNA aminoacylation	1/3304	2/13594	2.06	0.427038	0.844754	gene-LOC8064844	LOC8064844	1	down
BP	GO:0070262	peptidyl-serine dephosphorylation	1/3304	2/13594	2.06	0.427038	0.844754	gene-LOC8072473	LOC8072473	1	down
BP	GO:0070407	oxidation-dependent protein catabolic process	1/3304	2/13594	2.06	0.427038	0.844754	gene-LOC8081083	LOC8081083	1	down
BP	GO:0070544	histone H3-K36 demethylation	1/3304	2/13594	2.06	0.427038	0.844754	gene-LOC8064848	LOC8064848	1	up
BP	GO:0071486	cellular response to high light intensity	1/3304	2/13594	2.06	0.427038	0.844754	gene-LOC8068456	LOC8068456	1	down
BP	GO:0071816	tail-anchored membrane protein insertion into ER membrane	1/3304	2/13594	2.06	0.427038	0.844754	gene-LOC110432328	LOC110432328	1	down
BP	GO:0072330	monocarboxylic acid biosynthetic process	1/3304	2/13594	2.06	0.427038	0.844754	gene-LOC8081403	LOC8081403	1	down
BP	GO:0075260	regulation of spore-bearing organ development	1/3304	2/13594	2.06	0.427038	0.844754	gene-LOC8067096	LOC8067096	1	up
BP	GO:0075262	negative regulation of spore-bearing organ development	1/3304	2/13594	2.06	0.427038	0.844754	gene-LOC8067096	LOC8067096	1	up
BP	GO:0080005	photosystem stoichiometry adjustment	1/3304	2/13594	2.06	0.427038	0.844754	gene-LOC8075001	LOC8075001	1	down
BP	GO:0090224	regulation of spindle organization	1/3304	2/13594	2.06	0.427038	0.844754	gene-LOC8059363	LOC8059363	1	up
BP	GO:0097327	response to antineoplastic agent	1/3304	2/13594	2.06	0.427038	0.844754	gene-LOC8059363	LOC8059363	1	up
BP	GO:0098660	inorganic ion transmembrane transport	1/3304	2/13594	2.06	0.427038	0.844754	gene-LOC8085460	LOC8085460	1	down
BP	GO:0098662	inorganic cation transmembrane transport	1/3304	2/13594	2.06	0.427038	0.844754	gene-LOC8085460	LOC8085460	1	down
BP	GO:1900407	regulation of cellular response to oxidative stress	1/3304	2/13594	2.06	0.427038	0.844754	gene-LOC8081403	LOC8081403	1	down
BP	GO:1900424	regulation of defense response to bacterium	1/3304	2/13594	2.06	0.427038	0.844754	gene-LOC8082080	LOC8082080	1	up
BP	GO:1900425	negative regulation of defense response to bacterium	1/3304	2/13594	2.06	0.427038	0.844754	gene-LOC8060253	LOC8060253	1	up
BP	GO:1901006	ubiquinone-6 biosynthetic process	1/3304	2/13594	2.06	0.427038	0.844754	gene-LOC8072065	LOC8072065	1	down
BP	GO:1902326	positive regulation of chlorophyll biosynthetic process	1/3304	2/13594	2.06	0.427038	0.844754	gene-LOC8060068	LOC8060068	1	down
BP	GO:1902504	regulation of signal transduction involved in mitotic G2 DNA damage checkpoint	1/3304	2/13594	2.06	0.427038	0.844754	gene-LOC8076889	LOC8076889	1	down
BP	GO:1903530	regulation of secretion by cell	1/3304	2/13594	2.06	0.427038	0.844754	gene-LOC110436086	LOC110436086	1	up
BP	GO:1904183	negative regulation of pyruvate dehydrogenase activity	1/3304	2/13594	2.06	0.427038	0.844754	gene-LOC8063534	LOC8063534	1	down
BP	GO:2000014	regulation of endosperm development	1/3304	2/13594	2.06	0.427038	0.844754	gene-LOC8068151	LOC8068151	1	down
BP	GO:2000072	regulation of defense response to fungus, incompatible interaction	1/3304	2/13594	2.06	0.427038	0.844754	gene-LOC8060825	LOC8060825	1	up
BP	GO:2000145	regulation of cell motility	1/3304	2/13594	2.06	0.427038	0.844754	gene-LOC110436086	LOC110436086	1	up
BP	GO:2000904	regulation of starch metabolic process	1/3304	2/13594	2.06	0.427038	0.844754	gene-LOC8057414	LOC8057414	1	up
BP	GO:0006508	proteolysis	50/3304	200/13594	1.03	0.435918	0.846758	Sorghum_bicolor_newGene_146/Sorghum_bicolor_newGene_1473/Sorghum_bicolor_newGene_5508/gene-LOC110430892/gene-LOC110431051/gene-LOC110431744/gene-LOC110432337/gene-LOC110433320/gene-LOC110433980/gene-LOC110434033/gene-LOC110434702/gene-LOC110435340/gene-LOC8054982/gene-LOC8055852/gene-LOC8056125/gene-LOC8056669/gene-LOC8056905/gene-LOC8057912/gene-LOC8058043/gene-LOC8059154/gene-LOC8059363/gene-LO…	LOC110430892;LOC110431051;LOC110431744;LOC110432337;LOC110433320;LOC110433980;LOC110434033;LOC110434702;LOC110435340;LOC8054982;LOC8055852;LOC8056125;LOC8056669;LOC8056905;LOC8057912;LOC8058043;LOC8059154;LOC8059363;LOC8065053;LOC8066207;LOC8069202;LOC8071669;LOC8071753;LOC8071770;LOC8072780;LOC8073382;LOC8074197;LOC8074284;LOC8075155;LOC8075716;LOC8076348;LOC8076360;LOC8076446;LOC8079013;LOC8079…	50	up&down
BP	GO:0050832	defense response to fungus	18/3304	70/13594	1.06	0.43677	0.846758	gene-LOC110430794/gene-LOC110431248/gene-LOC8056238/gene-LOC8056746/gene-LOC8057328/gene-LOC8057385/gene-LOC8060825/gene-LOC8062682/gene-LOC8062699/gene-LOC8063218/gene-LOC8064023/gene-LOC8064926/gene-LOC8071988/gene-LOC8072120/gene-LOC8076488/gene-LOC8076873/gene-LOC8077628/gene-LOC8086184	LOC110430794;LOC110431248;LOC8056238;LOC8056746;LOC8057328;LOC8057385;LOC8060825;LOC8062682;LOC8062699;LOC8063218;LOC8064023;LOC8064926;LOC8071988;LOC8072120;LOC8076488;LOC8076873;LOC8077628;LOC8086184	18	up&down
BP	GO:0048316	seed development	14/3304	54/13594	1.07	0.441964	0.846758	Sorghum_bicolor_newGene_4833/gene-LOC8055441/gene-LOC8056425/gene-LOC8056426/gene-LOC8056428/gene-LOC8056429/gene-LOC8058969/gene-LOC8060853/gene-LOC8061054/gene-LOC8065930/gene-LOC8068737/gene-LOC8073213/gene-LOC8075640/gene-LOC8082197	LOC8055441;LOC8056425;LOC8056426;LOC8056428;LOC8056429;LOC8058969;LOC8060853;LOC8061054;LOC8065930;LOC8068737;LOC8073213;LOC8075640;LOC8082197	14	up&down
BP	GO:0000160	phosphorelay signal transduction system	12/3304	46/13594	1.07	0.444674	0.846758	gene-LOC110432809/gene-LOC110435576/gene-LOC8055697/gene-LOC8056866/gene-LOC8068945/gene-LOC8070517/gene-LOC8070845/gene-LOC8071408/gene-LOC8072479/gene-LOC8075848/gene-LOC8077366/gene-LOC8079408	LOC110432809;LOC110435576;LOC8055697;LOC8056866;LOC8068945;LOC8070517;LOC8070845;LOC8071408;LOC8072479;LOC8075848;LOC8077366;LOC8079408	12	up&down
BP	GO:0006970	response to osmotic stress	10/3304	38/13594	1.08	0.44743	0.846758	gene-LOC110431248/gene-LOC8054150/gene-LOC8054669/gene-LOC8056333/gene-LOC8066206/gene-LOC8071156/gene-LOC8071436/gene-LOC8072149/gene-LOC8075538/gene-LOC8085460	LOC110431248;LOC8054150;LOC8054669;LOC8056333;LOC8066206;LOC8071156;LOC8071436;LOC8072149;LOC8075538;LOC8085460	10	up&down
BP	GO:0006081	cellular aldehyde metabolic process	2/3304	6/13594	1.37	0.449513	0.846758	gene-LOC8078880/gene-LOC8081403	LOC8078880;LOC8081403	2	down
BP	GO:0006152	purine nucleoside catabolic process	2/3304	6/13594	1.37	0.449513	0.846758	gene-LOC8079687/gene-LOC8081804	LOC8079687;LOC8081804	2	up
BP	GO:0009051	pentose-phosphate shunt, oxidative branch	2/3304	6/13594	1.37	0.449513	0.846758	gene-LOC8060548/gene-LOC8075790	LOC8060548;LOC8075790	2	up&down
BP	GO:0009052	pentose-phosphate shunt, non-oxidative branch	2/3304	6/13594	1.37	0.449513	0.846758	gene-LOC110432544/gene-LOC8069304	LOC110432544;LOC8069304	2	up&down
BP	GO:0009165	nucleotide biosynthetic process	2/3304	6/13594	1.37	0.449513	0.846758	gene-LOC8059203/gene-LOC8059545	LOC8059203;LOC8059545	2	up&down
BP	GO:0009435	NAD biosynthetic process	2/3304	6/13594	1.37	0.449513	0.846758	gene-LOC8069937/gene-LOC8077610	LOC8069937;LOC8077610	2	up
BP	GO:0009863	salicylic acid mediated signaling pathway	2/3304	6/13594	1.37	0.449513	0.846758	gene-LOC8062929/gene-LOC8085492	LOC8062929;LOC8085492	2	up&down
BP	GO:0009934	regulation of meristem structural organization	2/3304	6/13594	1.37	0.449513	0.846758	gene-LOC8059541/gene-LOC8081952	LOC8059541;LOC8081952	2	up&down
BP	GO:0010044	response to aluminum ion	2/3304	6/13594	1.37	0.449513	0.846758	gene-LOC110433576/gene-LOC8068935	LOC110433576;LOC8068935	2	up&down
BP	GO:0010112	regulation of systemic acquired resistance	2/3304	6/13594	1.37	0.449513	0.846758	gene-LOC8062708/gene-LOC8062710	LOC8062708;LOC8062710	2	up
BP	GO:0010928	regulation of auxin mediated signaling pathway	2/3304	6/13594	1.37	0.449513	0.846758	gene-LOC8067920/gene-LOC8079816	LOC8067920;LOC8079816	2	up&down
BP	GO:0019346	transsulfuration	2/3304	6/13594	1.37	0.449513	0.846758	gene-LOC8059635/gene-LOC8065691	LOC8059635;LOC8065691	2	up
BP	GO:0019439	aromatic compound catabolic process	2/3304	6/13594	1.37	0.449513	0.846758	gene-LOC8054896/gene-LOC8073651	LOC8054896;LOC8073651	2	up&down
BP	GO:0019684	photosynthesis, light reaction	2/3304	6/13594	1.37	0.449513	0.846758	gene-LOC8059050/gene-LOC8155281	LOC8059050;LOC8155281	2	up&down
BP	GO:0032784	regulation of DNA-templated transcription, elongation	2/3304	6/13594	1.37	0.449513	0.846758	gene-LOC110433320/gene-LOC8078950	LOC110433320;LOC8078950	2	down
BP	GO:0032957	inositol trisphosphate metabolic process	2/3304	6/13594	1.37	0.449513	0.846758	gene-LOC8059973/gene-LOC8084482	LOC8059973;LOC8084482	2	up
BP	GO:0034220	ion transmembrane transport	2/3304	6/13594	1.37	0.449513	0.846758	gene-LOC110434017/gene-LOC8085460	LOC110434017;LOC8085460	2	up&down
BP	GO:0042761	very long-chain fatty acid biosynthetic process	2/3304	6/13594	1.37	0.449513	0.846758	gene-LOC8060800/gene-LOC8071533	LOC8060800;LOC8071533	2	up&down
BP	GO:0044210	'de novo' CTP biosynthetic process	2/3304	6/13594	1.37	0.449513	0.846758	gene-LOC8081399/gene-LOC8083780	LOC8081399;LOC8083780	2	up
BP	GO:0046654	tetrahydrofolate biosynthetic process	2/3304	6/13594	1.37	0.449513	0.846758	Sorghum_bicolor_newGene_5273/gene-LOC110432524	LOC110432524	2	up
BP	GO:0048466	androecium development	2/3304	6/13594	1.37	0.449513	0.846758	gene-LOC8069501/gene-LOC8083114	LOC8069501;LOC8083114	2	down
BP	GO:0048653	anther development	2/3304	6/13594	1.37	0.449513	0.846758	gene-LOC8074081/gene-LOC8082420	LOC8074081;LOC8082420	2	up&down
BP	GO:0048658	anther wall tapetum development	2/3304	6/13594	1.37	0.449513	0.846758	gene-LOC8058687/gene-LOC8061560	LOC8058687;LOC8061560	2	up
BP	GO:0048825	cotyledon development	2/3304	6/13594	1.37	0.449513	0.846758	Sorghum_bicolor_newGene_4833/gene-LOC8056542	LOC8056542	2	down
BP	GO:0050777	negative regulation of immune response	2/3304	6/13594	1.37	0.449513	0.846758	gene-LOC8059592/gene-LOC8068361	LOC8059592;LOC8068361	2	up&down
BP	GO:0051131	chaperone-mediated protein complex assembly	2/3304	6/13594	1.37	0.449513	0.846758	gene-LOC8080752/gene-LOC8081083	LOC8080752;LOC8081083	2	down
BP	GO:0070979	protein K11-linked ubiquitination	2/3304	6/13594	1.37	0.449513	0.846758	gene-LOC8059363/gene-LOC8082701	LOC8059363;LOC8082701	2	up
BP	GO:0080022	primary root development	2/3304	6/13594	1.37	0.449513	0.846758	gene-LOC8061047/gene-LOC8083114	LOC8061047;LOC8083114	2	up&down
BP	GO:0090627	plant epidermal cell differentiation	2/3304	6/13594	1.37	0.449513	0.846758	gene-LOC8066976/gene-LOC8080042	LOC8066976;LOC8080042	2	up&down
BP	GO:1900034	regulation of cellular response to heat	2/3304	6/13594	1.37	0.449513	0.846758	gene-LOC8054651/gene-LOC8060178	LOC8054651;LOC8060178	2	up
BP	GO:1902074	response to salt	2/3304	6/13594	1.37	0.449513	0.846758	gene-LOC110430724/gene-LOC8155298	LOC110430724;LOC8155298	2	up&down
BP	GO:0031324	negative regulation of cellular metabolic process	8/3304	30/13594	1.1	0.45016	0.846758	gene-LOC110433001/gene-LOC110433320/gene-LOC8054896/gene-LOC8069501/gene-LOC8070338/gene-LOC8072149/gene-LOC8073406/gene-LOC8073651	LOC110433001;LOC110433320;LOC8054896;LOC8069501;LOC8070338;LOC8072149;LOC8073406;LOC8073651	8	up&down
BP	GO:0030245	cellulose catabolic process	7/3304	26/13594	1.11	0.451459	0.846758	gene-LOC8056224/gene-LOC8061500/gene-LOC8063622/gene-LOC8075740/gene-LOC8084557/gene-LOC8085858/gene-LOC8085976	LOC8056224;LOC8061500;LOC8063622;LOC8075740;LOC8084557;LOC8085858;LOC8085976	7	up&down
BP	GO:0006241	CTP biosynthetic process	3/3304	10/13594	1.23	0.45346	0.846758	gene-LOC8068811/gene-LOC8081399/gene-LOC8083780	LOC8068811;LOC8081399;LOC8083780	3	up
BP	GO:0006665	sphingolipid metabolic process	3/3304	10/13594	1.23	0.45346	0.846758	gene-LOC110437137/gene-LOC8054712/gene-LOC8060800	LOC110437137;LOC8054712;LOC8060800	3	up&down
BP	GO:0007062	sister chromatid cohesion	3/3304	10/13594	1.23	0.45346	0.846758	gene-LOC8056563/gene-LOC8060176/gene-LOC8064731	LOC8056563;LOC8060176;LOC8064731	3	up&down
BP	GO:0007143	female meiotic nuclear division	3/3304	10/13594	1.23	0.45346	0.846758	gene-LOC8061784/gene-LOC8070818/gene-LOC8071769	LOC8061784;LOC8070818;LOC8071769	3	up
BP	GO:0009911	positive regulation of flower development	3/3304	10/13594	1.23	0.45346	0.846758	Sorghum_bicolor_newGene_4833/gene-LOC8057016/gene-LOC8069801	LOC8057016;LOC8069801	3	down
BP	GO:0009933	meristem structural organization	3/3304	10/13594	1.23	0.45346	0.846758	gene-LOC8059541/gene-LOC8073189/gene-LOC8081952	LOC8059541;LOC8073189;LOC8081952	3	up&down
BP	GO:0010099	regulation of photomorphogenesis	3/3304	10/13594	1.23	0.45346	0.846758	gene-LOC8062696/gene-LOC8082252/gene-LOC8082929	LOC8062696;LOC8082252;LOC8082929	3	down
BP	GO:0019856	pyrimidine nucleobase biosynthetic process	3/3304	10/13594	1.23	0.45346	0.846758	gene-LOC8062330/gene-LOC8081399/gene-LOC8083780	LOC8062330;LOC8081399;LOC8083780	3	up
BP	GO:0030162	regulation of proteolysis	3/3304	10/13594	1.23	0.45346	0.846758	gene-LOC110434702/gene-LOC8065053/gene-LOC8071669	LOC110434702;LOC8065053;LOC8071669	3	up&down
BP	GO:0031399	regulation of protein modification process	3/3304	10/13594	1.23	0.45346	0.846758	gene-LOC110436331/gene-LOC8064630/gene-LOC8073651	LOC110436331;LOC8064630;LOC8073651	3	up
BP	GO:0031952	regulation of protein autophosphorylation	3/3304	10/13594	1.23	0.45346	0.846758	gene-LOC8054985/gene-LOC8061878/gene-LOC8074049	LOC8054985;LOC8061878;LOC8074049	3	up&down
BP	GO:0032786	positive regulation of DNA-templated transcription, elongation	3/3304	10/13594	1.23	0.45346	0.846758	gene-LOC8057520/gene-LOC8064072/gene-LOC8070784	LOC8057520;LOC8064072;LOC8070784	3	up&down
BP	GO:0043085	positive regulation of catalytic activity	3/3304	10/13594	1.23	0.45346	0.846758	gene-LOC8054651/gene-LOC8056905/gene-LOC8060504	LOC8054651;LOC8056905;LOC8060504	3	up&down
BP	GO:0048443	stamen development	3/3304	10/13594	1.23	0.45346	0.846758	gene-LOC8069501/gene-LOC8080649/gene-LOC8083114	LOC8069501;LOC8080649;LOC8083114	3	up&down
BP	GO:0071035	nuclear polyadenylation-dependent rRNA catabolic process	3/3304	10/13594	1.23	0.45346	0.846758	gene-LOC8060942/gene-LOC8069238/gene-LOC8080744	LOC8060942;LOC8069238;LOC8080744	3	up
BP	GO:0071038	nuclear polyadenylation-dependent tRNA catabolic process	3/3304	10/13594	1.23	0.45346	0.846758	gene-LOC8060942/gene-LOC8069238/gene-LOC8080744	LOC8060942;LOC8069238;LOC8080744	3	up
BP	GO:0043067	regulation of programmed cell death	5/3304	18/13594	1.14	0.453604	0.846758	gene-LOC8054332/gene-LOC8056736/gene-LOC8057253/gene-LOC8059592/gene-LOC8068361	LOC8054332;LOC8056736;LOC8057253;LOC8059592;LOC8068361	5	up&down
BP	GO:0051253	negative regulation of RNA metabolic process	5/3304	18/13594	1.14	0.453604	0.846758	gene-LOC110433001/gene-LOC110433320/gene-LOC8069501/gene-LOC8070338/gene-LOC8072149	LOC110433001;LOC110433320;LOC8069501;LOC8070338;LOC8072149	5	up&down
BP	GO:0007163	establishment or maintenance of cell polarity	4/3304	14/13594	1.18	0.454089	0.846758	gene-LOC8057215/gene-LOC8066522/gene-LOC8067502/gene-LOC8070783	LOC8057215;LOC8066522;LOC8067502;LOC8070783	4	up&down
BP	GO:0008299	isoprenoid biosynthetic process	4/3304	14/13594	1.18	0.454089	0.846758	gene-LOC8054742/gene-LOC8057903/gene-LOC8083810/gene-LOC8084454	LOC8054742;LOC8057903;LOC8083810;LOC8084454	4	up&down
BP	GO:0009627	systemic acquired resistance	4/3304	14/13594	1.18	0.454089	0.846758	gene-LOC110435404/gene-LOC8057300/gene-LOC8060095/gene-LOC8062612	LOC110435404;LOC8057300;LOC8060095;LOC8062612	4	up&down
BP	GO:0009903	chloroplast avoidance movement	4/3304	14/13594	1.18	0.454089	0.846758	gene-LOC110432529/gene-LOC8061115/gene-LOC8068051/gene-LOC8081849	LOC110432529;LOC8061115;LOC8068051;LOC8081849	4	up&down
BP	GO:0019637	organophosphate metabolic process	4/3304	14/13594	1.18	0.454089	0.846758	gene-LOC110433444/gene-LOC110434467/gene-LOC110434649/gene-LOC8083277	LOC110433444;LOC110434467;LOC110434649;LOC8083277	4	up&down
BP	GO:0031667	response to nutrient levels	4/3304	14/13594	1.18	0.454089	0.846758	gene-LOC8069501/gene-LOC8070048/gene-LOC8072149/gene-LOC8085043	LOC8069501;LOC8070048;LOC8072149;LOC8085043	4	up&down
BP	GO:0031669	cellular response to nutrient levels	4/3304	14/13594	1.18	0.454089	0.846758	gene-LOC8069501/gene-LOC8070048/gene-LOC8072149/gene-LOC8085043	LOC8069501;LOC8070048;LOC8072149;LOC8085043	4	up&down
BP	GO:0032543	mitochondrial translation	4/3304	14/13594	1.18	0.454089	0.846758	gene-LOC8054223/gene-LOC8059842/gene-LOC8060853/gene-LOC8083327	LOC8054223;LOC8059842;LOC8060853;LOC8083327	4	up&down
BP	GO:0071396	cellular response to lipid	4/3304	14/13594	1.18	0.454089	0.846758	gene-LOC8059363/gene-LOC8062759/gene-LOC8080654/gene-LOC8081929	LOC8059363;LOC8062759;LOC8080654;LOC8081929	4	up&down
BP	GO:2000242	negative regulation of reproductive process	4/3304	14/13594	1.18	0.454089	0.846758	gene-LOC110433001/gene-LOC8058543/gene-LOC8067096/gene-LOC8082355	LOC110433001;LOC8058543;LOC8067096;LOC8082355	4	up&down
BP	GO:0048518	positive regulation of biological process	19/3304	75/13594	1.04	0.461734	0.860266	Sorghum_bicolor_newGene_4833/gene-LOC110433320/gene-LOC8054329/gene-LOC8055903/gene-LOC8057215/gene-LOC8059363/gene-LOC8060504/gene-LOC8064000/gene-LOC8064630/gene-LOC8067096/gene-LOC8070048/gene-LOC8072149/gene-LOC8073005/gene-LOC8075987/gene-LOC8078532/gene-LOC8081403/gene-LOC8081417/gene-LOC8082080/gene-LOC8082912	LOC110433320;LOC8054329;LOC8055903;LOC8057215;LOC8059363;LOC8060504;LOC8064000;LOC8064630;LOC8067096;LOC8070048;LOC8072149;LOC8073005;LOC8075987;LOC8078532;LOC8081403;LOC8081417;LOC8082080;LOC8082912	19	up&down
BP	GO:0019438	aromatic compound biosynthetic process	14/3304	55/13594	1.05	0.472653	0.879846	gene-LOC8057215/gene-LOC8057989/gene-LOC8059710/gene-LOC8061618/gene-LOC8067507/gene-LOC8069114/gene-LOC8080891/gene-LOC8080892/gene-LOC8082972/gene-LOC8082973/gene-LOC8083290/gene-LOC8084694/gene-LOC8085983/gene-LOC8085985	LOC8057215;LOC8057989;LOC8059710;LOC8061618;LOC8067507;LOC8069114;LOC8080891;LOC8080892;LOC8082972;LOC8082973;LOC8083290;LOC8084694;LOC8085983;LOC8085985	14	up&down
BP	GO:0006355	regulation of transcription, DNA-templated	201/3304	822/13594	1.01	0.473606	0.880154	Sorghum_bicolor_newGene_1025/Sorghum_bicolor_newGene_1311/Sorghum_bicolor_newGene_2706/Sorghum_bicolor_newGene_3019/Sorghum_bicolor_newGene_4040/Sorghum_bicolor_newGene_876/gene-LOC110429633/gene-LOC110429672/gene-LOC110430071/gene-LOC110430376/gene-LOC110430962/gene-LOC110432040/gene-LOC110433001/gene-LOC110433320/gene-LOC110433889/gene-LOC110433963/gene-LOC110434003/gene-LOC110434350/gene-LOC11…	LOC110429633;LOC110429672;LOC110430071;LOC110430376;LOC110430962;LOC110432040;LOC110433001;LOC110433320;LOC110433889;LOC110433963;LOC110434003;LOC110434350;LOC110434480;LOC110434681;LOC110435648;LOC110436008;LOC110436485;LOC110437395;LOC8054183;LOC8054264;LOC8054678;LOC8054756;LOC8054891;LOC8054973;LOC8055082;LOC8055099;LOC8055351;LOC8055366;LOC8055473;LOC8055599;LOC8055613;LOC8055644;LOC8055845;…	201	up&down
BP	GO:0080156	mitochondrial mRNA modification	9/3304	35/13594	1.06	0.487407	0.880154	Sorghum_bicolor_newGene_1074/gene-LOC110432540/gene-LOC8054383/gene-LOC8054750/gene-LOC8057874/gene-LOC8065791/gene-LOC8075845/gene-LOC8076210/gene-LOC8085624	LOC110432540;LOC8054383;LOC8054750;LOC8057874;LOC8065791;LOC8075845;LOC8076210;LOC8085624	9	up&down
BP	GO:0051173	positive regulation of nitrogen compound metabolic process	8/3304	31/13594	1.06	0.491212	0.880154	gene-LOC110433320/gene-LOC8059363/gene-LOC8060504/gene-LOC8064000/gene-LOC8064630/gene-LOC8070048/gene-LOC8072149/gene-LOC8073005	LOC110433320;LOC8059363;LOC8060504;LOC8064000;LOC8064630;LOC8070048;LOC8072149;LOC8073005	8	up&down
BP	GO:0006793	phosphorus metabolic process	7/3304	27/13594	1.07	0.495495	0.880154	gene-LOC110433444/gene-LOC110434467/gene-LOC110434649/gene-LOC8058733/gene-LOC8059363/gene-LOC8062252/gene-LOC8083277	LOC110433444;LOC110434467;LOC110434649;LOC8058733;LOC8059363;LOC8062252;LOC8083277	7	up&down
BP	GO:0009116	nucleoside metabolic process	7/3304	27/13594	1.07	0.495495	0.880154	gene-LOC8058504/gene-LOC8059203/gene-LOC8059545/gene-LOC8062330/gene-LOC8074301/gene-LOC8075742/gene-LOC8075898	LOC8058504;LOC8059203;LOC8059545;LOC8062330;LOC8074301;LOC8075742;LOC8075898	7	up&down
BP	GO:0051172	negative regulation of nitrogen compound metabolic process	7/3304	27/13594	1.07	0.495495	0.880154	gene-LOC110433001/gene-LOC110433320/gene-LOC8054896/gene-LOC8069501/gene-LOC8070338/gene-LOC8072149/gene-LOC8073651	LOC110433001;LOC110433320;LOC8054896;LOC8069501;LOC8070338;LOC8072149;LOC8073651	7	up&down
BP	GO:0072583	clathrin-dependent endocytosis	7/3304	27/13594	1.07	0.495495	0.880154	gene-LOC110430686/gene-LOC8056401/gene-LOC8067331/gene-LOC8082075/gene-LOC8083256/gene-LOC8083520/gene-LOC8083807	LOC110430686;LOC8056401;LOC8067331;LOC8082075;LOC8083256;LOC8083520;LOC8083807	7	up&down
BP	GO:0046323	glucose import	16/3304	64/13594	1.03	0.496428	0.880154	gene-LOC110431939/gene-LOC110432447/gene-LOC8054251/gene-LOC8055121/gene-LOC8056329/gene-LOC8056880/gene-LOC8060249/gene-LOC8062689/gene-LOC8065140/gene-LOC8068937/gene-LOC8073409/gene-LOC8074610/gene-LOC8075925/gene-LOC8076470/gene-LOC8078956/gene-LOC8082608	LOC110431939;LOC110432447;LOC8054251;LOC8055121;LOC8056329;LOC8056880;LOC8060249;LOC8062689;LOC8065140;LOC8068937;LOC8073409;LOC8074610;LOC8075925;LOC8076470;LOC8078956;LOC8082608	16	up&down
BP	GO:0010256	endomembrane system organization	6/3304	23/13594	1.07	0.50042	0.880154	gene-LOC110431335/gene-LOC110437660/gene-LOC8058631/gene-LOC8067096/gene-LOC8072211/gene-LOC8085492	LOC110431335;LOC110437660;LOC8058631;LOC8067096;LOC8072211;LOC8085492	6	up&down
BP	GO:0050794	regulation of cellular process	58/3304	237/13594	1.01	0.501192	0.880154	gene-LOC110429672/gene-LOC110433001/gene-LOC110433320/gene-LOC110436086/gene-LOC110436331/gene-LOC8054329/gene-LOC8054651/gene-LOC8054896/gene-LOC8055317/gene-LOC8057215/gene-LOC8057253/gene-LOC8058543/gene-LOC8059363/gene-LOC8059592/gene-LOC8059712/gene-LOC8060104/gene-LOC8060198/gene-LOC8060504/gene-LOC8062185/gene-LOC8062696/gene-LOC8062759/gene-LOC8063588/gene-LOC8064000/gene-LOC8064508/gene-…	LOC110429672;LOC110433001;LOC110433320;LOC110436086;LOC110436331;LOC8054329;LOC8054651;LOC8054896;LOC8055317;LOC8057215;LOC8057253;LOC8058543;LOC8059363;LOC8059592;LOC8059712;LOC8060104;LOC8060198;LOC8060504;LOC8062185;LOC8062696;LOC8062759;LOC8063588;LOC8064000;LOC8064508;LOC8064630;LOC8065053;LOC8065568;LOC8067096;LOC8067920;LOC8068150;LOC8068361;LOC8068910;LOC8068935;LOC8069363;LOC8069501;LOC8…	58	up&down
BP	GO:0008356	asymmetric cell division	5/3304	19/13594	1.08	0.50626	0.880154	gene-LOC8058376/gene-LOC8066249/gene-LOC8067627/gene-LOC8068123/gene-LOC8069339	LOC8058376;LOC8066249;LOC8067627;LOC8068123;LOC8069339	5	up&down
BP	GO:0032968	positive regulation of transcription elongation from RNA polymerase II promoter	5/3304	19/13594	1.08	0.50626	0.880154	gene-LOC8054334/gene-LOC8060631/gene-LOC8063771/gene-LOC8079827/gene-LOC8082816	LOC8054334;LOC8060631;LOC8063771;LOC8079827;LOC8082816	5	up&down
BP	GO:0090558	plant epidermis development	5/3304	19/13594	1.08	0.50626	0.880154	gene-LOC8054345/gene-LOC8062759/gene-LOC8080042/gene-LOC8080654/gene-LOC8081929	LOC8054345;LOC8062759;LOC8080042;LOC8080654;LOC8081929	5	up&down
BP	GO:1901566	organonitrogen compound biosynthetic process	5/3304	19/13594	1.08	0.50626	0.880154	Sorghum_bicolor_newGene_470/gene-LOC110434467/gene-LOC8057215/gene-LOC8059842/gene-LOC8060853	LOC110434467;LOC8057215;LOC8059842;LOC8060853	5	up&down
BP	GO:0006535	cysteine biosynthetic process from serine	4/3304	15/13594	1.1	0.5135	0.880154	Sorghum_bicolor_newGene_3707/gene-LOC110430995/gene-LOC8059194/gene-LOC8085903	LOC110430995;LOC8059194;LOC8085903	4	down
BP	GO:0048193	Golgi vesicle transport	4/3304	15/13594	1.1	0.5135	0.880154	gene-LOC8057215/gene-LOC8057521/gene-LOC8073250/gene-LOC8081857	LOC8057215;LOC8057521;LOC8073250;LOC8081857	4	up&down
BP	GO:1901699	cellular response to nitrogen compound	4/3304	15/13594	1.1	0.5135	0.880154	gene-LOC8059363/gene-LOC8070048/gene-LOC8076242/gene-LOC8083114	LOC8059363;LOC8070048;LOC8076242;LOC8083114	4	up&down
BP	GO:0007275	multicellular organism development	56/3304	230/13594	1	0.519678	0.880154	Sorghum_bicolor_newGene_1074/Sorghum_bicolor_newGene_3026/Sorghum_bicolor_newGene_3027/Sorghum_bicolor_newGene_305/Sorghum_bicolor_newGene_4833/gene-LOC110431789/gene-LOC110433277/gene-LOC110433320/gene-LOC8055723/gene-LOC8056425/gene-LOC8056426/gene-LOC8056428/gene-LOC8056429/gene-LOC8056846/gene-LOC8057144/gene-LOC8057215/gene-LOC8057874/gene-LOC8058142/gene-LOC8058969/gene-LOC8060622/gene-LOC8…	LOC110431789;LOC110433277;LOC110433320;LOC8055723;LOC8056425;LOC8056426;LOC8056428;LOC8056429;LOC8056846;LOC8057144;LOC8057215;LOC8057874;LOC8058142;LOC8058969;LOC8060622;LOC8060853;LOC8061054;LOC8061318;LOC8061806;LOC8062533;LOC8062696;LOC8063223;LOC8063588;LOC8065791;LOC8065930;LOC8067096;LOC8068737;LOC8068971;LOC8069501;LOC8069889;LOC8070338;LOC8070557;LOC8072086;LOC8073213;LOC8073651;LOC80738…	56	up&down
BP	GO:0070887	cellular response to chemical stimulus	17/3304	69/13594	1.01	0.520735	0.880154	Sorghum_bicolor_newGene_1473/Sorghum_bicolor_newGene_5508/gene-LOC110435340/gene-LOC8055317/gene-LOC8057912/gene-LOC8059363/gene-LOC8062759/gene-LOC8069501/gene-LOC8070048/gene-LOC8076242/gene-LOC8079089/gene-LOC8080654/gene-LOC8081929/gene-LOC8082080/gene-LOC8082841/gene-LOC8083114/gene-LOC8083190	LOC110435340;LOC8055317;LOC8057912;LOC8059363;LOC8062759;LOC8069501;LOC8070048;LOC8076242;LOC8079089;LOC8080654;LOC8081929;LOC8082080;LOC8082841;LOC8083114;LOC8083190	17	up&down
BP	GO:0000467	exonucleolytic trimming to generate mature 3'-end of 5.8S rRNA from tricistronic rRNA transcript (SSU-rRNA, 5.8S rRNA, LSU-rRNA)	3/3304	11/13594	1.12	0.523126	0.880154	gene-LOC8060942/gene-LOC8069238/gene-LOC8080744	LOC8060942;LOC8069238;LOC8080744	3	up
BP	GO:0006075	(1->3)-beta-D-glucan biosynthetic process	3/3304	11/13594	1.12	0.523126	0.880154	gene-LOC8055695/gene-LOC8075431/gene-LOC8078316	LOC8055695;LOC8075431;LOC8078316	3	up
BP	GO:0006656	phosphatidylcholine biosynthetic process	3/3304	11/13594	1.12	0.523126	0.880154	gene-LOC110434467/gene-LOC8063104/gene-LOC8069007	LOC110434467;LOC8063104;LOC8069007	3	down
BP	GO:0006879	cellular iron ion homeostasis	3/3304	11/13594	1.12	0.523126	0.880154	gene-LOC8054718/gene-LOC8057771/gene-LOC8082827	LOC8054718;LOC8057771;LOC8082827	3	up&down
BP	GO:0007140	male meiotic nuclear division	3/3304	11/13594	1.12	0.523126	0.880154	gene-LOC8061784/gene-LOC8070818/gene-LOC8071769	LOC8061784;LOC8070818;LOC8071769	3	up
BP	GO:0021700	developmental maturation	3/3304	11/13594	1.12	0.523126	0.880154	gene-LOC8069501/gene-LOC8080042/gene-LOC8083114	LOC8069501;LOC8080042;LOC8083114	3	up&down
BP	GO:0033617	mitochondrial respiratory chain complex IV assembly	3/3304	11/13594	1.12	0.523126	0.880154	gene-LOC8055442/gene-LOC8065373/gene-LOC8078540	LOC8055442;LOC8065373;LOC8078540	3	up
BP	GO:0035336	long-chain fatty-acyl-CoA metabolic process	3/3304	11/13594	1.12	0.523126	0.880154	Sorghum_bicolor_newGene_718/gene-LOC8057991/gene-LOC8062537	LOC8057991;LOC8062537	3	down
BP	GO:0043069	negative regulation of programmed cell death	3/3304	11/13594	1.12	0.523126	0.880154	gene-LOC8057253/gene-LOC8059592/gene-LOC8068361	LOC8057253;LOC8059592;LOC8068361	3	up&down
BP	GO:0043603	cellular amide metabolic process	3/3304	11/13594	1.12	0.523126	0.880154	Sorghum_bicolor_newGene_470/gene-LOC8059842/gene-LOC8060853	LOC8059842;LOC8060853	3	up&down
BP	GO:0044092	negative regulation of molecular function	3/3304	11/13594	1.12	0.523126	0.880154	gene-LOC8062185/gene-LOC8066260/gene-LOC8073651	LOC8062185;LOC8066260;LOC8073651	3	up
BP	GO:0050776	regulation of immune response	3/3304	11/13594	1.12	0.523126	0.880154	gene-LOC8054329/gene-LOC8059592/gene-LOC8068361	LOC8054329;LOC8059592;LOC8068361	3	up&down
BP	GO:0090501	RNA phosphodiester bond hydrolysis	3/3304	11/13594	1.12	0.523126	0.880154	gene-LOC8064552/gene-LOC8073651/gene-LOC8076526	LOC8064552;LOC8073651;LOC8076526	3	up
BP	GO:2000280	regulation of root development	3/3304	11/13594	1.12	0.523126	0.880154	gene-LOC8054688/gene-LOC8056583/gene-LOC8073934	LOC8054688;LOC8056583;LOC8073934	3	up&down
BP	GO:0007154	cell communication	16/3304	65/13594	1.01	0.524566	0.880154	gene-LOC110436086/gene-LOC8054329/gene-LOC8059363/gene-LOC8062696/gene-LOC8062759/gene-LOC8069363/gene-LOC8069501/gene-LOC8070048/gene-LOC8072149/gene-LOC8079242/gene-LOC8080654/gene-LOC8081929/gene-LOC8082841/gene-LOC8083114/gene-LOC8085043/gene-LOC8085460	LOC110436086;LOC8054329;LOC8059363;LOC8062696;LOC8062759;LOC8069363;LOC8069501;LOC8070048;LOC8072149;LOC8079242;LOC8080654;LOC8081929;LOC8082841;LOC8083114;LOC8085043;LOC8085460	16	up&down
BP	GO:0048608	reproductive structure development	16/3304	65/13594	1.01	0.524566	0.880154	Sorghum_bicolor_newGene_4833/gene-LOC8056425/gene-LOC8056426/gene-LOC8056428/gene-LOC8056429/gene-LOC8058969/gene-LOC8060853/gene-LOC8061054/gene-LOC8062696/gene-LOC8065930/gene-LOC8068737/gene-LOC8069501/gene-LOC8073213/gene-LOC8075640/gene-LOC8082197/gene-LOC8083114	LOC8056425;LOC8056426;LOC8056428;LOC8056429;LOC8058969;LOC8060853;LOC8061054;LOC8062696;LOC8065930;LOC8068737;LOC8069501;LOC8073213;LOC8075640;LOC8082197;LOC8083114	16	up&down
BP	GO:0061458	reproductive system development	16/3304	65/13594	1.01	0.524566	0.880154	Sorghum_bicolor_newGene_4833/gene-LOC8056425/gene-LOC8056426/gene-LOC8056428/gene-LOC8056429/gene-LOC8058969/gene-LOC8060853/gene-LOC8061054/gene-LOC8062696/gene-LOC8065930/gene-LOC8068737/gene-LOC8069501/gene-LOC8073213/gene-LOC8075640/gene-LOC8082197/gene-LOC8083114	LOC8056425;LOC8056426;LOC8056428;LOC8056429;LOC8058969;LOC8060853;LOC8061054;LOC8062696;LOC8065930;LOC8068737;LOC8069501;LOC8073213;LOC8075640;LOC8082197;LOC8083114	16	up&down
BP	GO:0098542	defense response to other organism	9/3304	36/13594	1.03	0.525284	0.880154	gene-LOC8054329/gene-LOC8057385/gene-LOC8059050/gene-LOC8060115/gene-LOC8068361/gene-LOC8072365/gene-LOC8074275/gene-LOC8082080/gene-LOC8086207	LOC8054329;LOC8057385;LOC8059050;LOC8060115;LOC8068361;LOC8072365;LOC8074275;LOC8082080;LOC8086207	9	up&down
BP	GO:0031325	positive regulation of cellular metabolic process	8/3304	32/13594	1.03	0.531353	0.880154	gene-LOC110433320/gene-LOC8059363/gene-LOC8060504/gene-LOC8064000/gene-LOC8064630/gene-LOC8070048/gene-LOC8072149/gene-LOC8073005	LOC110433320;LOC8059363;LOC8060504;LOC8064000;LOC8064630;LOC8070048;LOC8072149;LOC8073005	8	up&down
BP	GO:0051276	chromosome organization	8/3304	32/13594	1.03	0.531353	0.880154	gene-LOC110433001/gene-LOC110433320/gene-LOC110436628/gene-LOC8060504/gene-LOC8064666/gene-LOC8070338/gene-LOC8073162/gene-LOC8080042	LOC110433001;LOC110433320;LOC110436628;LOC8060504;LOC8064666;LOC8070338;LOC8073162;LOC8080042	8	up&down
BP	GO:0010498	proteasomal protein catabolic process	14/3304	57/13594	1.01	0.533065	0.880154	Sorghum_bicolor_newGene_1473/Sorghum_bicolor_newGene_5508/gene-LOC110434702/gene-LOC110435340/gene-LOC8056905/gene-LOC8057912/gene-LOC8058043/gene-LOC8059154/gene-LOC8059363/gene-LOC8065053/gene-LOC8071669/gene-LOC8075716/gene-LOC8079089/gene-LOC8083190	LOC110434702;LOC110435340;LOC8056905;LOC8057912;LOC8058043;LOC8059154;LOC8059363;LOC8065053;LOC8071669;LOC8075716;LOC8079089;LOC8083190	14	up&down
BP	GO:0065008	regulation of biological quality	14/3304	57/13594	1.01	0.533065	0.880154	Sorghum_bicolor_newGene_4833/gene-LOC110433180/gene-LOC110436086/gene-LOC8055317/gene-LOC8057215/gene-LOC8067920/gene-LOC8069889/gene-LOC8073213/gene-LOC8075987/gene-LOC8078532/gene-LOC8082841/gene-LOC8084494/gene-LOC8085460/gene-LOC8085708	LOC110433180;LOC110436086;LOC8055317;LOC8057215;LOC8067920;LOC8069889;LOC8073213;LOC8075987;LOC8078532;LOC8082841;LOC8084494;LOC8085460;LOC8085708	14	up&down
BP	GO:0000077	DNA damage checkpoint	2/3304	7/13594	1.18	0.537617	0.880154	gene-LOC8068389/gene-LOC8072354	LOC8068389;LOC8072354	2	up
BP	GO:0002237	response to molecule of bacterial origin	2/3304	7/13594	1.18	0.537617	0.880154	gene-LOC8064926/gene-LOC8077628	LOC8064926;LOC8077628	2	up
BP	GO:0002683	negative regulation of immune system process	2/3304	7/13594	1.18	0.537617	0.880154	gene-LOC8059592/gene-LOC8068361	LOC8059592;LOC8068361	2	up&down
BP	GO:0006048	UDP-N-acetylglucosamine biosynthetic process	2/3304	7/13594	1.18	0.537617	0.880154	gene-LOC110430196/gene-LOC8063962	LOC110430196;LOC8063962	2	up&down
BP	GO:0006654	phosphatidic acid biosynthetic process	2/3304	7/13594	1.18	0.537617	0.880154	gene-LOC110431696/gene-LOC8054861	LOC110431696;LOC8054861	2	up
BP	GO:0006875	cellular metal ion homeostasis	2/3304	7/13594	1.18	0.537617	0.880154	gene-LOC110433180/gene-LOC8085708	LOC110433180;LOC8085708	2	down
BP	GO:0008285	negative regulation of cell proliferation	2/3304	7/13594	1.18	0.537617	0.880154	gene-LOC8070557/gene-LOC8078916	LOC8070557;LOC8078916	2	up
BP	GO:0009113	purine nucleobase biosynthetic process	2/3304	7/13594	1.18	0.537617	0.880154	gene-LOC8057177/gene-LOC8058504	LOC8057177;LOC8058504	2	up
BP	GO:0009269	response to desiccation	2/3304	7/13594	1.18	0.537617	0.880154	gene-LOC110431230/gene-LOC8064749	LOC110431230;LOC8064749	2	up
BP	GO:0009567	double fertilization forming a zygote and endosperm	2/3304	7/13594	1.18	0.537617	0.880154	gene-LOC8064877/gene-LOC8081508	LOC8064877;LOC8081508	2	up&down
BP	GO:0009631	cold acclimation	2/3304	7/13594	1.18	0.537617	0.880154	gene-LOC8073921/gene-LOC8085351	LOC8073921;LOC8085351	2	up
BP	GO:0010030	positive regulation of seed germination	2/3304	7/13594	1.18	0.537617	0.880154	gene-LOC8062640/gene-LOC8076488	LOC8062640;LOC8076488	2	up&down
BP	GO:0010089	xylem development	2/3304	7/13594	1.18	0.537617	0.880154	gene-LOC8066502/gene-LOC8076535	LOC8066502;LOC8076535	2	down
BP	GO:0010183	pollen tube guidance	2/3304	7/13594	1.18	0.537617	0.880154	gene-LOC110431248/gene-LOC8086189	LOC110431248;LOC8086189	2	up
BP	GO:0010564	regulation of cell cycle process	2/3304	7/13594	1.18	0.537617	0.880154	gene-LOC110433001/gene-LOC8059363	LOC110433001;LOC8059363	2	up&down
BP	GO:0019220	regulation of phosphate metabolic process	2/3304	7/13594	1.18	0.537617	0.880154	gene-LOC110436331/gene-LOC8073651	LOC110436331;LOC8073651	2	up
BP	GO:0019676	ammonia assimilation cycle	2/3304	7/13594	1.18	0.537617	0.880154	gene-LOC8057836/gene-LOC8073135	LOC8057836;LOC8073135	2	down
BP	GO:0019985	translesion synthesis	2/3304	7/13594	1.18	0.537617	0.880154	gene-LOC110432861/gene-LOC8054479	LOC110432861;LOC8054479	2	up
BP	GO:0031053	primary miRNA processing	2/3304	7/13594	1.18	0.537617	0.880154	gene-LOC8061391/gene-LOC8082418	LOC8061391;LOC8082418	2	down
BP	GO:0031167	rRNA methylation	2/3304	7/13594	1.18	0.537617	0.880154	gene-LOC8068269/gene-LOC8077490	LOC8068269;LOC8077490	2	up&down
BP	GO:0032880	regulation of protein localization	2/3304	7/13594	1.18	0.537617	0.880154	gene-LOC8076027/gene-LOC8080724	LOC8076027;LOC8080724	2	up&down
BP	GO:0043171	peptide catabolic process	2/3304	7/13594	1.18	0.537617	0.880154	Sorghum_bicolor_newGene_2015/gene-LOC8054706	LOC8054706	2	up&down
BP	GO:0044270	cellular nitrogen compound catabolic process	2/3304	7/13594	1.18	0.537617	0.880154	gene-LOC8054896/gene-LOC8073651	LOC8054896;LOC8073651	2	up&down
BP	GO:0046700	heterocycle catabolic process	2/3304	7/13594	1.18	0.537617	0.880154	gene-LOC8054896/gene-LOC8073651	LOC8054896;LOC8073651	2	up&down
BP	GO:0051174	regulation of phosphorus metabolic process	2/3304	7/13594	1.18	0.537617	0.880154	gene-LOC110436331/gene-LOC8073651	LOC110436331;LOC8073651	2	up
BP	GO:0051338	regulation of transferase activity	2/3304	7/13594	1.18	0.537617	0.880154	gene-LOC110436331/gene-LOC8060504	LOC110436331;LOC8060504	2	up
BP	GO:0060341	regulation of cellular localization	2/3304	7/13594	1.18	0.537617	0.880154	gene-LOC110436086/gene-LOC8080724	LOC110436086;LOC8080724	2	up&down
BP	GO:0071470	cellular response to osmotic stress	2/3304	7/13594	1.18	0.537617	0.880154	gene-LOC8065126/gene-LOC8085460	LOC8065126;LOC8085460	2	down
BP	GO:0072318	clathrin coat disassembly	2/3304	7/13594	1.18	0.537617	0.880154	gene-LOC8082075/gene-LOC8083807	LOC8082075;LOC8083807	2	up
BP	GO:0097435	supramolecular fiber organization	2/3304	7/13594	1.18	0.537617	0.880154	gene-LOC110430244/gene-LOC8054345	LOC110430244;LOC8054345	2	up&down
BP	GO:1901361	organic cyclic compound catabolic process	2/3304	7/13594	1.18	0.537617	0.880154	gene-LOC8054896/gene-LOC8073651	LOC8054896;LOC8073651	2	up&down
BP	GO:0019722	calcium-mediated signaling	7/3304	28/13594	1.03	0.538353	0.880154	gene-LOC110436086/gene-LOC8057913/gene-LOC8070116/gene-LOC8074479/gene-LOC8075348/gene-LOC8083798/gene-LOC8085958	LOC110436086;LOC8057913;LOC8070116;LOC8074479;LOC8075348;LOC8083798;LOC8085958	7	up&down
BP	GO:1901701	cellular response to oxygen-containing compound	7/3304	28/13594	1.03	0.538353	0.880154	gene-LOC8059363/gene-LOC8062759/gene-LOC8076242/gene-LOC8080654/gene-LOC8081929/gene-LOC8082080/gene-LOC8083114	LOC8059363;LOC8062759;LOC8076242;LOC8080654;LOC8081929;LOC8082080;LOC8083114	7	up&down
BP	GO:0032501	multicellular organismal process	46/3304	190/13594	1	0.540454	0.880154	Sorghum_bicolor_newGene_1074/Sorghum_bicolor_newGene_3026/Sorghum_bicolor_newGene_3027/Sorghum_bicolor_newGene_305/Sorghum_bicolor_newGene_4833/gene-LOC110433320/gene-LOC8056425/gene-LOC8056426/gene-LOC8056428/gene-LOC8056429/gene-LOC8057144/gene-LOC8057215/gene-LOC8057874/gene-LOC8058969/gene-LOC8060622/gene-LOC8060853/gene-LOC8061054/gene-LOC8061318/gene-LOC8061806/gene-LOC8062252/gene-LOC80626…	LOC110433320;LOC8056425;LOC8056426;LOC8056428;LOC8056429;LOC8057144;LOC8057215;LOC8057874;LOC8058969;LOC8060622;LOC8060853;LOC8061054;LOC8061318;LOC8061806;LOC8062252;LOC8062696;LOC8063223;LOC8063588;LOC8065791;LOC8065930;LOC8067096;LOC8068737;LOC8069501;LOC8069889;LOC8070338;LOC8070557;LOC8072086;LOC8073213;LOC8073651;LOC8073859;LOC8075640;LOC8080042;LOC8081417;LOC8082197;LOC8083114;LOC8084017;L…	46	up&down
BP	GO:0014070	response to organic cyclic compound	6/3304	24/13594	1.03	0.546631	0.880154	gene-LOC8056333/gene-LOC8057385/gene-LOC8059363/gene-LOC8067572/gene-LOC8072902/gene-LOC8082080	LOC8056333;LOC8057385;LOC8059363;LOC8067572;LOC8072902;LOC8082080	6	up&down
BP	GO:0016132	brassinosteroid biosynthetic process	6/3304	24/13594	1.03	0.546631	0.880154	gene-LOC8055723/gene-LOC8056846/gene-LOC8062533/gene-LOC8082830/gene-LOC8083090/gene-LOC8083537	LOC8055723;LOC8056846;LOC8062533;LOC8082830;LOC8083090;LOC8083537	6	up&down
BP	GO:0000278	mitotic cell cycle	11/3304	45/13594	1.01	0.548718	0.880154	gene-LOC110433001/gene-LOC8058733/gene-LOC8060214/gene-LOC8060622/gene-LOC8062252/gene-LOC8065432/gene-LOC8076107/gene-LOC8077046/gene-LOC8077440/gene-LOC8082142/gene-LOC8082412	LOC110433001;LOC8058733;LOC8060214;LOC8060622;LOC8062252;LOC8065432;LOC8076107;LOC8077046;LOC8077440;LOC8082142;LOC8082412	11	up&down
BP	GO:0051704	multi-organism process	22/3304	91/13594	0.99	0.552036	0.880154	gene-LOC110429672/gene-LOC110431599/gene-LOC110433320/gene-LOC110433444/gene-LOC8054329/gene-LOC8056333/gene-LOC8057385/gene-LOC8057521/gene-LOC8059050/gene-LOC8061318/gene-LOC8062252/gene-LOC8063588/gene-LOC8068361/gene-LOC8070557/gene-LOC8072261/gene-LOC8072365/gene-LOC8081417/gene-LOC8081508/gene-LOC8082080/gene-LOC8084017/gene-LOC8084018/gene-LOC8084977	LOC110429672;LOC110431599;LOC110433320;LOC110433444;LOC8054329;LOC8056333;LOC8057385;LOC8057521;LOC8059050;LOC8061318;LOC8062252;LOC8063588;LOC8068361;LOC8070557;LOC8072261;LOC8072365;LOC8081417;LOC8081508;LOC8082080;LOC8084017;LOC8084018;LOC8084977	22	up&down
BP	GO:0009834	plant-type secondary cell wall biogenesis	10/3304	41/13594	1	0.555045	0.880154	gene-LOC8054659/gene-LOC8056801/gene-LOC8056947/gene-LOC8057657/gene-LOC8059388/gene-LOC8061105/gene-LOC8063780/gene-LOC8071252/gene-LOC8075579/gene-LOC8084801	LOC8054659;LOC8056801;LOC8056947;LOC8057657;LOC8059388;LOC8061105;LOC8063780;LOC8071252;LOC8075579;LOC8084801	10	up&down
BP	GO:0006163	purine nucleotide metabolic process	5/3304	20/13594	1.03	0.556749	0.880154	gene-LOC110436684/gene-LOC8058194/gene-LOC8064360/gene-LOC8068811/gene-LOC8082676	LOC110436684;LOC8058194;LOC8064360;LOC8068811;LOC8082676	5	up&down
BP	GO:0010558	negative regulation of macromolecule biosynthetic process	5/3304	20/13594	1.03	0.556749	0.880154	gene-LOC110433001/gene-LOC110433320/gene-LOC8069501/gene-LOC8070338/gene-LOC8072149	LOC110433001;LOC110433320;LOC8069501;LOC8070338;LOC8072149	5	up&down
BP	GO:2000113	negative regulation of cellular macromolecule biosynthetic process	5/3304	20/13594	1.03	0.556749	0.880154	gene-LOC110433001/gene-LOC110433320/gene-LOC8069501/gene-LOC8070338/gene-LOC8072149	LOC110433001;LOC110433320;LOC8069501;LOC8070338;LOC8072149	5	up&down
BP	GO:0000032	cell wall mannoprotein biosynthetic process	1/3304	3/13594	1.37	0.566316	0.880154	gene-LOC110433293	LOC110433293	1	up
BP	GO:0000304	response to singlet oxygen	1/3304	3/13594	1.37	0.566316	0.880154	gene-LOC8079090	LOC8079090	1	up
BP	GO:0000350	generation of catalytic spliceosome for second transesterification step	1/3304	3/13594	1.37	0.566316	0.880154	gene-LOC8063417	LOC8063417	1	down
BP	GO:0000423	mitophagy	1/3304	3/13594	1.37	0.566316	0.880154	gene-LOC8083087	LOC8083087	1	down
BP	GO:0000726	non-recombinational repair	1/3304	3/13594	1.37	0.566316	0.880154	gene-LOC110433320	LOC110433320	1	down
BP	GO:0001676	long-chain fatty acid metabolic process	1/3304	3/13594	1.37	0.566316	0.880154	gene-LOC110435557	LOC110435557	1	up
BP	GO:0001708	cell fate specification	1/3304	3/13594	1.37	0.566316	0.880154	gene-LOC8056824	LOC8056824	1	up
BP	GO:0002200	somatic diversification of immune receptors	1/3304	3/13594	1.37	0.566316	0.880154	gene-LOC110433320	LOC110433320	1	down
BP	GO:0002377	immunoglobulin production	1/3304	3/13594	1.37	0.566316	0.880154	gene-LOC110433320	LOC110433320	1	down
BP	GO:0002440	production of molecular mediator of immune response	1/3304	3/13594	1.37	0.566316	0.880154	gene-LOC110433320	LOC110433320	1	down
BP	GO:0002684	positive regulation of immune system process	1/3304	3/13594	1.37	0.566316	0.880154	gene-LOC8054329	LOC8054329	1	up
BP	GO:0006044	N-acetylglucosamine metabolic process	1/3304	3/13594	1.37	0.566316	0.880154	gene-LOC8058717	LOC8058717	1	down
BP	GO:0006066	alcohol metabolic process	1/3304	3/13594	1.37	0.566316	0.880154	gene-LOC110434649	LOC110434649	1	up
BP	GO:0006084	acetyl-CoA metabolic process	1/3304	3/13594	1.37	0.566316	0.880154	gene-LOC8077981	LOC8077981	1	up
BP	GO:0006165	nucleoside diphosphate phosphorylation	1/3304	3/13594	1.37	0.566316	0.880154	gene-LOC8064360	LOC8064360	1	down
BP	GO:0006166	purine ribonucleoside salvage	1/3304	3/13594	1.37	0.566316	0.880154	gene-LOC8064204	LOC8064204	1	up
BP	GO:0006221	pyrimidine nucleotide biosynthetic process	1/3304	3/13594	1.37	0.566316	0.880154	gene-LOC8075567	LOC8075567	1	up
BP	GO:0006273	lagging strand elongation	1/3304	3/13594	1.37	0.566316	0.880154	gene-LOC8062384	LOC8062384	1	up
BP	GO:0006290	pyrimidine dimer repair	1/3304	3/13594	1.37	0.566316	0.880154	gene-LOC8060623	LOC8060623	1	up
BP	GO:0006296	nucleotide-excision repair, DNA incision, 5'-to lesion	1/3304	3/13594	1.37	0.566316	0.880154	gene-LOC8066977	LOC8066977	1	down
BP	GO:0006307	DNA dealkylation involved in DNA repair	1/3304	3/13594	1.37	0.566316	0.880154	gene-LOC8083805	LOC8083805	1	down
BP	GO:0006423	cysteinyl-tRNA aminoacylation	1/3304	3/13594	1.37	0.566316	0.880154	gene-LOC8085498	LOC8085498	1	down
BP	GO:0006450	regulation of translational fidelity	1/3304	3/13594	1.37	0.566316	0.880154	gene-LOC110433420	LOC110433420	1	up
BP	GO:0006474	N-terminal protein amino acid acetylation	1/3304	3/13594	1.37	0.566316	0.880154	gene-LOC8075215	LOC8075215	1	up
BP	GO:0006552	leucine catabolic process	1/3304	3/13594	1.37	0.566316	0.880154	gene-LOC8069272	LOC8069272	1	up
BP	GO:0006567	threonine catabolic process	1/3304	3/13594	1.37	0.566316	0.880154	gene-LOC8062907	LOC8062907	1	up
BP	GO:0006597	spermine biosynthetic process	1/3304	3/13594	1.37	0.566316	0.880154	gene-LOC8060272	LOC8060272	1	up
BP	GO:0006729	tetrahydrobiopterin biosynthetic process	1/3304	3/13594	1.37	0.566316	0.880154	gene-LOC8079700	LOC8079700	1	down
BP	GO:0006739	NADP metabolic process	1/3304	3/13594	1.37	0.566316	0.880154	gene-LOC110430300	LOC110430300	1	up
BP	GO:0006788	heme oxidation	1/3304	3/13594	1.37	0.566316	0.880154	gene-LOC8077102	LOC8077102	1	down
BP	GO:0006839	mitochondrial transport	1/3304	3/13594	1.37	0.566316	0.880154	gene-LOC8056910	LOC8056910	1	up
BP	GO:0006972	hyperosmotic response	1/3304	3/13594	1.37	0.566316	0.880154	gene-LOC8081377	LOC8081377	1	up
BP	GO:0007155	cell adhesion	1/3304	3/13594	1.37	0.566316	0.880154	gene-LOC8060104	LOC8060104	1	up
BP	GO:0007281	germ cell development	1/3304	3/13594	1.37	0.566316	0.880154	gene-LOC110433320	LOC110433320	1	down
BP	GO:0007283	spermatogenesis	1/3304	3/13594	1.37	0.566316	0.880154	gene-LOC110433320	LOC110433320	1	down
BP	GO:0009132	nucleoside diphosphate metabolic process	1/3304	3/13594	1.37	0.566316	0.880154	gene-LOC8058194	LOC8058194	1	up
BP	GO:0009142	nucleoside triphosphate biosynthetic process	1/3304	3/13594	1.37	0.566316	0.880154	gene-LOC8064360	LOC8064360	1	down
BP	GO:0009559	embryo sac central cell differentiation	1/3304	3/13594	1.37	0.566316	0.880154	gene-LOC8072086	LOC8072086	1	up
BP	GO:0009584	detection of visible light	1/3304	3/13594	1.37	0.566316	0.880154	gene-LOC8059991	LOC8059991	1	down
BP	GO:0009870	defense response signaling pathway, resistance gene-dependent	1/3304	3/13594	1.37	0.566316	0.880154	gene-LOC8054329	LOC8054329	1	up
BP	GO:0010019	chloroplast-nucleus signaling pathway	1/3304	3/13594	1.37	0.566316	0.880154	gene-LOC8074897	LOC8074897	1	down
BP	GO:0010031	circumnutation	1/3304	3/13594	1.37	0.566316	0.880154	gene-LOC8072479	LOC8072479	1	up
BP	GO:0010074	maintenance of meristem identity	1/3304	3/13594	1.37	0.566316	0.880154	gene-LOC8073189	LOC8073189	1	up
BP	GO:0010185	regulation of cellular defense response	1/3304	3/13594	1.37	0.566316	0.880154	gene-LOC8062185	LOC8062185	1	up
BP	GO:0010192	mucilage biosynthetic process	1/3304	3/13594	1.37	0.566316	0.880154	gene-LOC8058887	LOC8058887	1	up
BP	GO:0010196	nonphotochemical quenching	1/3304	3/13594	1.37	0.566316	0.880154	gene-LOC8081067	LOC8081067	1	down
BP	GO:0010310	regulation of hydrogen peroxide metabolic process	1/3304	3/13594	1.37	0.566316	0.880154	gene-LOC8155298	LOC8155298	1	up
BP	GO:0010363	regulation of plant-type hypersensitive response	1/3304	3/13594	1.37	0.566316	0.880154	gene-LOC8059592	LOC8059592	1	up
BP	GO:0010405	arabinogalactan protein metabolic process	1/3304	3/13594	1.37	0.566316	0.880154	gene-LOC8074083	LOC8074083	1	down
BP	GO:0010493	Lewis a epitope biosynthetic process	1/3304	3/13594	1.37	0.566316	0.880154	gene-LOC8070548	LOC8070548	1	up
BP	GO:0010569	regulation of double-strand break repair via homologous recombination	1/3304	3/13594	1.37	0.566316	0.880154	gene-LOC8082472	LOC8082472	1	up
BP	GO:0015698	inorganic anion transport	1/3304	3/13594	1.37	0.566316	0.880154	gene-LOC8076242	LOC8076242	1	up
BP	GO:0016120	carotene biosynthetic process	1/3304	3/13594	1.37	0.566316	0.880154	gene-LOC8077659	LOC8077659	1	down
BP	GO:0016445	somatic diversification of immunoglobulins	1/3304	3/13594	1.37	0.566316	0.880154	gene-LOC110433320	LOC110433320	1	down
BP	GO:0017006	protein-tetrapyrrole linkage	1/3304	3/13594	1.37	0.566316	0.880154	gene-LOC8059991	LOC8059991	1	down
BP	GO:0017186	peptidyl-pyroglutamic acid biosynthetic process, using glutaminyl-peptide cyclotransferase	1/3304	3/13594	1.37	0.566316	0.880154	gene-LOC8066519	LOC8066519	1	down
BP	GO:0018258	protein O-linked glycosylation via hydroxyproline	1/3304	3/13594	1.37	0.566316	0.880154	gene-LOC8074083	LOC8074083	1	down
BP	GO:0019288	isopentenyl diphosphate biosynthetic process, methylerythritol 4-phosphate pathway	1/3304	3/13594	1.37	0.566316	0.880154	gene-LOC8081315	LOC8081315	1	up
BP	GO:0019408	dolichol biosynthetic process	1/3304	3/13594	1.37	0.566316	0.880154	gene-LOC110431824	LOC110431824	1	down
BP	GO:0030011	maintenance of cell polarity	1/3304	3/13594	1.37	0.566316	0.880154	gene-LOC8057215	LOC8057215	1	up
BP	GO:0030071	regulation of mitotic metaphase/anaphase transition	1/3304	3/13594	1.37	0.566316	0.880154	gene-LOC110432911	LOC110432911	1	down
BP	GO:0030091	protein repair	1/3304	3/13594	1.37	0.566316	0.880154	gene-LOC8061494	LOC8061494	1	down
BP	GO:0030242	autophagy of peroxisome	1/3304	3/13594	1.37	0.566316	0.880154	gene-LOC8079402	LOC8079402	1	down
BP	GO:0031540	regulation of anthocyanin biosynthetic process	1/3304	3/13594	1.37	0.566316	0.880154	gene-LOC8060068	LOC8060068	1	down
BP	GO:0032269	negative regulation of cellular protein metabolic process	1/3304	3/13594	1.37	0.566316	0.880154	gene-LOC8073651	LOC8073651	1	up
BP	GO:0032468	Golgi calcium ion homeostasis	1/3304	3/13594	1.37	0.566316	0.880154	gene-LOC8060961	LOC8060961	1	up
BP	GO:0032472	Golgi calcium ion transport	1/3304	3/13594	1.37	0.566316	0.880154	gene-LOC8060961	LOC8060961	1	up
BP	GO:0032881	regulation of polysaccharide metabolic process	1/3304	3/13594	1.37	0.566316	0.880154	Sorghum_bicolor_newGene_305	--	1	up
BP	GO:0033260	nuclear DNA replication	1/3304	3/13594	1.37	0.566316	0.880154	gene-LOC8077046	LOC8077046	1	down
BP	GO:0034097	response to cytokine	1/3304	3/13594	1.37	0.566316	0.880154	gene-LOC8059363	LOC8059363	1	up
BP	GO:0034243	regulation of transcription elongation from RNA polymerase II promoter	1/3304	3/13594	1.37	0.566316	0.880154	gene-LOC110433320	LOC110433320	1	down
BP	GO:0035067	negative regulation of histone acetylation	1/3304	3/13594	1.37	0.566316	0.880154	gene-LOC8077022	LOC8077022	1	up
BP	GO:0035088	establishment or maintenance of apical/basal cell polarity	1/3304	3/13594	1.37	0.566316	0.880154	gene-LOC8057215	LOC8057215	1	up
BP	GO:0035090	maintenance of apical/basal cell polarity	1/3304	3/13594	1.37	0.566316	0.880154	gene-LOC8057215	LOC8057215	1	up
BP	GO:0036529	protein deglycation, glyoxal removal	1/3304	3/13594	1.37	0.566316	0.880154	gene-LOC8083536	LOC8083536	1	down
BP	GO:0040031	snRNA modification	1/3304	3/13594	1.37	0.566316	0.880154	gene-LOC8055278	LOC8055278	1	up
BP	GO:0042753	positive regulation of circadian rhythm	1/3304	3/13594	1.37	0.566316	0.880154	gene-LOC8056220	LOC8056220	1	up
BP	GO:0042790	transcription of nuclear large rRNA transcript from RNA polymerase I promoter	1/3304	3/13594	1.37	0.566316	0.880154	gene-LOC8067921	LOC8067921	1	down
BP	GO:0043255	regulation of carbohydrate biosynthetic process	1/3304	3/13594	1.37	0.566316	0.880154	Sorghum_bicolor_newGene_305	--	1	up
BP	GO:0043407	negative regulation of MAP kinase activity	1/3304	3/13594	1.37	0.566316	0.880154	gene-LOC8056716	LOC8056716	1	down
BP	GO:0043433	negative regulation of sequence-specific DNA binding transcription factor activity	1/3304	3/13594	1.37	0.566316	0.880154	gene-LOC8062185	LOC8062185	1	up
BP	GO:0043434	response to peptide hormone	1/3304	3/13594	1.37	0.566316	0.880154	gene-LOC8069195	LOC8069195	1	up
BP	GO:0043985	histone H4-R3 methylation	1/3304	3/13594	1.37	0.566316	0.880154	gene-LOC8062640	LOC8062640	1	down
BP	GO:0045013	carbon catabolite repression of transcription	1/3304	3/13594	1.37	0.566316	0.880154	gene-LOC8069501	LOC8069501	1	down
BP	GO:0045197	establishment or maintenance of epithelial cell apical/basal polarity	1/3304	3/13594	1.37	0.566316	0.880154	gene-LOC8057215	LOC8057215	1	up
BP	GO:0045199	maintenance of epithelial cell apical/basal polarity	1/3304	3/13594	1.37	0.566316	0.880154	gene-LOC8057215	LOC8057215	1	up
BP	GO:0045337	farnesyl diphosphate biosynthetic process	1/3304	3/13594	1.37	0.566316	0.880154	gene-LOC8068071	LOC8068071	1	up
BP	GO:0045717	negative regulation of fatty acid biosynthetic process	1/3304	3/13594	1.37	0.566316	0.880154	gene-LOC8077022	LOC8077022	1	up
BP	GO:0045815	positive regulation of gene expression, epigenetic	1/3304	3/13594	1.37	0.566316	0.880154	gene-LOC8086289	LOC8086289	1	up
BP	GO:0045859	regulation of protein kinase activity	1/3304	3/13594	1.37	0.566316	0.880154	gene-LOC110436331	LOC110436331	1	up
BP	GO:0045931	positive regulation of mitotic cell cycle	1/3304	3/13594	1.37	0.566316	0.880154	gene-LOC8081417	LOC8081417	1	down
BP	GO:0045990	carbon catabolite regulation of transcription	1/3304	3/13594	1.37	0.566316	0.880154	gene-LOC8069501	LOC8069501	1	down
BP	GO:0046166	glyceraldehyde-3-phosphate biosynthetic process	1/3304	3/13594	1.37	0.566316	0.880154	gene-LOC8057784	LOC8057784	1	up
BP	GO:0046177	D-gluconate catabolic process	1/3304	3/13594	1.37	0.566316	0.880154	gene-LOC8075790	LOC8075790	1	down
BP	GO:0046656	folic acid biosynthetic process	1/3304	3/13594	1.37	0.566316	0.880154	gene-LOC110432524	LOC110432524	1	up
BP	GO:0046705	CDP biosynthetic process	1/3304	3/13594	1.37	0.566316	0.880154	gene-LOC8082676	LOC8082676	1	up
BP	GO:0046785	microtubule polymerization	1/3304	3/13594	1.37	0.566316	0.880154	gene-LOC8054345	LOC8054345	1	up
BP	GO:0046939	nucleotide phosphorylation	1/3304	3/13594	1.37	0.566316	0.880154	gene-LOC8057928	LOC8057928	1	up
BP	GO:0048284	organelle fusion	1/3304	3/13594	1.37	0.566316	0.880154	gene-LOC8072086	LOC8072086	1	up
BP	GO:0048574	long-day photoperiodism, flowering	1/3304	3/13594	1.37	0.566316	0.880154	gene-LOC8064886	LOC8064886	1	down
BP	GO:0048657	anther wall tapetum cell differentiation	1/3304	3/13594	1.37	0.566316	0.880154	gene-LOC8069801	LOC8069801	1	down
BP	GO:0048764	trichoblast maturation	1/3304	3/13594	1.37	0.566316	0.880154	gene-LOC8080042	LOC8080042	1	up
BP	GO:0048765	root hair cell differentiation	1/3304	3/13594	1.37	0.566316	0.880154	gene-LOC8080042	LOC8080042	1	up
BP	GO:0050778	positive regulation of immune response	1/3304	3/13594	1.37	0.566316	0.880154	gene-LOC8054329	LOC8054329	1	up
BP	GO:0051051	negative regulation of transport	1/3304	3/13594	1.37	0.566316	0.880154	gene-LOC110436086	LOC110436086	1	up
BP	GO:0051245	negative regulation of cellular defense response	1/3304	3/13594	1.37	0.566316	0.880154	gene-LOC8062185	LOC8062185	1	up
BP	GO:0051248	negative regulation of protein metabolic process	1/3304	3/13594	1.37	0.566316	0.880154	gene-LOC8073651	LOC8073651	1	up
BP	GO:0051307	meiotic chromosome separation	1/3304	3/13594	1.37	0.566316	0.880154	gene-LOC110433001	LOC110433001	1	down
BP	GO:0051347	positive regulation of transferase activity	1/3304	3/13594	1.37	0.566316	0.880154	gene-LOC8060504	LOC8060504	1	up
BP	GO:0051383	kinetochore organization	1/3304	3/13594	1.37	0.566316	0.880154	gene-LOC8073288	LOC8073288	1	down
BP	GO:0051445	regulation of meiotic cell cycle	1/3304	3/13594	1.37	0.566316	0.880154	gene-LOC110433001	LOC110433001	1	down
BP	GO:0051457	maintenance of protein location in nucleus	1/3304	3/13594	1.37	0.566316	0.880154	gene-LOC8067627	LOC8067627	1	down
BP	GO:0051639	actin filament network formation	1/3304	3/13594	1.37	0.566316	0.880154	gene-LOC8071774	LOC8071774	1	down
BP	GO:0051972	regulation of telomerase activity	1/3304	3/13594	1.37	0.566316	0.880154	gene-LOC8060504	LOC8060504	1	up
BP	GO:0055070	copper ion homeostasis	1/3304	3/13594	1.37	0.566316	0.880154	gene-LOC8065373	LOC8065373	1	up
BP	GO:0060359	response to ammonium ion	1/3304	3/13594	1.37	0.566316	0.880154	gene-LOC8061185	LOC8061185	1	up
BP	GO:0061245	establishment or maintenance of bipolar cell polarity	1/3304	3/13594	1.37	0.566316	0.880154	gene-LOC8057215	LOC8057215	1	up
BP	GO:0061635	regulation of protein complex stability	1/3304	3/13594	1.37	0.566316	0.880154	gene-LOC8068881	LOC8068881	1	down
BP	GO:0070125	mitochondrial translational elongation	1/3304	3/13594	1.37	0.566316	0.880154	gene-LOC8072259	LOC8072259	1	down
BP	GO:0070476	rRNA (guanine-N7)-methylation	1/3304	3/13594	1.37	0.566316	0.880154	gene-LOC8065703	LOC8065703	1	up
BP	GO:0070734	histone H3-K27 methylation	1/3304	3/13594	1.37	0.566316	0.880154	gene-LOC8070885	LOC8070885	1	up
BP	GO:0071036	nuclear polyadenylation-dependent snoRNA catabolic process	1/3304	3/13594	1.37	0.566316	0.880154	gene-LOC8080744	LOC8080744	1	up
BP	GO:0071037	nuclear polyadenylation-dependent snRNA catabolic process	1/3304	3/13594	1.37	0.566316	0.880154	gene-LOC8080744	LOC8080744	1	up
BP	GO:0071039	nuclear polyadenylation-dependent CUT catabolic process	1/3304	3/13594	1.37	0.566316	0.880154	gene-LOC8080744	LOC8080744	1	up
BP	GO:0071040	nuclear polyadenylation-dependent antisense transcript catabolic process	1/3304	3/13594	1.37	0.566316	0.880154	gene-LOC8080744	LOC8080744	1	up
BP	GO:0071219	cellular response to molecule of bacterial origin	1/3304	3/13594	1.37	0.566316	0.880154	gene-LOC8069360	LOC8069360	1	up
BP	GO:0071244	cellular response to carbon dioxide	1/3304	3/13594	1.37	0.566316	0.880154	gene-LOC8059242	LOC8059242	1	down
BP	GO:0071345	cellular response to cytokine stimulus	1/3304	3/13594	1.37	0.566316	0.880154	gene-LOC8059363	LOC8059363	1	up
BP	GO:0071367	cellular response to brassinosteroid stimulus	1/3304	3/13594	1.37	0.566316	0.880154	gene-LOC8081023	LOC8081023	1	down
BP	GO:0071481	cellular response to X-ray	1/3304	3/13594	1.37	0.566316	0.880154	gene-LOC8060759	LOC8060759	1	up
BP	GO:0080153	negative regulation of reductive pentose-phosphate cycle	1/3304	3/13594	1.37	0.566316	0.880154	gene-LOC8057901	LOC8057901	1	up
BP	GO:0090342	regulation of cell aging	1/3304	3/13594	1.37	0.566316	0.880154	gene-LOC8058543	LOC8058543	1	down
BP	GO:0090344	negative regulation of cell aging	1/3304	3/13594	1.37	0.566316	0.880154	gene-LOC8058543	LOC8058543	1	down
BP	GO:0090610	bundle sheath cell fate specification	1/3304	3/13594	1.37	0.566316	0.880154	gene-LOC8067627	LOC8067627	1	down
BP	GO:0098655	cation transmembrane transport	1/3304	3/13594	1.37	0.566316	0.880154	gene-LOC8085460	LOC8085460	1	down
BP	GO:0140014	mitotic nuclear division	1/3304	3/13594	1.37	0.566316	0.880154	gene-LOC110433001	LOC110433001	1	down
BP	GO:1900457	regulation of brassinosteroid mediated signaling pathway	1/3304	3/13594	1.37	0.566316	0.880154	gene-LOC8056858	LOC8056858	1	down
BP	GO:1901031	regulation of response to reactive oxygen species	1/3304	3/13594	1.37	0.566316	0.880154	gene-LOC8070393	LOC8070393	1	down
BP	GO:1901654	response to ketone	1/3304	3/13594	1.37	0.566316	0.880154	gene-LOC8059363	LOC8059363	1	up
BP	GO:1901671	positive regulation of superoxide dismutase activity	1/3304	3/13594	1.37	0.566316	0.880154	gene-LOC8081944	LOC8081944	1	up
BP	GO:1901672	positive regulation of systemic acquired resistance	1/3304	3/13594	1.37	0.566316	0.880154	gene-LOC8062612	LOC8062612	1	up
BP	GO:1905182	positive regulation of urease activity	1/3304	3/13594	1.37	0.566316	0.880154	gene-LOC8076108	LOC8076108	1	up
BP	GO:2000033	regulation of seed dormancy process	1/3304	3/13594	1.37	0.566316	0.880154	gene-LOC8062929	LOC8062929	1	down
BP	GO:2000278	regulation of DNA biosynthetic process	1/3304	3/13594	1.37	0.566316	0.880154	gene-LOC8060504	LOC8060504	1	up
BP	GO:2000573	positive regulation of DNA biosynthetic process	1/3304	3/13594	1.37	0.566316	0.880154	gene-LOC8060504	LOC8060504	1	up
BP	GO:0048522	positive regulation of cellular process	13/3304	54/13594	0.99	0.568224	0.882244	gene-LOC110433320/gene-LOC8057215/gene-LOC8059363/gene-LOC8060504/gene-LOC8064000/gene-LOC8064630/gene-LOC8067096/gene-LOC8070048/gene-LOC8072149/gene-LOC8073005/gene-LOC8081403/gene-LOC8081417/gene-LOC8082912	LOC110433320;LOC8057215;LOC8059363;LOC8060504;LOC8064000;LOC8064630;LOC8067096;LOC8070048;LOC8072149;LOC8073005;LOC8081403;LOC8081417;LOC8082912	13	up&down
BP	GO:0006082	organic acid metabolic process	4/3304	16/13594	1.03	0.569716	0.882244	gene-LOC8054996/gene-LOC8054997/gene-LOC8064508/gene-LOC8081403	LOC8054996;LOC8054997;LOC8064508;LOC8081403	4	up&down
BP	GO:0043436	oxoacid metabolic process	4/3304	16/13594	1.03	0.569716	0.882244	gene-LOC8054996/gene-LOC8054997/gene-LOC8064508/gene-LOC8081403	LOC8054996;LOC8054997;LOC8064508;LOC8081403	4	up&down
BP	GO:0048528	post-embryonic root development	4/3304	16/13594	1.03	0.569716	0.882244	gene-LOC8060622/gene-LOC8069501/gene-LOC8083114/gene-LOC8085460	LOC8060622;LOC8069501;LOC8083114;LOC8085460	4	down
BP	GO:0080135	regulation of cellular response to stress	4/3304	16/13594	1.03	0.569716	0.882244	gene-LOC110433320/gene-LOC8054651/gene-LOC8059592/gene-LOC8081403	LOC110433320;LOC8054651;LOC8059592;LOC8081403	4	up&down
BP	GO:0097305	response to alcohol	8/3304	33/13594	1	0.570245	0.882427	gene-LOC8054342/gene-LOC8056333/gene-LOC8065742/gene-LOC8066207/gene-LOC8070280/gene-LOC8072149/gene-LOC8073213/gene-LOC8073406	LOC8054342;LOC8056333;LOC8065742;LOC8066207;LOC8070280;LOC8072149;LOC8073213;LOC8073406	8	up&down
BP	GO:0006006	glucose metabolic process	7/3304	29/13594	0.99	0.579644	0.896325	gene-LOC110431784/gene-LOC110436299/gene-LOC8057349/gene-LOC8073422/gene-LOC8073423/gene-LOC8073424/gene-LOC8084736	LOC110431784;LOC110436299;LOC8057349;LOC8073422;LOC8073423;LOC8073424;LOC8084736	7	up&down
BP	GO:0000266	mitochondrial fission	3/3304	12/13594	1.03	0.587579	0.898882	gene-LOC110432893/gene-LOC8058049/gene-LOC8062585	LOC110432893;LOC8058049;LOC8062585	3	up&down
BP	GO:0002682	regulation of immune system process	3/3304	12/13594	1.03	0.587579	0.898882	gene-LOC8054329/gene-LOC8059592/gene-LOC8068361	LOC8054329;LOC8059592;LOC8068361	3	up&down
BP	GO:0008654	phospholipid biosynthetic process	3/3304	12/13594	1.03	0.587579	0.898882	gene-LOC110434467/gene-LOC8061778/gene-LOC8062737	LOC110434467;LOC8061778;LOC8062737	3	up&down
BP	GO:0009630	gravitropism	3/3304	12/13594	1.03	0.587579	0.898882	gene-LOC8058535/gene-LOC8059797/gene-LOC8067627	LOC8058535;LOC8059797;LOC8067627	3	down
BP	GO:0009690	cytokinin metabolic process	3/3304	12/13594	1.03	0.587579	0.898882	gene-LOC8067400/gene-LOC8074301/gene-LOC8085661	LOC8067400;LOC8074301;LOC8085661	3	up
BP	GO:0010311	lateral root formation	3/3304	12/13594	1.03	0.587579	0.898882	gene-LOC8061047/gene-LOC8066976/gene-LOC8069501	LOC8061047;LOC8066976;LOC8069501	3	up&down
BP	GO:0010497	plasmodesmata-mediated intercellular transport	3/3304	12/13594	1.03	0.587579	0.898882	gene-LOC8054688/gene-LOC8056583/gene-LOC8080592	LOC8054688;LOC8056583;LOC8080592	3	up&down
BP	GO:0010817	regulation of hormone levels	3/3304	12/13594	1.03	0.587579	0.898882	Sorghum_bicolor_newGene_4833/gene-LOC8067920/gene-LOC8082841	LOC8067920;LOC8082841	3	up&down
BP	GO:0016197	endosomal transport	3/3304	12/13594	1.03	0.587579	0.898882	gene-LOC8056252/gene-LOC8065100/gene-LOC8082576	LOC8056252;LOC8065100;LOC8082576	3	up&down
BP	GO:0031349	positive regulation of defense response	3/3304	12/13594	1.03	0.587579	0.898882	gene-LOC8054329/gene-LOC8076412/gene-LOC8082080	LOC8054329;LOC8076412;LOC8082080	3	up
BP	GO:0046855	inositol phosphate dephosphorylation	3/3304	12/13594	1.03	0.587579	0.898882	gene-LOC8056411/gene-LOC8063976/gene-LOC8069528	LOC8056411;LOC8063976;LOC8069528	3	up&down
BP	GO:0061817	endoplasmic reticulum-plasma membrane tethering	3/3304	12/13594	1.03	0.587579	0.898882	gene-LOC8062286/gene-LOC8067814/gene-LOC8076246	LOC8062286;LOC8067814;LOC8076246	3	up&down
BP	GO:0070940	dephosphorylation of RNA polymerase II C-terminal domain	3/3304	12/13594	1.03	0.587579	0.898882	gene-LOC8060121/gene-LOC8076850/gene-LOC8078323	LOC8060121;LOC8076850;LOC8078323	3	up&down
BP	GO:0090158	endoplasmic reticulum membrane organization	3/3304	12/13594	1.03	0.587579	0.898882	gene-LOC8062286/gene-LOC8067814/gene-LOC8076246	LOC8062286;LOC8067814;LOC8076246	3	up&down
BP	GO:0120029	hydrogen ion export across plasma membrane	3/3304	12/13594	1.03	0.587579	0.898882	gene-LOC8056389/gene-LOC8062975/gene-LOC8075065	LOC8056389;LOC8062975;LOC8075065	3	up&down
BP	GO:0031328	positive regulation of cellular biosynthetic process	6/3304	25/13594	0.99	0.590816	0.900063	gene-LOC8059363/gene-LOC8060504/gene-LOC8064000/gene-LOC8070048/gene-LOC8072149/gene-LOC8073005	LOC8059363;LOC8060504;LOC8064000;LOC8070048;LOC8072149;LOC8073005	6	up&down
BP	GO:0051716	cellular response to stimulus	28/3304	118/13594	0.98	0.593667	0.900063	Sorghum_bicolor_newGene_1473/Sorghum_bicolor_newGene_5508/gene-LOC110433320/gene-LOC110435340/gene-LOC110436086/gene-LOC8054329/gene-LOC8055317/gene-LOC8056905/gene-LOC8057912/gene-LOC8059363/gene-LOC8062696/gene-LOC8062759/gene-LOC8064630/gene-LOC8069363/gene-LOC8069501/gene-LOC8070048/gene-LOC8072149/gene-LOC8076242/gene-LOC8079089/gene-LOC8080654/gene-LOC8081647/gene-LOC8081929/gene-LOC8082080…	LOC110433320;LOC110435340;LOC110436086;LOC8054329;LOC8055317;LOC8056905;LOC8057912;LOC8059363;LOC8062696;LOC8062759;LOC8064630;LOC8069363;LOC8069501;LOC8070048;LOC8072149;LOC8076242;LOC8079089;LOC8080654;LOC8081647;LOC8081929;LOC8082080;LOC8082841;LOC8083114;LOC8083190;LOC8085043;LOC8085460	28	up&down
BP	GO:0030001	metal ion transport	17/3304	72/13594	0.97	0.599916	0.900063	gene-LOC110431685/gene-LOC110432546/gene-LOC110433180/gene-LOC8054096/gene-LOC8055418/gene-LOC8056086/gene-LOC8058885/gene-LOC8059624/gene-LOC8067059/gene-LOC8069413/gene-LOC8070971/gene-LOC8074426/gene-LOC8079170/gene-LOC8081299/gene-LOC8082571/gene-LOC8085460/gene-LOC8085708	LOC110431685;LOC110432546;LOC110433180;LOC8054096;LOC8055418;LOC8056086;LOC8058885;LOC8059624;LOC8067059;LOC8069413;LOC8070971;LOC8074426;LOC8079170;LOC8081299;LOC8082571;LOC8085460;LOC8085708	17	up&down
BP	GO:0071555	cell wall organization	42/3304	177/13594	0.98	0.600315	0.900063	Sorghum_bicolor_newGene_1852/Sorghum_bicolor_newGene_322/gene-LOC110432834/gene-LOC110433292/gene-LOC8054394/gene-LOC8054430/gene-LOC8054659/gene-LOC8056543/gene-LOC8056947/gene-LOC8057426/gene-LOC8057428/gene-LOC8057706/gene-LOC8060309/gene-LOC8060392/gene-LOC8061087/gene-LOC8063529/gene-LOC8063748/gene-LOC8063780/gene-LOC8065132/gene-LOC8066435/gene-LOC8066875/gene-LOC8066890/gene-LOC8068133/ge…	LOC110432834;LOC110433292;LOC8054394;LOC8054430;LOC8054659;LOC8056543;LOC8056947;LOC8057426;LOC8057428;LOC8057706;LOC8060309;LOC8060392;LOC8061087;LOC8063529;LOC8063748;LOC8063780;LOC8065132;LOC8066435;LOC8066875;LOC8066890;LOC8068133;LOC8069637;LOC8070181;LOC8071252;LOC8072291;LOC8073179;LOC8075195;LOC8075196;LOC8075197;LOC8075300;LOC8075579;LOC8078050;LOC8078478;LOC8080185;LOC8080398;LOC8080953…	42	up&down
BP	GO:0045934	negative regulation of nucleobase-containing compound metabolic process	5/3304	21/13594	0.98	0.604521	0.900063	gene-LOC110433001/gene-LOC110433320/gene-LOC8069501/gene-LOC8070338/gene-LOC8072149	LOC110433001;LOC110433320;LOC8069501;LOC8070338;LOC8072149	5	up&down
BP	GO:0034599	cellular response to oxidative stress	8/3304	34/13594	0.97	0.607611	0.900063	gene-LOC110432878/gene-LOC110435671/gene-LOC8055317/gene-LOC8056716/gene-LOC8065126/gene-LOC8072478/gene-LOC8074509/gene-LOC8081083	LOC110432878;LOC110435671;LOC8055317;LOC8056716;LOC8065126;LOC8072478;LOC8074509;LOC8081083	8	up&down
BP	GO:0006996	organelle organization	19/3304	81/13594	0.97	0.613287	0.900063	Sorghum_bicolor_newGene_305/gene-LOC110430244/gene-LOC110433001/gene-LOC110433320/gene-LOC110436628/gene-LOC8054345/gene-LOC8057215/gene-LOC8057521/gene-LOC8058733/gene-LOC8060504/gene-LOC8062252/gene-LOC8064666/gene-LOC8067096/gene-LOC8070338/gene-LOC8072086/gene-LOC8073162/gene-LOC8075987/gene-LOC8078532/gene-LOC8080042	LOC110430244;LOC110433001;LOC110433320;LOC110436628;LOC8054345;LOC8057215;LOC8057521;LOC8058733;LOC8060504;LOC8062252;LOC8064666;LOC8067096;LOC8070338;LOC8072086;LOC8073162;LOC8075987;LOC8078532;LOC8080042	19	up&down
BP	GO:0005983	starch catabolic process	2/3304	8/13594	1.03	0.615425	0.900063	gene-LOC8058060/gene-LOC8085351	LOC8058060;LOC8085351	2	up
BP	GO:0006091	generation of precursor metabolites and energy	2/3304	8/13594	1.03	0.615425	0.900063	gene-LOC8059050/gene-LOC8155281	LOC8059050;LOC8155281	2	up&down
BP	GO:0006283	transcription-coupled nucleotide-excision repair	2/3304	8/13594	1.03	0.615425	0.900063	gene-LOC8066366/gene-LOC8069050	LOC8066366;LOC8069050	2	up&down
BP	GO:0006537	glutamate biosynthetic process	2/3304	8/13594	1.03	0.615425	0.900063	gene-LOC8057836/gene-LOC8073135	LOC8057836;LOC8073135	2	down
BP	GO:0006777	Mo-molybdopterin cofactor biosynthetic process	2/3304	8/13594	1.03	0.615425	0.900063	gene-LOC8069953/gene-LOC8072574	LOC8069953;LOC8072574	2	up
BP	GO:0007034	vacuolar transport	2/3304	8/13594	1.03	0.615425	0.900063	gene-LOC8058543/gene-LOC8074425	LOC8058543;LOC8074425	2	down
BP	GO:0009150	purine ribonucleotide metabolic process	2/3304	8/13594	1.03	0.615425	0.900063	gene-LOC8058190/gene-LOC8082422	LOC8058190;LOC8082422	2	up&down
BP	GO:0009960	endosperm development	2/3304	8/13594	1.03	0.615425	0.900063	gene-LOC8061054/gene-LOC8082197	LOC8061054;LOC8082197	2	down
BP	GO:0010431	seed maturation	2/3304	8/13594	1.03	0.615425	0.900063	gene-LOC110431014/gene-LOC8075042	LOC110431014;LOC8075042	2	up&down
BP	GO:0015711	organic anion transport	2/3304	8/13594	1.03	0.615425	0.900063	gene-LOC8057521/gene-LOC8057613	LOC8057521;LOC8057613	2	up&down
BP	GO:0016050	vesicle organization	2/3304	8/13594	1.03	0.615425	0.900063	gene-LOC8067096/gene-LOC8071718	LOC8067096;LOC8071718	2	up
BP	GO:0016559	peroxisome fission	2/3304	8/13594	1.03	0.615425	0.900063	gene-LOC8081096/gene-LOC8082754	LOC8081096;LOC8082754	2	up
BP	GO:0017183	peptidyl-diphthamide biosynthetic process from peptidyl-histidine	2/3304	8/13594	1.03	0.615425	0.900063	gene-LOC8069378/gene-LOC8082642	LOC8069378;LOC8082642	2	up
BP	GO:0030029	actin filament-based process	2/3304	8/13594	1.03	0.615425	0.900063	gene-LOC8058733/gene-LOC8062252	LOC8058733;LOC8062252	2	up&down
BP	GO:0031670	cellular response to nutrient	2/3304	8/13594	1.03	0.615425	0.900063	gene-LOC8069501/gene-LOC8070048	LOC8069501;LOC8070048	2	down
BP	GO:0034765	regulation of ion transmembrane transport	2/3304	8/13594	1.03	0.615425	0.900063	gene-LOC8058236/gene-LOC8061503	LOC8058236;LOC8061503	2	up&down
BP	GO:0042538	hyperosmotic salinity response	2/3304	8/13594	1.03	0.615425	0.900063	gene-LOC8062929/gene-LOC8081595	LOC8062929;LOC8081595	2	down
BP	GO:0042732	D-xylose metabolic process	2/3304	8/13594	1.03	0.615425	0.900063	gene-LOC8061923/gene-LOC8081464	LOC8061923;LOC8081464	2	up
BP	GO:0043484	regulation of RNA splicing	2/3304	8/13594	1.03	0.615425	0.900063	gene-LOC8066555/gene-LOC8080760	LOC8066555;LOC8080760	2	up&down
BP	GO:0044283	small molecule biosynthetic process	2/3304	8/13594	1.03	0.615425	0.900063	gene-LOC110434649/gene-LOC8081403	LOC110434649;LOC8081403	2	up&down
BP	GO:0045088	regulation of innate immune response	2/3304	8/13594	1.03	0.615425	0.900063	gene-LOC8054329/gene-LOC8059592	LOC8054329;LOC8059592	2	up
BP	GO:0046474	glycerophospholipid biosynthetic process	2/3304	8/13594	1.03	0.615425	0.900063	gene-LOC110434467/gene-LOC8081451	LOC110434467;LOC8081451	2	down
BP	GO:0048015	phosphatidylinositol-mediated signaling	2/3304	8/13594	1.03	0.615425	0.900063	gene-LOC110435591/gene-LOC8071261	LOC110435591;LOC8071261	2	up&down
BP	GO:0048232	male gamete generation	2/3304	8/13594	1.03	0.615425	0.900063	gene-LOC110433320/gene-LOC8070557	LOC110433320;LOC8070557	2	up&down
BP	GO:0055046	microgametogenesis	2/3304	8/13594	1.03	0.615425	0.900063	gene-LOC8070557/gene-LOC8081023	LOC8070557;LOC8081023	2	up&down
BP	GO:0070919	production of siRNA involved in chromatin silencing by small RNA	2/3304	8/13594	1.03	0.615425	0.900063	gene-LOC8070475/gene-LOC8075746	LOC8070475;LOC8075746	2	up
BP	GO:0071365	cellular response to auxin stimulus	2/3304	8/13594	1.03	0.615425	0.900063	gene-LOC8069501/gene-LOC8083114	LOC8069501;LOC8083114	2	down
BP	GO:0071407	cellular response to organic cyclic compound	2/3304	8/13594	1.03	0.615425	0.900063	gene-LOC8059363/gene-LOC8082080	LOC8059363;LOC8082080	2	up
BP	GO:0071482	cellular response to light stimulus	2/3304	8/13594	1.03	0.615425	0.900063	gene-LOC8062696/gene-LOC8069363	LOC8062696;LOC8069363	2	down
BP	GO:0072665	protein localization to vacuole	2/3304	8/13594	1.03	0.615425	0.900063	gene-LOC8058543/gene-LOC8074425	LOC8058543;LOC8074425	2	down
BP	GO:0072666	establishment of protein localization to vacuole	2/3304	8/13594	1.03	0.615425	0.900063	gene-LOC8058543/gene-LOC8074425	LOC8058543;LOC8074425	2	down
BP	GO:0090407	organophosphate biosynthetic process	2/3304	8/13594	1.03	0.615425	0.900063	gene-LOC110434467/gene-LOC110434649	LOC110434467;LOC110434649	2	up&down
BP	GO:0097428	protein maturation by iron-sulfur cluster transfer	2/3304	8/13594	1.03	0.615425	0.900063	gene-LOC8065122/gene-LOC8083712	LOC8065122;LOC8083712	2	down
BP	GO:1902975	mitotic DNA replication initiation	2/3304	8/13594	1.03	0.615425	0.900063	gene-LOC8062384/gene-LOC8076996	LOC8062384;LOC8076996	2	up
BP	GO:2000377	regulation of reactive oxygen species metabolic process	2/3304	8/13594	1.03	0.615425	0.900063	gene-LOC8062929/gene-LOC8069423	LOC8062929;LOC8069423	2	up&down
BP	GO:0051603	proteolysis involved in cellular protein catabolic process	32/3304	136/13594	0.97	0.616694	0.900063	Sorghum_bicolor_newGene_1473/Sorghum_bicolor_newGene_1516/Sorghum_bicolor_newGene_2015/Sorghum_bicolor_newGene_5508/gene-LOC110433320/gene-LOC110434702/gene-LOC110435085/gene-LOC110435340/gene-LOC110435343/gene-LOC8054706/gene-LOC8056905/gene-LOC8057755/gene-LOC8057912/gene-LOC8058043/gene-LOC8059154/gene-LOC8059363/gene-LOC8059920/gene-LOC8065053/gene-LOC8066207/gene-LOC8070301/gene-LOC8071669/g…	LOC110433320;LOC110434702;LOC110435085;LOC110435340;LOC110435343;LOC8054706;LOC8056905;LOC8057755;LOC8057912;LOC8058043;LOC8059154;LOC8059363;LOC8059920;LOC8065053;LOC8066207;LOC8070301;LOC8071669;LOC8073129;LOC8075716;LOC8078601;LOC8079089;LOC8079751;LOC8080448;LOC8080910;LOC8083190;LOC8083326;LOC8086230;LOC8086322	32	up&down
BP	GO:0048731	system development	27/3304	115/13594	0.97	0.617822	0.900063	Sorghum_bicolor_newGene_4833/gene-LOC110433320/gene-LOC8056425/gene-LOC8056426/gene-LOC8056428/gene-LOC8056429/gene-LOC8057215/gene-LOC8058969/gene-LOC8060622/gene-LOC8060853/gene-LOC8061054/gene-LOC8061318/gene-LOC8061806/gene-LOC8062696/gene-LOC8065930/gene-LOC8068737/gene-LOC8069501/gene-LOC8073213/gene-LOC8075640/gene-LOC8080042/gene-LOC8081417/gene-LOC8082197/gene-LOC8083114/gene-LOC8084017/…	LOC110433320;LOC8056425;LOC8056426;LOC8056428;LOC8056429;LOC8057215;LOC8058969;LOC8060622;LOC8060853;LOC8061054;LOC8061318;LOC8061806;LOC8062696;LOC8065930;LOC8068737;LOC8069501;LOC8073213;LOC8075640;LOC8080042;LOC8081417;LOC8082197;LOC8083114;LOC8084017;LOC8084018;LOC8084977;LOC8085460	27	up&down
BP	GO:0007010	cytoskeleton organization	7/3304	30/13594	0.96	0.619052	0.900063	gene-LOC110430244/gene-LOC8054345/gene-LOC8057215/gene-LOC8057521/gene-LOC8058733/gene-LOC8062252/gene-LOC8068613	LOC110430244;LOC8054345;LOC8057215;LOC8057521;LOC8058733;LOC8062252;LOC8068613	7	up&down
BP	GO:0016071	mRNA metabolic process	7/3304	30/13594	0.96	0.619052	0.900063	Sorghum_bicolor_newGene_1074/Sorghum_bicolor_newGene_305/gene-LOC110432540/gene-LOC8054383/gene-LOC8057874/gene-LOC8065791/gene-LOC8085624	LOC110432540;LOC8054383;LOC8057874;LOC8065791;LOC8085624	7	up&down
BP	GO:2000241	regulation of reproductive process	7/3304	30/13594	0.96	0.619052	0.900063	Sorghum_bicolor_newGene_4833/gene-LOC110433001/gene-LOC8058543/gene-LOC8065568/gene-LOC8067096/gene-LOC8068361/gene-LOC8082355	LOC110433001;LOC8058543;LOC8065568;LOC8067096;LOC8068361;LOC8082355	7	up&down
BP	GO:0002376	immune system process	4/3304	17/13594	0.97	0.622089	0.900063	gene-LOC110433320/gene-LOC8054329/gene-LOC8057215/gene-LOC8082080	LOC110433320;LOC8054329;LOC8057215;LOC8082080	4	up&down
BP	GO:0007059	chromosome segregation	4/3304	17/13594	0.97	0.622089	0.900063	gene-LOC110433001/gene-LOC8063407/gene-LOC8077440/gene-LOC8078058	LOC110433001;LOC8063407;LOC8077440;LOC8078058	4	up&down
BP	GO:0032508	DNA duplex unwinding	4/3304	17/13594	0.97	0.622089	0.900063	gene-LOC8064666/gene-LOC8069503/gene-LOC8073162/gene-LOC8082472	LOC8064666;LOC8069503;LOC8073162;LOC8082472	4	up&down
BP	GO:0044271	cellular nitrogen compound biosynthetic process	4/3304	17/13594	0.97	0.622089	0.900063	Sorghum_bicolor_newGene_470/gene-LOC8057215/gene-LOC8059842/gene-LOC8060853	LOC8057215;LOC8059842;LOC8060853	4	up&down
BP	GO:0048268	clathrin coat assembly	4/3304	17/13594	0.97	0.622089	0.900063	gene-LOC110430686/gene-LOC8056401/gene-LOC8067331/gene-LOC8083520	LOC110430686;LOC8056401;LOC8067331;LOC8083520	4	up&down
BP	GO:0006457	protein folding	34/3304	145/13594	0.96	0.627158	0.900063	Sorghum_bicolor_newGene_1473/Sorghum_bicolor_newGene_4575/Sorghum_bicolor_newGene_5232/Sorghum_bicolor_newGene_5508/Sorghum_bicolor_newGene_595/gene-LOC110432001/gene-LOC110435340/gene-LOC8054651/gene-LOC8054689/gene-LOC8054832/gene-LOC8055207/gene-LOC8055666/gene-LOC8055854/gene-LOC8056101/gene-LOC8057342/gene-LOC8057912/gene-LOC8062274/gene-LOC8063493/gene-LOC8065737/gene-LOC8067499/gene-LOC806…	LOC110432001;LOC110435340;LOC8054651;LOC8054689;LOC8054832;LOC8055207;LOC8055666;LOC8055854;LOC8056101;LOC8057342;LOC8057912;LOC8062274;LOC8063493;LOC8065737;LOC8067499;LOC8068524;LOC8069207;LOC8069949;LOC8073344;LOC8074152;LOC8078754;LOC8079089;LOC8080314;LOC8080752;LOC8081529;LOC8081950;LOC8083104;LOC8083190;LOC8083512	34	up&down
BP	GO:0010557	positive regulation of macromolecule biosynthetic process	6/3304	26/13594	0.95	0.632623	0.900063	gene-LOC8059363/gene-LOC8060504/gene-LOC8064000/gene-LOC8070048/gene-LOC8072149/gene-LOC8073005	LOC8059363;LOC8060504;LOC8064000;LOC8070048;LOC8072149;LOC8073005	6	up&down
BP	GO:0019941	modification-dependent protein catabolic process	12/3304	52/13594	0.95	0.634547	0.900063	gene-LOC110433320/gene-LOC110434702/gene-LOC8056905/gene-LOC8058043/gene-LOC8059154/gene-LOC8059363/gene-LOC8061602/gene-LOC8065053/gene-LOC8066207/gene-LOC8071669/gene-LOC8073180/gene-LOC8075716	LOC110433320;LOC110434702;LOC8056905;LOC8058043;LOC8059154;LOC8059363;LOC8061602;LOC8065053;LOC8066207;LOC8071669;LOC8073180;LOC8075716	12	up&down
BP	GO:0006189	'de novo' IMP biosynthetic process	3/3304	13/13594	0.95	0.646126	0.900063	gene-LOC8058504/gene-LOC8068668/gene-LOC8071173	LOC8058504;LOC8068668;LOC8071173	3	up&down
BP	GO:0009749	response to glucose	3/3304	13/13594	0.95	0.646126	0.900063	gene-LOC110430758/gene-LOC8062059/gene-LOC8068947	LOC110430758;LOC8062059;LOC8068947	3	up&down
BP	GO:0010215	cellulose microfibril organization	3/3304	13/13594	0.95	0.646126	0.900063	gene-LOC8070042/gene-LOC8081101/gene-LOC8084974	LOC8070042;LOC8081101;LOC8084974	3	up&down
BP	GO:0033499	galactose catabolic process via UDP-galactose	3/3304	13/13594	0.95	0.646126	0.900063	gene-LOC8073422/gene-LOC8073423/gene-LOC8073424	LOC8073422;LOC8073423;LOC8073424	3	up
BP	GO:1901135	carbohydrate derivative metabolic process	3/3304	13/13594	0.95	0.646126	0.900063	gene-LOC8059050/gene-LOC8064508/gene-LOC8074658	LOC8059050;LOC8064508;LOC8074658	3	up&down
BP	GO:1903047	mitotic cell cycle process	3/3304	13/13594	0.95	0.646126	0.900063	gene-LOC110433001/gene-LOC8058733/gene-LOC8062252	LOC110433001;LOC8058733;LOC8062252	3	up&down
BP	GO:0009890	negative regulation of biosynthetic process	5/3304	22/13594	0.94	0.649191	0.900063	gene-LOC110433001/gene-LOC110433320/gene-LOC8069501/gene-LOC8070338/gene-LOC8072149	LOC110433001;LOC110433320;LOC8069501;LOC8070338;LOC8072149	5	up&down
BP	GO:0031327	negative regulation of cellular biosynthetic process	5/3304	22/13594	0.94	0.649191	0.900063	gene-LOC110433001/gene-LOC110433320/gene-LOC8069501/gene-LOC8070338/gene-LOC8072149	LOC110433001;LOC110433320;LOC8069501;LOC8070338;LOC8072149	5	up&down
BP	GO:0032436	positive regulation of proteasomal ubiquitin-dependent protein catabolic process	5/3304	22/13594	0.94	0.649191	0.900063	gene-LOC8062484/gene-LOC8067567/gene-LOC8070200/gene-LOC8085265/gene-LOC8085714	LOC8062484;LOC8067567;LOC8070200;LOC8085265;LOC8085714	5	up&down
BP	GO:0051259	protein oligomerization	5/3304	22/13594	0.94	0.649191	0.900063	gene-LOC8065737/gene-LOC8073344/gene-LOC8078754/gene-LOC8081529/gene-LOC8081950	LOC8065737;LOC8073344;LOC8078754;LOC8081529;LOC8081950	5	down
BP	GO:0000003	reproduction	23/3304	100/13594	0.95	0.657478	0.900063	Sorghum_bicolor_newGene_4833/gene-LOC110433001/gene-LOC110433320/gene-LOC8056425/gene-LOC8056426/gene-LOC8056428/gene-LOC8056429/gene-LOC8057521/gene-LOC8058969/gene-LOC8060853/gene-LOC8061054/gene-LOC8062252/gene-LOC8062696/gene-LOC8065930/gene-LOC8068737/gene-LOC8069501/gene-LOC8070557/gene-LOC8073213/gene-LOC8075640/gene-LOC8081508/gene-LOC8082197/gene-LOC8082840/gene-LOC8083114	LOC110433001;LOC110433320;LOC8056425;LOC8056426;LOC8056428;LOC8056429;LOC8057521;LOC8058969;LOC8060853;LOC8061054;LOC8062252;LOC8062696;LOC8065930;LOC8068737;LOC8069501;LOC8070557;LOC8073213;LOC8075640;LOC8081508;LOC8082197;LOC8082840;LOC8083114	23	up&down
BP	GO:0032482	Rab protein signal transduction	9/3304	40/13594	0.93	0.664391	0.900063	gene-LOC110435144/gene-LOC110437660/gene-LOC8062413/gene-LOC8063601/gene-LOC8070529/gene-LOC8080139/gene-LOC8080167/gene-LOC8080822/gene-LOC8085485	LOC110435144;LOC110437660;LOC8062413;LOC8063601;LOC8070529;LOC8080139;LOC8080167;LOC8080822;LOC8085485	9	up
BP	GO:0006904	vesicle docking involved in exocytosis	4/3304	18/13594	0.91	0.670227	0.900063	gene-LOC8059473/gene-LOC8066458/gene-LOC8068408/gene-LOC8085760	LOC8059473;LOC8066458;LOC8068408;LOC8085760	4	up&down
BP	GO:0009991	response to extracellular stimulus	4/3304	18/13594	0.91	0.670227	0.900063	gene-LOC8069501/gene-LOC8070048/gene-LOC8072149/gene-LOC8085043	LOC8069501;LOC8070048;LOC8072149;LOC8085043	4	up&down
BP	GO:0010020	chloroplast fission	4/3304	18/13594	0.91	0.670227	0.900063	gene-LOC8059890/gene-LOC8066872/gene-LOC8079476/gene-LOC8082754	LOC8059890;LOC8066872;LOC8079476;LOC8082754	4	up&down
BP	GO:0019752	carboxylic acid metabolic process	4/3304	18/13594	0.91	0.670227	0.900063	gene-LOC8054996/gene-LOC8054997/gene-LOC8081403/gene-LOC8085169	LOC8054996;LOC8054997;LOC8081403;LOC8085169	4	up&down
BP	GO:0031668	cellular response to extracellular stimulus	4/3304	18/13594	0.91	0.670227	0.900063	gene-LOC8069501/gene-LOC8070048/gene-LOC8072149/gene-LOC8085043	LOC8069501;LOC8070048;LOC8072149;LOC8085043	4	up&down
BP	GO:0042127	regulation of cell proliferation	4/3304	18/13594	0.91	0.670227	0.900063	gene-LOC8059363/gene-LOC8070557/gene-LOC8078916/gene-LOC8082912	LOC8059363;LOC8070557;LOC8078916;LOC8082912	4	up&down
BP	GO:0044703	multi-organism reproductive process	4/3304	18/13594	0.91	0.670227	0.900063	gene-LOC110433320/gene-LOC8057521/gene-LOC8070557/gene-LOC8081508	LOC110433320;LOC8057521;LOC8070557;LOC8081508	4	up&down
BP	GO:0048278	vesicle docking	4/3304	18/13594	0.91	0.670227	0.900063	gene-LOC8067228/gene-LOC8081426/gene-LOC8083912/gene-LOC8085806	LOC8067228;LOC8081426;LOC8083912;LOC8085806	4	up
BP	GO:0070816	phosphorylation of RNA polymerase II C-terminal domain	4/3304	18/13594	0.91	0.670227	0.900063	gene-LOC8060631/gene-LOC8063771/gene-LOC8079827/gene-LOC8082816	LOC8060631;LOC8063771;LOC8079827;LOC8082816	4	up&down
BP	GO:0071712	ER-associated misfolded protein catabolic process	4/3304	18/13594	0.91	0.670227	0.900063	gene-LOC8054177/gene-LOC8069642/gene-LOC8071535/gene-LOC8075447	LOC8054177;LOC8069642;LOC8071535;LOC8075447	4	up&down
BP	GO:0000390	spliceosomal complex disassembly	1/3304	4/13594	1.03	0.671745	0.900063	gene-LOC8062407	LOC8062407	1	up
BP	GO:0000710	meiotic mismatch repair	1/3304	4/13594	1.03	0.671745	0.900063	gene-LOC8085890	LOC8085890	1	up
BP	GO:0001934	positive regulation of protein phosphorylation	1/3304	4/13594	1.03	0.671745	0.900063	gene-LOC8079402	LOC8079402	1	down
BP	GO:0006109	regulation of carbohydrate metabolic process	1/3304	4/13594	1.03	0.671745	0.900063	Sorghum_bicolor_newGene_305	--	1	up
BP	GO:0006220	pyrimidine nucleotide metabolic process	1/3304	4/13594	1.03	0.671745	0.900063	gene-LOC8068811	LOC8068811	1	up
BP	GO:0006222	UMP biosynthetic process	1/3304	4/13594	1.03	0.671745	0.900063	gene-LOC8062330	LOC8062330	1	up
BP	GO:0006297	nucleotide-excision repair, DNA gap filling	1/3304	4/13594	1.03	0.671745	0.900063	gene-LOC8080502	LOC8080502	1	down
BP	GO:0006369	termination of RNA polymerase II transcription	1/3304	4/13594	1.03	0.671745	0.900063	gene-LOC8061689	LOC8061689	1	down
BP	GO:0006388	tRNA splicing, via endonucleolytic cleavage and ligation	1/3304	4/13594	1.03	0.671745	0.900063	gene-LOC8073870	LOC8073870	1	down
BP	GO:0006479	protein methylation	1/3304	4/13594	1.03	0.671745	0.900063	gene-LOC8080042	LOC8080042	1	up
BP	GO:0006544	glycine metabolic process	1/3304	4/13594	1.03	0.671745	0.900063	gene-LOC110437606	LOC110437606	1	down
BP	GO:0006565	L-serine catabolic process	1/3304	4/13594	1.03	0.671745	0.900063	gene-LOC110437606	LOC110437606	1	down
BP	GO:0006572	tyrosine catabolic process	1/3304	4/13594	1.03	0.671745	0.900063	gene-LOC8077168	LOC8077168	1	down
BP	GO:0006625	protein targeting to peroxisome	1/3304	4/13594	1.03	0.671745	0.900063	gene-LOC8056032	LOC8056032	1	up
BP	GO:0006657	CDP-choline pathway	1/3304	4/13594	1.03	0.671745	0.900063	gene-LOC110434467	LOC110434467	1	down
BP	GO:0006754	ATP biosynthetic process	1/3304	4/13594	1.03	0.671745	0.900063	gene-LOC110432281	LOC110432281	1	down
BP	GO:0006816	calcium ion transport	1/3304	4/13594	1.03	0.671745	0.900063	gene-LOC8085460	LOC8085460	1	down
BP	GO:0006850	mitochondrial pyruvate transport	1/3304	4/13594	1.03	0.671745	0.900063	gene-LOC8072160	LOC8072160	1	up
BP	GO:0006990	positive regulation of transcription from RNA polymerase II promoter involved in unfolded protein response	1/3304	4/13594	1.03	0.671745	0.900063	gene-LOC8071623	LOC8071623	1	up
BP	GO:0007019	microtubule depolymerization	1/3304	4/13594	1.03	0.671745	0.900063	gene-LOC110430244	LOC110430244	1	down
BP	GO:0007188	adenylate cyclase-modulating G-protein coupled receptor signaling pathway	1/3304	4/13594	1.03	0.671745	0.900063	gene-LOC8066894	LOC8066894	1	up
BP	GO:0007267	cell-cell signaling	1/3304	4/13594	1.03	0.671745	0.900063	gene-LOC8079242	LOC8079242	1	up
BP	GO:0007610	behavior	1/3304	4/13594	1.03	0.671745	0.900063	gene-LOC8085460	LOC8085460	1	down
BP	GO:0008213	protein alkylation	1/3304	4/13594	1.03	0.671745	0.900063	gene-LOC8080042	LOC8080042	1	up
BP	GO:0008295	spermidine biosynthetic process	1/3304	4/13594	1.03	0.671745	0.900063	gene-LOC8060272	LOC8060272	1	up
BP	GO:0009249	protein lipoylation	1/3304	4/13594	1.03	0.671745	0.900063	gene-LOC8057459	LOC8057459	1	down
BP	GO:0009263	deoxyribonucleotide biosynthetic process	1/3304	4/13594	1.03	0.671745	0.900063	gene-LOC8070903	LOC8070903	1	up
BP	GO:0009554	megasporogenesis	1/3304	4/13594	1.03	0.671745	0.900063	gene-LOC8059541	LOC8059541	1	down
BP	GO:0009566	fertilization	1/3304	4/13594	1.03	0.671745	0.900063	gene-LOC8081508	LOC8081508	1	up
BP	GO:0009648	photoperiodism	1/3304	4/13594	1.03	0.671745	0.900063	gene-LOC8062696	LOC8062696	1	down
BP	GO:0009649	entrainment of circadian clock	1/3304	4/13594	1.03	0.671745	0.900063	gene-LOC8056220	LOC8056220	1	up
BP	GO:0009772	photosynthetic electron transport in photosystem II	1/3304	4/13594	1.03	0.671745	0.900063	gene-LOC8059050	LOC8059050	1	up
BP	GO:0009895	negative regulation of catabolic process	1/3304	4/13594	1.03	0.671745	0.900063	gene-LOC8054896	LOC8054896	1	down
BP	GO:0009967	positive regulation of signal transduction	1/3304	4/13594	1.03	0.671745	0.900063	gene-LOC8059363	LOC8059363	1	up
BP	GO:0010021	amylopectin biosynthetic process	1/3304	4/13594	1.03	0.671745	0.900063	gene-LOC110430978	LOC110430978	1	down
BP	GO:0010048	vernalization response	1/3304	4/13594	1.03	0.671745	0.900063	gene-LOC8064630	LOC8064630	1	up
BP	GO:0010142	farnesyl diphosphate biosynthetic process, mevalonate pathway	1/3304	4/13594	1.03	0.671745	0.900063	gene-LOC8077981	LOC8077981	1	up
BP	GO:0010223	secondary shoot formation	1/3304	4/13594	1.03	0.671745	0.900063	gene-LOC8054230	LOC8054230	1	down
BP	GO:0010230	alternative respiration	1/3304	4/13594	1.03	0.671745	0.900063	gene-LOC8071110	LOC8071110	1	up
BP	GO:0010344	seed oilbody biogenesis	1/3304	4/13594	1.03	0.671745	0.900063	gene-LOC8073213	LOC8073213	1	down
BP	GO:0010581	regulation of starch biosynthetic process	1/3304	4/13594	1.03	0.671745	0.900063	gene-LOC8068151	LOC8068151	1	down
BP	GO:0010927	cellular component assembly involved in morphogenesis	1/3304	4/13594	1.03	0.671745	0.900063	gene-LOC8057521	LOC8057521	1	up
BP	GO:0010930	negative regulation of auxin mediated signaling pathway	1/3304	4/13594	1.03	0.671745	0.900063	gene-LOC8067651	LOC8067651	1	up
BP	GO:0010942	positive regulation of cell death	1/3304	4/13594	1.03	0.671745	0.900063	gene-LOC8076412	LOC8076412	1	up
BP	GO:0015940	pantothenate biosynthetic process	1/3304	4/13594	1.03	0.671745	0.900063	gene-LOC8060864	LOC8060864	1	up
BP	GO:0016143	S-glycoside metabolic process	1/3304	4/13594	1.03	0.671745	0.900063	gene-LOC8064508	LOC8064508	1	down
BP	GO:0016320	endoplasmic reticulum membrane fusion	1/3304	4/13594	1.03	0.671745	0.900063	gene-LOC8076660	LOC8076660	1	up
BP	GO:0017004	cytochrome complex assembly	1/3304	4/13594	1.03	0.671745	0.900063	gene-LOC8084142	LOC8084142	1	down
BP	GO:0018022	peptidyl-lysine methylation	1/3304	4/13594	1.03	0.671745	0.900063	gene-LOC8080042	LOC8080042	1	up
BP	GO:0018175	protein nucleotidylation	1/3304	4/13594	1.03	0.671745	0.900063	gene-LOC8070048	LOC8070048	1	down
BP	GO:0018177	protein uridylylation	1/3304	4/13594	1.03	0.671745	0.900063	gene-LOC8070048	LOC8070048	1	down
BP	GO:0019264	glycine biosynthetic process from serine	1/3304	4/13594	1.03	0.671745	0.900063	gene-LOC110437606	LOC110437606	1	down
BP	GO:0019516	lactate oxidation	1/3304	4/13594	1.03	0.671745	0.900063	gene-LOC8083916	LOC8083916	1	down
BP	GO:0019757	glycosinolate metabolic process	1/3304	4/13594	1.03	0.671745	0.900063	gene-LOC8064508	LOC8064508	1	down
BP	GO:0022413	reproductive process in single-celled organism	1/3304	4/13594	1.03	0.671745	0.900063	gene-LOC8057521	LOC8057521	1	up
BP	GO:0030174	regulation of DNA-dependent DNA replication initiation	1/3304	4/13594	1.03	0.671745	0.900063	gene-LOC8063613	LOC8063613	1	up
BP	GO:0030308	negative regulation of cell growth	1/3304	4/13594	1.03	0.671745	0.900063	gene-LOC8072111	LOC8072111	1	up
BP	GO:0030435	sporulation resulting in formation of a cellular spore	1/3304	4/13594	1.03	0.671745	0.900063	gene-LOC8057521	LOC8057521	1	up
BP	GO:0030437	ascospore formation	1/3304	4/13594	1.03	0.671745	0.900063	gene-LOC8057521	LOC8057521	1	up
BP	GO:0031058	positive regulation of histone modification	1/3304	4/13594	1.03	0.671745	0.900063	gene-LOC8064630	LOC8064630	1	up
BP	GO:0031062	positive regulation of histone methylation	1/3304	4/13594	1.03	0.671745	0.900063	gene-LOC8064630	LOC8064630	1	up
BP	GO:0031087	deadenylation-independent decapping of nuclear-transcribed mRNA	1/3304	4/13594	1.03	0.671745	0.900063	gene-LOC8080187	LOC8080187	1	down
BP	GO:0031110	regulation of microtubule polymerization or depolymerization	1/3304	4/13594	1.03	0.671745	0.900063	gene-LOC8077440	LOC8077440	1	up
BP	GO:0031321	ascospore-type prospore assembly	1/3304	4/13594	1.03	0.671745	0.900063	gene-LOC8057521	LOC8057521	1	up
BP	GO:0031322	ascospore-type prospore-specific spindle pole body remodeling	1/3304	4/13594	1.03	0.671745	0.900063	gene-LOC8057521	LOC8057521	1	up
BP	GO:0031330	negative regulation of cellular catabolic process	1/3304	4/13594	1.03	0.671745	0.900063	gene-LOC8054896	LOC8054896	1	down
BP	GO:0032505	reproduction of a single-celled organism	1/3304	4/13594	1.03	0.671745	0.900063	gene-LOC8057521	LOC8057521	1	up
BP	GO:0032790	ribosome disassembly	1/3304	4/13594	1.03	0.671745	0.900063	gene-LOC8083327	LOC8083327	1	down
BP	GO:0032940	secretion by cell	1/3304	4/13594	1.03	0.671745	0.900063	gene-LOC8057215	LOC8057215	1	up
BP	GO:0033356	UDP-L-arabinose metabolic process	1/3304	4/13594	1.03	0.671745	0.900063	gene-LOC8062976	LOC8062976	1	up
BP	GO:0034655	nucleobase-containing compound catabolic process	1/3304	4/13594	1.03	0.671745	0.900063	gene-LOC8073651	LOC8073651	1	up
BP	GO:0035066	positive regulation of histone acetylation	1/3304	4/13594	1.03	0.671745	0.900063	gene-LOC8077022	LOC8077022	1	up
BP	GO:0035308	negative regulation of protein dephosphorylation	1/3304	4/13594	1.03	0.671745	0.900063	gene-LOC8073651	LOC8073651	1	up
BP	GO:0036444	mitochondrial calcium uptake	1/3304	4/13594	1.03	0.671745	0.900063	gene-LOC8065203	LOC8065203	1	up
BP	GO:0042440	pigment metabolic process	1/3304	4/13594	1.03	0.671745	0.900063	gene-LOC8054896	LOC8054896	1	down
BP	GO:0042981	regulation of apoptotic process	1/3304	4/13594	1.03	0.671745	0.900063	gene-LOC8068361	LOC8068361	1	down
BP	GO:0043066	negative regulation of apoptotic process	1/3304	4/13594	1.03	0.671745	0.900063	gene-LOC8068361	LOC8068361	1	down
BP	GO:0043335	protein unfolding	1/3304	4/13594	1.03	0.671745	0.900063	gene-LOC8073005	LOC8073005	1	down
BP	GO:0043549	regulation of kinase activity	1/3304	4/13594	1.03	0.671745	0.900063	gene-LOC110436331	LOC110436331	1	up
BP	GO:0043935	sexual sporulation resulting in formation of a cellular spore	1/3304	4/13594	1.03	0.671745	0.900063	gene-LOC8057521	LOC8057521	1	up
BP	GO:0043981	histone H4-K5 acetylation	1/3304	4/13594	1.03	0.671745	0.900063	Sorghum_bicolor_newGene_4701	--	1	down
BP	GO:0043982	histone H4-K8 acetylation	1/3304	4/13594	1.03	0.671745	0.900063	Sorghum_bicolor_newGene_4701	--	1	down
BP	GO:0043984	histone H4-K16 acetylation	1/3304	4/13594	1.03	0.671745	0.900063	Sorghum_bicolor_newGene_4701	--	1	down
BP	GO:0045089	positive regulation of innate immune response	1/3304	4/13594	1.03	0.671745	0.900063	gene-LOC8054329	LOC8054329	1	up
BP	GO:0046337	phosphatidylethanolamine metabolic process	1/3304	4/13594	1.03	0.671745	0.900063	gene-LOC110434467	LOC110434467	1	down
BP	GO:0046488	phosphatidylinositol metabolic process	1/3304	4/13594	1.03	0.671745	0.900063	gene-LOC8083277	LOC8083277	1	down
BP	GO:0046653	tetrahydrofolate metabolic process	1/3304	4/13594	1.03	0.671745	0.900063	gene-LOC110437606	LOC110437606	1	down
BP	GO:0046655	folic acid metabolic process	1/3304	4/13594	1.03	0.671745	0.900063	gene-LOC110437606	LOC110437606	1	down
BP	GO:0046834	lipid phosphorylation	1/3304	4/13594	1.03	0.671745	0.900063	gene-LOC8083277	LOC8083277	1	down
BP	GO:0046903	secretion	1/3304	4/13594	1.03	0.671745	0.900063	gene-LOC8057215	LOC8057215	1	up
BP	GO:0048354	mucilage biosynthetic process involved in seed coat development	1/3304	4/13594	1.03	0.671745	0.900063	gene-LOC8058887	LOC8058887	1	up
BP	GO:0048478	replication fork protection	1/3304	4/13594	1.03	0.671745	0.900063	gene-LOC8077046	LOC8077046	1	down
BP	GO:0048578	positive regulation of long-day photoperiodism, flowering	1/3304	4/13594	1.03	0.671745	0.900063	gene-LOC8067514	LOC8067514	1	down
BP	GO:0050684	regulation of mRNA processing	1/3304	4/13594	1.03	0.671745	0.900063	gene-LOC8077229	LOC8077229	1	up
BP	GO:0051188	cofactor biosynthetic process	1/3304	4/13594	1.03	0.671745	0.900063	gene-LOC8057215	LOC8057215	1	up
BP	GO:0051410	detoxification of nitrogen compound	1/3304	4/13594	1.03	0.671745	0.900063	gene-LOC110434689	LOC110434689	1	down
BP	GO:0051571	positive regulation of histone H3-K4 methylation	1/3304	4/13594	1.03	0.671745	0.900063	gene-LOC8064630	LOC8064630	1	up
BP	GO:0051973	positive regulation of telomerase activity	1/3304	4/13594	1.03	0.671745	0.900063	gene-LOC8060504	LOC8060504	1	up
BP	GO:0052746	inositol phosphorylation	1/3304	4/13594	1.03	0.671745	0.900063	gene-LOC8084482	LOC8084482	1	up
BP	GO:0060178	regulation of exocyst localization	1/3304	4/13594	1.03	0.671745	0.900063	gene-LOC8080724	LOC8080724	1	down
BP	GO:0061085	regulation of histone H3-K27 methylation	1/3304	4/13594	1.03	0.671745	0.900063	gene-LOC8064630	LOC8064630	1	up
BP	GO:0070072	vacuolar proton-transporting V-type ATPase complex assembly	1/3304	4/13594	1.03	0.671745	0.900063	gene-LOC8083210	LOC8083210	1	down
BP	GO:0070507	regulation of microtubule cytoskeleton organization	1/3304	4/13594	1.03	0.671745	0.900063	gene-LOC8059363	LOC8059363	1	up
BP	GO:0071158	positive regulation of cell cycle arrest	1/3304	4/13594	1.03	0.671745	0.900063	gene-LOC8077022	LOC8077022	1	up
BP	GO:0071329	cellular response to sucrose stimulus	1/3304	4/13594	1.03	0.671745	0.900063	gene-LOC8075742	LOC8075742	1	up
BP	GO:0090293	nitrogen catabolite regulation of transcription	1/3304	4/13594	1.03	0.671745	0.900063	gene-LOC8070048	LOC8070048	1	down
BP	GO:0120010	intermembrane phospholipid transfer	1/3304	4/13594	1.03	0.671745	0.900063	gene-LOC8057521	LOC8057521	1	up
BP	GO:1900426	positive regulation of defense response to bacterium	1/3304	4/13594	1.03	0.671745	0.900063	gene-LOC8082080	LOC8082080	1	up
BP	GO:1900458	negative regulation of brassinosteroid mediated signaling pathway	1/3304	4/13594	1.03	0.671745	0.900063	gene-LOC8083897	LOC8083897	1	up
BP	GO:1901657	glycosyl compound metabolic process	1/3304	4/13594	1.03	0.671745	0.900063	gene-LOC8064508	LOC8064508	1	down
BP	GO:1902531	regulation of intracellular signal transduction	1/3304	4/13594	1.03	0.671745	0.900063	gene-LOC8059363	LOC8059363	1	up
BP	GO:1903862	positive regulation of oxidative phosphorylation	1/3304	4/13594	1.03	0.671745	0.900063	gene-LOC8077052	LOC8077052	1	down
BP	GO:1904482	cellular response to tetrahydrofolate	1/3304	4/13594	1.03	0.671745	0.900063	gene-LOC110437606	LOC110437606	1	down
BP	GO:1905269	positive regulation of chromatin organization	1/3304	4/13594	1.03	0.671745	0.900063	gene-LOC8064630	LOC8064630	1	up
BP	GO:2000030	regulation of response to red or far red light	1/3304	4/13594	1.03	0.671745	0.900063	gene-LOC8062696	LOC8062696	1	down
BP	GO:2000031	regulation of salicylic acid mediated signaling pathway	1/3304	4/13594	1.03	0.671745	0.900063	gene-LOC8082080	LOC8082080	1	up
BP	GO:2000134	negative regulation of G1/S transition of mitotic cell cycle	1/3304	4/13594	1.03	0.671745	0.900063	gene-LOC8060923	LOC8060923	1	up
BP	GO:2000243	positive regulation of reproductive process	1/3304	4/13594	1.03	0.671745	0.900063	Sorghum_bicolor_newGene_4833	--	1	down
BP	GO:2001009	regulation of plant-type cell wall cellulose biosynthetic process	1/3304	4/13594	1.03	0.671745	0.900063	gene-LOC8059834	LOC8059834	1	up
BP	GO:2001252	positive regulation of chromosome organization	1/3304	4/13594	1.03	0.671745	0.900063	gene-LOC8064630	LOC8064630	1	up
BP	GO:0009969	xyloglucan biosynthetic process	6/3304	27/13594	0.91	0.671803	0.900063	gene-LOC8075195/gene-LOC8075196/gene-LOC8075197/gene-LOC8080398/gene-LOC8084015/gene-LOC8085492	LOC8075195;LOC8075196;LOC8075197;LOC8080398;LOC8084015;LOC8085492	6	up&down
BP	GO:0046856	phosphatidylinositol dephosphorylation	6/3304	27/13594	0.91	0.671803	0.900063	gene-LOC8055287/gene-LOC8063976/gene-LOC8064265/gene-LOC8068981/gene-LOC8075630/gene-LOC8084384	LOC8055287;LOC8063976;LOC8064265;LOC8068981;LOC8075630;LOC8084384	6	up&down
BP	GO:0010604	positive regulation of macromolecule metabolic process	8/3304	36/13594	0.91	0.676925	0.900655	gene-LOC110433320/gene-LOC8059363/gene-LOC8060504/gene-LOC8064000/gene-LOC8064630/gene-LOC8070048/gene-LOC8072149/gene-LOC8073005	LOC110433320;LOC8059363;LOC8060504;LOC8064000;LOC8064630;LOC8070048;LOC8072149;LOC8073005	8	up&down
BP	GO:0000910	cytokinesis	2/3304	9/13594	0.91	0.682736	0.900655	gene-LOC8058733/gene-LOC8062252	LOC8058733;LOC8062252	2	up&down
BP	GO:0001666	response to hypoxia	2/3304	9/13594	0.91	0.682736	0.900655	gene-LOC8064630/gene-LOC8079330	LOC8064630;LOC8079330	2	up
BP	GO:0002758	innate immune response-activating signal transduction	2/3304	9/13594	0.91	0.682736	0.900655	gene-LOC110437644/gene-LOC8062409	LOC110437644;LOC8062409	2	up
BP	GO:0003400	regulation of COPII vesicle coating	2/3304	9/13594	0.91	0.682736	0.900655	gene-LOC110431251/gene-LOC8071718	LOC110431251;LOC8071718	2	up&down
BP	GO:0006271	DNA strand elongation involved in DNA replication	2/3304	9/13594	0.91	0.682736	0.900655	gene-LOC8076996/gene-LOC8080502	LOC8076996;LOC8080502	2	up&down
BP	GO:0006650	glycerophospholipid metabolic process	2/3304	9/13594	0.91	0.682736	0.900655	gene-LOC110434467/gene-LOC8083277	LOC110434467;LOC8083277	2	down
BP	GO:0007584	response to nutrient	2/3304	9/13594	0.91	0.682736	0.900655	gene-LOC8069501/gene-LOC8070048	LOC8069501;LOC8070048	2	down
BP	GO:0008284	positive regulation of cell proliferation	2/3304	9/13594	0.91	0.682736	0.900655	gene-LOC8059363/gene-LOC8082912	LOC8059363;LOC8082912	2	up&down
BP	GO:0009816	defense response to bacterium, incompatible interaction	2/3304	9/13594	0.91	0.682736	0.900655	gene-LOC8082080/gene-LOC8086277	LOC8082080;LOC8086277	2	up
BP	GO:0010197	polar nucleus fusion	2/3304	9/13594	0.91	0.682736	0.900655	gene-LOC8066921/gene-LOC8072086	LOC8066921;LOC8072086	2	up&down
BP	GO:0010229	inflorescence development	2/3304	9/13594	0.91	0.682736	0.900655	Sorghum_bicolor_newGene_4833/gene-LOC110431248	LOC110431248	2	up&down
BP	GO:0015743	malate transport	2/3304	9/13594	0.91	0.682736	0.900655	gene-LOC8061541/gene-LOC8069523	LOC8061541;LOC8069523	2	down
BP	GO:0022900	electron transport chain	2/3304	9/13594	0.91	0.682736	0.900655	gene-LOC8059050/gene-LOC8155281	LOC8059050;LOC8155281	2	up&down
BP	GO:0031222	arabinan catabolic process	2/3304	9/13594	0.91	0.682736	0.900655	gene-LOC8058853/gene-LOC8075695	LOC8058853;LOC8075695	2	up
BP	GO:0031348	negative regulation of defense response	2/3304	9/13594	0.91	0.682736	0.900655	gene-LOC8059592/gene-LOC8062185	LOC8059592;LOC8062185	2	up
BP	GO:0043486	histone exchange	2/3304	9/13594	0.91	0.682736	0.900655	gene-LOC110433320/gene-LOC8055503	LOC110433320;LOC8055503	2	down
BP	GO:0045493	xylan catabolic process	2/3304	9/13594	0.91	0.682736	0.900655	gene-LOC8058853/gene-LOC8075695	LOC8058853;LOC8075695	2	up
BP	GO:0045943	positive regulation of transcription from RNA polymerase I promoter	2/3304	9/13594	0.91	0.682736	0.900655	gene-LOC110437405/gene-LOC8066555	LOC110437405;LOC8066555	2	up&down
BP	GO:0048438	floral whorl development	2/3304	9/13594	0.91	0.682736	0.900655	gene-LOC8069501/gene-LOC8083114	LOC8069501;LOC8083114	2	down
BP	GO:0048564	photosystem I assembly	2/3304	9/13594	0.91	0.682736	0.900655	gene-LOC8061185/gene-LOC8073870	LOC8061185;LOC8073870	2	up&down
BP	GO:0051186	cofactor metabolic process	2/3304	9/13594	0.91	0.682736	0.900655	gene-LOC8054896/gene-LOC8057215	LOC8054896;LOC8057215	2	up&down
BP	GO:0061157	mRNA destabilization	2/3304	9/13594	0.91	0.682736	0.900655	gene-LOC8058007/gene-LOC8084117	LOC8058007;LOC8084117	2	down
BP	GO:0061640	cytoskeleton-dependent cytokinesis	2/3304	9/13594	0.91	0.682736	0.900655	gene-LOC8058733/gene-LOC8062252	LOC8058733;LOC8062252	2	up&down
BP	GO:0070936	protein K48-linked ubiquitination	2/3304	9/13594	0.91	0.682736	0.900655	gene-LOC110433320/gene-LOC8059363	LOC110433320;LOC8059363	2	up&down
BP	GO:0031323	regulation of cellular metabolic process	35/3304	153/13594	0.94	0.690454	0.909243	gene-LOC110429672/gene-LOC110433001/gene-LOC110433320/gene-LOC110436331/gene-LOC8054896/gene-LOC8058543/gene-LOC8059363/gene-LOC8059712/gene-LOC8060198/gene-LOC8060504/gene-LOC8062185/gene-LOC8062759/gene-LOC8063588/gene-LOC8064000/gene-LOC8064508/gene-LOC8064630/gene-LOC8065053/gene-LOC8065568/gene-LOC8068150/gene-LOC8068910/gene-LOC8068935/gene-LOC8069501/gene-LOC8070048/gene-LOC8070338/gene-LO…	LOC110429672;LOC110433001;LOC110433320;LOC110436331;LOC8054896;LOC8058543;LOC8059363;LOC8059712;LOC8060198;LOC8060504;LOC8062185;LOC8062759;LOC8063588;LOC8064000;LOC8064508;LOC8064630;LOC8065053;LOC8065568;LOC8068150;LOC8068910;LOC8068935;LOC8069501;LOC8070048;LOC8070338;LOC8071669;LOC8072149;LOC8073005;LOC8073165;LOC8073406;LOC8073651;LOC8073859;LOC8074162;LOC8080654;LOC8081929;LOC8085681	35	up&down
BP	GO:0045935	positive regulation of nucleobase-containing compound metabolic process	5/3304	23/13594	0.89	0.690516	0.909243	gene-LOC110433320/gene-LOC8059363/gene-LOC8060504/gene-LOC8070048/gene-LOC8072149	LOC110433320;LOC8059363;LOC8060504;LOC8070048;LOC8072149	5	up&down
BP	GO:0048285	organelle fission	5/3304	23/13594	0.89	0.690516	0.909243	gene-LOC110432893/gene-LOC110433001/gene-LOC8058049/gene-LOC8062585/gene-LOC8082754	LOC110432893;LOC110433001;LOC8058049;LOC8062585;LOC8082754	5	up&down
BP	GO:0051171	regulation of nitrogen compound metabolic process	34/3304	149/13594	0.94	0.694701	0.914192	gene-LOC110429672/gene-LOC110433001/gene-LOC110433320/gene-LOC110434702/gene-LOC110436331/gene-LOC8054896/gene-LOC8058543/gene-LOC8059363/gene-LOC8059712/gene-LOC8060198/gene-LOC8060504/gene-LOC8062185/gene-LOC8062759/gene-LOC8063588/gene-LOC8064000/gene-LOC8064508/gene-LOC8064630/gene-LOC8065053/gene-LOC8065568/gene-LOC8068150/gene-LOC8068935/gene-LOC8069501/gene-LOC8070048/gene-LOC8070338/gene-…	LOC110429672;LOC110433001;LOC110433320;LOC110434702;LOC110436331;LOC8054896;LOC8058543;LOC8059363;LOC8059712;LOC8060198;LOC8060504;LOC8062185;LOC8062759;LOC8063588;LOC8064000;LOC8064508;LOC8064630;LOC8065053;LOC8065568;LOC8068150;LOC8068935;LOC8069501;LOC8070048;LOC8070338;LOC8071669;LOC8072149;LOC8073005;LOC8073165;LOC8073651;LOC8073859;LOC8074162;LOC8080654;LOC8081929;LOC8085681	34	up&down
BP	GO:0006633	fatty acid biosynthetic process	14/3304	63/13594	0.91	0.696621	0.915263	gene-LOC8056075/gene-LOC8057674/gene-LOC8059255/gene-LOC8061525/gene-LOC8065756/gene-LOC8067238/gene-LOC8070798/gene-LOC8071662/gene-LOC8071984/gene-LOC8074962/gene-LOC8079130/gene-LOC8079188/gene-LOC8080750/gene-LOC8085289	LOC8056075;LOC8057674;LOC8059255;LOC8061525;LOC8065756;LOC8067238;LOC8070798;LOC8071662;LOC8071984;LOC8074962;LOC8079130;LOC8079188;LOC8080750;LOC8085289	14	up&down
BP	GO:0010087	phloem or xylem histogenesis	3/3304	14/13594	0.88	0.6985	0.915263	gene-LOC8062238/gene-LOC8076658/gene-LOC8078876	LOC8062238;LOC8076658;LOC8078876	3	up&down
BP	GO:0010345	suberin biosynthetic process	3/3304	14/13594	0.88	0.6985	0.915263	Sorghum_bicolor_newGene_718/gene-LOC8057991/gene-LOC8062537	LOC8057991;LOC8062537	3	down
BP	GO:0016570	histone modification	3/3304	14/13594	0.88	0.6985	0.915263	gene-LOC110433320/gene-LOC8077635/gene-LOC8080042	LOC110433320;LOC8077635;LOC8080042	3	up&down
BP	GO:0019915	lipid storage	3/3304	14/13594	0.88	0.6985	0.915263	gene-LOC8073213/gene-LOC8075987/gene-LOC8078532	LOC8073213;LOC8075987;LOC8078532	3	up&down
BP	GO:0045492	xylan biosynthetic process	3/3304	14/13594	0.88	0.6985	0.915263	gene-LOC8057657/gene-LOC8063129/gene-LOC8084801	LOC8057657;LOC8063129;LOC8084801	3	up&down
BP	GO:1902600	hydrogen ion transmembrane transport	3/3304	14/13594	0.88	0.6985	0.915263	gene-LOC8056389/gene-LOC8062975/gene-LOC8075065	LOC8056389;LOC8062975;LOC8075065	3	up&down
BP	GO:0022414	reproductive process	22/3304	98/13594	0.92	0.70318	0.920834	Sorghum_bicolor_newGene_4833/gene-LOC110433001/gene-LOC110433320/gene-LOC8056425/gene-LOC8056426/gene-LOC8056428/gene-LOC8056429/gene-LOC8057521/gene-LOC8058969/gene-LOC8060853/gene-LOC8061054/gene-LOC8062252/gene-LOC8062696/gene-LOC8065930/gene-LOC8068737/gene-LOC8069501/gene-LOC8070557/gene-LOC8073213/gene-LOC8075640/gene-LOC8081508/gene-LOC8082197/gene-LOC8083114	LOC110433001;LOC110433320;LOC8056425;LOC8056426;LOC8056428;LOC8056429;LOC8057521;LOC8058969;LOC8060853;LOC8061054;LOC8062252;LOC8062696;LOC8065930;LOC8068737;LOC8069501;LOC8070557;LOC8073213;LOC8075640;LOC8081508;LOC8082197;LOC8083114	22	up&down
BP	GO:0009891	positive regulation of biosynthetic process	6/3304	28/13594	0.88	0.708198	0.923839	gene-LOC8059363/gene-LOC8060504/gene-LOC8064000/gene-LOC8070048/gene-LOC8072149/gene-LOC8073005	LOC8059363;LOC8060504;LOC8064000;LOC8070048;LOC8072149;LOC8073005	6	up&down
BP	GO:0009888	tissue development	8/3304	37/13594	0.89	0.708588	0.923839	gene-LOC8054345/gene-LOC8061054/gene-LOC8062759/gene-LOC8080042/gene-LOC8080654/gene-LOC8081929/gene-LOC8082197/gene-LOC8082574	LOC8054345;LOC8061054;LOC8062759;LOC8080042;LOC8080654;LOC8081929;LOC8082197;LOC8082574	8	up&down
BP	GO:0010629	negative regulation of gene expression	8/3304	37/13594	0.89	0.708588	0.923839	gene-LOC110433001/gene-LOC110433320/gene-LOC8064630/gene-LOC8066207/gene-LOC8069501/gene-LOC8070338/gene-LOC8072149/gene-LOC8072479	LOC110433001;LOC110433320;LOC8064630;LOC8066207;LOC8069501;LOC8070338;LOC8072149;LOC8072479	8	up&down
BP	GO:0009411	response to UV	4/3304	19/13594	0.87	0.713952	0.923839	gene-LOC110432861/gene-LOC8065568/gene-LOC8068481/gene-LOC8069050	LOC110432861;LOC8065568;LOC8068481;LOC8069050	4	up&down
BP	GO:0015986	ATP synthesis coupled proton transport	4/3304	19/13594	0.87	0.713952	0.923839	gene-LOC110432281/gene-LOC8057968/gene-LOC8069189/gene-LOC8081476	LOC110432281;LOC8057968;LOC8069189;LOC8081476	4	up&down
BP	GO:0060255	regulation of macromolecule metabolic process	37/3304	164/13594	0.93	0.72762	0.923839	Sorghum_bicolor_newGene_305/gene-LOC110429672/gene-LOC110433001/gene-LOC110433320/gene-LOC110434702/gene-LOC110436331/gene-LOC8058543/gene-LOC8059363/gene-LOC8059712/gene-LOC8060198/gene-LOC8060504/gene-LOC8061054/gene-LOC8062185/gene-LOC8062759/gene-LOC8063588/gene-LOC8064000/gene-LOC8064508/gene-LOC8064630/gene-LOC8065053/gene-LOC8065568/gene-LOC8066207/gene-LOC8068150/gene-LOC8068935/gene-LOC8…	LOC110429672;LOC110433001;LOC110433320;LOC110434702;LOC110436331;LOC8058543;LOC8059363;LOC8059712;LOC8060198;LOC8060504;LOC8061054;LOC8062185;LOC8062759;LOC8063588;LOC8064000;LOC8064508;LOC8064630;LOC8065053;LOC8065568;LOC8066207;LOC8068150;LOC8068935;LOC8069501;LOC8070048;LOC8070338;LOC8071669;LOC8072149;LOC8073005;LOC8073165;LOC8073651;LOC8073859;LOC8074162;LOC8080654;LOC8081929;LOC8082197;LOC8…	37	up&down
BP	GO:0044281	small molecule metabolic process	5/3304	24/13594	0.86	0.728381	0.923839	gene-LOC110434649/gene-LOC8054996/gene-LOC8054997/gene-LOC8064508/gene-LOC8081403	LOC110434649;LOC8054996;LOC8054997;LOC8064508;LOC8081403	5	up&down
BP	GO:0019222	regulation of metabolic process	40/3304	177/13594	0.93	0.729578	0.923839	Sorghum_bicolor_newGene_305/gene-LOC110429672/gene-LOC110433001/gene-LOC110433320/gene-LOC110434702/gene-LOC110436331/gene-LOC8054896/gene-LOC8058543/gene-LOC8059363/gene-LOC8059712/gene-LOC8060198/gene-LOC8060504/gene-LOC8061054/gene-LOC8062185/gene-LOC8062759/gene-LOC8063588/gene-LOC8064000/gene-LOC8064508/gene-LOC8064630/gene-LOC8065053/gene-LOC8065568/gene-LOC8066207/gene-LOC8068150/gene-LOC8…	LOC110429672;LOC110433001;LOC110433320;LOC110434702;LOC110436331;LOC8054896;LOC8058543;LOC8059363;LOC8059712;LOC8060198;LOC8060504;LOC8061054;LOC8062185;LOC8062759;LOC8063588;LOC8064000;LOC8064508;LOC8064630;LOC8065053;LOC8065568;LOC8066207;LOC8068150;LOC8068910;LOC8068935;LOC8069501;LOC8070048;LOC8070338;LOC8071669;LOC8072149;LOC8073005;LOC8073165;LOC8073406;LOC8073651;LOC8073859;LOC8074162;LOC8…	40	up&down
BP	GO:0009893	positive regulation of metabolic process	8/3304	38/13594	0.87	0.738144	0.923839	gene-LOC110433320/gene-LOC8059363/gene-LOC8060504/gene-LOC8064000/gene-LOC8064630/gene-LOC8070048/gene-LOC8072149/gene-LOC8073005	LOC110433320;LOC8059363;LOC8060504;LOC8064000;LOC8064630;LOC8070048;LOC8072149;LOC8073005	8	up&down
BP	GO:0048468	cell development	8/3304	38/13594	0.87	0.738144	0.923839	gene-LOC110433320/gene-LOC8054345/gene-LOC8057215/gene-LOC8057521/gene-LOC8062759/gene-LOC8080042/gene-LOC8080654/gene-LOC8081929	LOC110433320;LOC8054345;LOC8057215;LOC8057521;LOC8062759;LOC8080042;LOC8080654;LOC8081929	8	up&down
BP	GO:0010556	regulation of macromolecule biosynthetic process	28/3304	126/13594	0.91	0.739393	0.923839	Sorghum_bicolor_newGene_305/gene-LOC110429672/gene-LOC110433001/gene-LOC110433320/gene-LOC8058543/gene-LOC8059363/gene-LOC8059712/gene-LOC8060198/gene-LOC8060504/gene-LOC8062185/gene-LOC8062759/gene-LOC8063588/gene-LOC8064000/gene-LOC8064508/gene-LOC8065568/gene-LOC8068150/gene-LOC8068935/gene-LOC8069501/gene-LOC8070048/gene-LOC8070338/gene-LOC8072149/gene-LOC8073005/gene-LOC8073165/gene-LOC80738…	LOC110429672;LOC110433001;LOC110433320;LOC8058543;LOC8059363;LOC8059712;LOC8060198;LOC8060504;LOC8062185;LOC8062759;LOC8063588;LOC8064000;LOC8064508;LOC8065568;LOC8068150;LOC8068935;LOC8069501;LOC8070048;LOC8070338;LOC8072149;LOC8073005;LOC8073165;LOC8073859;LOC8074162;LOC8080654;LOC8081929;LOC8085681	28	up&down
BP	GO:0000281	mitotic cytokinesis	2/3304	10/13594	0.82	0.740054	0.923839	gene-LOC8058733/gene-LOC8062252	LOC8058733;LOC8062252	2	up&down
BP	GO:0006880	intracellular sequestering of iron ion	2/3304	10/13594	0.82	0.740054	0.923839	gene-LOC110437661/gene-LOC8055461	LOC110437661;LOC8055461	2	down
BP	GO:0007276	gamete generation	2/3304	10/13594	0.82	0.740054	0.923839	gene-LOC110433320/gene-LOC8070557	LOC110433320;LOC8070557	2	up&down
BP	GO:0009423	chorismate biosynthetic process	2/3304	10/13594	0.82	0.740054	0.923839	gene-LOC8068394/gene-LOC8079214	LOC8068394;LOC8079214	2	up
BP	GO:0009615	response to virus	2/3304	10/13594	0.82	0.740054	0.923839	gene-LOC8075746/gene-LOC8082080	LOC8075746;LOC8082080	2	up
BP	GO:0009657	plastid organization	2/3304	10/13594	0.82	0.740054	0.923839	gene-LOC8075042/gene-LOC8082775	LOC8075042;LOC8082775	2	down
BP	GO:0016569	covalent chromatin modification	2/3304	10/13594	0.82	0.740054	0.923839	gene-LOC110433320/gene-LOC8080042	LOC110433320;LOC8080042	2	up&down
BP	GO:0016973	poly(A)+ mRNA export from nucleus	2/3304	10/13594	0.82	0.740054	0.923839	gene-LOC8084460/gene-LOC8084894	LOC8084460;LOC8084894	2	up&down
BP	GO:0046486	glycerolipid metabolic process	2/3304	10/13594	0.82	0.740054	0.923839	gene-LOC110434467/gene-LOC8083277	LOC110434467;LOC8083277	2	down
BP	GO:0051130	positive regulation of cellular component organization	2/3304	10/13594	0.82	0.740054	0.923839	gene-LOC8057215/gene-LOC8064630	LOC8057215;LOC8064630	2	up
BP	GO:0051315	attachment of mitotic spindle microtubules to kinetochore	2/3304	10/13594	0.82	0.740054	0.923839	gene-LOC8058040/gene-LOC8073288	LOC8058040;LOC8073288	2	down
BP	GO:0098869	cellular oxidant detoxification	2/3304	10/13594	0.82	0.740054	0.923839	gene-LOC8054954/gene-LOC8055317	LOC8054954;LOC8055317	2	up
BP	GO:1903046	meiotic cell cycle process	2/3304	10/13594	0.82	0.740054	0.923839	gene-LOC110433001/gene-LOC8057521	LOC110433001;LOC8057521	2	up&down
BP	GO:2000028	regulation of photoperiodism, flowering	2/3304	10/13594	0.82	0.740054	0.923839	gene-LOC8068361/gene-LOC8078190	LOC8068361;LOC8078190	2	down
BP	GO:0010027	thylakoid membrane organization	6/3304	29/13594	0.85	0.741734	0.923839	gene-LOC110430892/gene-LOC110431051/gene-LOC8060068/gene-LOC8061185/gene-LOC8062772/gene-LOC8070021	LOC110430892;LOC110431051;LOC8060068;LOC8061185;LOC8062772;LOC8070021	6	up&down
BP	GO:0010628	positive regulation of gene expression	6/3304	29/13594	0.85	0.741734	0.923839	gene-LOC8059363/gene-LOC8064000/gene-LOC8070048/gene-LOC8072149/gene-LOC8073005/gene-LOC8082299	LOC8059363;LOC8064000;LOC8070048;LOC8072149;LOC8073005;LOC8082299	6	up&down
BP	GO:0009755	hormone-mediated signaling pathway	14/3304	65/13594	0.89	0.742722	0.923839	gene-LOC110431654/gene-LOC110433331/gene-LOC8054107/gene-LOC8055990/gene-LOC8062054/gene-LOC8062759/gene-LOC8069501/gene-LOC8069801/gene-LOC8076300/gene-LOC8080622/gene-LOC8080654/gene-LOC8081929/gene-LOC8082841/gene-LOC8083114	LOC110431654;LOC110433331;LOC8054107;LOC8055990;LOC8062054;LOC8062759;LOC8069501;LOC8069801;LOC8076300;LOC8080622;LOC8080654;LOC8081929;LOC8082841;LOC8083114	14	up&down
BP	GO:0006898	receptor-mediated endocytosis	3/3304	15/13594	0.82	0.74475	0.923839	gene-LOC8066793/gene-LOC8082075/gene-LOC8083807	LOC8066793;LOC8082075;LOC8083807	3	up
BP	GO:0007004	telomere maintenance via telomerase	3/3304	15/13594	0.82	0.74475	0.923839	gene-LOC8056064/gene-LOC8068667/gene-LOC8082625	LOC8056064;LOC8068667;LOC8082625	3	up&down
BP	GO:0018193	peptidyl-amino acid modification	3/3304	15/13594	0.82	0.74475	0.923839	gene-LOC8058733/gene-LOC8062252/gene-LOC8080042	LOC8058733;LOC8062252;LOC8080042	3	up&down
BP	GO:0070588	calcium ion transmembrane transport	3/3304	15/13594	0.82	0.74475	0.923839	gene-LOC110434083/gene-LOC8060961/gene-LOC8085460	LOC110434083;LOC8060961;LOC8085460	3	up&down
BP	GO:0000375	RNA splicing, via transesterification reactions	1/3304	5/13594	0.82	0.751551	0.923839	Sorghum_bicolor_newGene_305	--	1	up
BP	GO:0000377	RNA splicing, via transesterification reactions with bulged adenosine as nucleophile	1/3304	5/13594	0.82	0.751551	0.923839	Sorghum_bicolor_newGene_305	--	1	up
BP	GO:0000469	cleavage involved in rRNA processing	1/3304	5/13594	0.82	0.751551	0.923839	gene-LOC8076388	LOC8076388	1	up
BP	GO:0000731	DNA synthesis involved in DNA repair	1/3304	5/13594	0.82	0.751551	0.923839	gene-LOC8069649	LOC8069649	1	down
BP	GO:0000819	sister chromatid segregation	1/3304	5/13594	0.82	0.751551	0.923839	gene-LOC110433001	LOC110433001	1	down
BP	GO:0001193	maintenance of transcriptional fidelity during DNA-templated transcription elongation from RNA polymerase II promoter	1/3304	5/13594	0.82	0.751551	0.923839	gene-LOC8066366	LOC8066366	1	up
BP	GO:0001578	microtubule bundle formation	1/3304	5/13594	0.82	0.751551	0.923839	gene-LOC8069801	LOC8069801	1	down
BP	GO:0001932	regulation of protein phosphorylation	1/3304	5/13594	0.82	0.751551	0.923839	gene-LOC110436331	LOC110436331	1	up
BP	GO:0002143	tRNA wobble position uridine thiolation	1/3304	5/13594	0.82	0.751551	0.923839	gene-LOC8072574	LOC8072574	1	up
BP	GO:0002184	cytoplasmic translational termination	1/3304	5/13594	0.82	0.751551	0.923839	gene-LOC8081781	LOC8081781	1	down
BP	GO:0002188	translation reinitiation	1/3304	5/13594	0.82	0.751551	0.923839	Sorghum_bicolor_newGene_470	--	1	up
BP	GO:0006101	citrate metabolic process	1/3304	5/13594	0.82	0.751551	0.923839	gene-LOC8057404	LOC8057404	1	up
BP	GO:0006116	NADH oxidation	1/3304	5/13594	0.82	0.751551	0.923839	gene-LOC8077048	LOC8077048	1	up
BP	GO:0006225	UDP biosynthetic process	1/3304	5/13594	0.82	0.751551	0.923839	gene-LOC8082676	LOC8082676	1	up
BP	GO:0006228	UTP biosynthetic process	1/3304	5/13594	0.82	0.751551	0.923839	gene-LOC8068811	LOC8068811	1	up
BP	GO:0006446	regulation of translational initiation	1/3304	5/13594	0.82	0.751551	0.923839	gene-LOC8064000	LOC8064000	1	down
BP	GO:0006497	protein lipidation	1/3304	5/13594	0.82	0.751551	0.923839	gene-LOC8056558	LOC8056558	1	down
BP	GO:0006513	protein monoubiquitination	1/3304	5/13594	0.82	0.751551	0.923839	gene-LOC8057514	LOC8057514	1	down
BP	GO:0006564	L-serine biosynthetic process	1/3304	5/13594	0.82	0.751551	0.923839	gene-LOC8077869	LOC8077869	1	up
BP	GO:0006876	cellular cadmium ion homeostasis	1/3304	5/13594	0.82	0.751551	0.923839	gene-LOC8057771	LOC8057771	1	up
BP	GO:0007032	endosome organization	1/3304	5/13594	0.82	0.751551	0.923839	gene-LOC8067096	LOC8067096	1	up
BP	GO:0007091	metaphase/anaphase transition of mitotic cell cycle	1/3304	5/13594	0.82	0.751551	0.923839	gene-LOC8078876	LOC8078876	1	up
BP	GO:0007093	mitotic cell cycle checkpoint	1/3304	5/13594	0.82	0.751551	0.923839	gene-LOC8056339	LOC8056339	1	up
BP	GO:0009099	valine biosynthetic process	1/3304	5/13594	0.82	0.751551	0.923839	gene-LOC8056510	LOC8056510	1	up
BP	GO:0009245	lipid A biosynthetic process	1/3304	5/13594	0.82	0.751551	0.923839	gene-LOC8061669	LOC8061669	1	up
BP	GO:0009298	GDP-mannose biosynthetic process	1/3304	5/13594	0.82	0.751551	0.923839	gene-LOC110433293	LOC110433293	1	up
BP	GO:0009743	response to carbohydrate	1/3304	5/13594	0.82	0.751551	0.923839	gene-LOC8058543	LOC8058543	1	down
BP	GO:0009880	embryonic pattern specification	1/3304	5/13594	0.82	0.751551	0.923839	gene-LOC8056824	LOC8056824	1	up
BP	GO:0010053	root epidermal cell differentiation	1/3304	5/13594	0.82	0.751551	0.923839	gene-LOC8080042	LOC8080042	1	up
BP	GO:0010054	trichoblast differentiation	1/3304	5/13594	0.82	0.751551	0.923839	gene-LOC8080042	LOC8080042	1	up
BP	GO:0010082	regulation of root meristem growth	1/3304	5/13594	0.82	0.751551	0.923839	gene-LOC8072111	LOC8072111	1	up
BP	GO:0010093	specification of floral organ identity	1/3304	5/13594	0.82	0.751551	0.923839	gene-LOC8058469	LOC8058469	1	down
BP	GO:0010214	seed coat development	1/3304	5/13594	0.82	0.751551	0.923839	gene-LOC8076488	LOC8076488	1	up
BP	GO:0010225	response to UV-C	1/3304	5/13594	0.82	0.751551	0.923839	gene-LOC8056716	LOC8056716	1	down
BP	GO:0010424	DNA methylation on cytosine within a CG sequence	1/3304	5/13594	0.82	0.751551	0.923839	Sorghum_bicolor_newGene_4530	--	1	up
BP	GO:0015748	organophosphate ester transport	1/3304	5/13594	0.82	0.751551	0.923839	gene-LOC8057521	LOC8057521	1	up
BP	GO:0016444	somatic cell DNA recombination	1/3304	5/13594	0.82	0.751551	0.923839	gene-LOC110433320	LOC110433320	1	down
BP	GO:0019216	regulation of lipid metabolic process	1/3304	5/13594	0.82	0.751551	0.923839	gene-LOC8072084	LOC8072084	1	up
BP	GO:0019632	shikimate metabolic process	1/3304	5/13594	0.82	0.751551	0.923839	gene-LOC110434391	LOC110434391	1	up
BP	GO:0019673	GDP-mannose metabolic process	1/3304	5/13594	0.82	0.751551	0.923839	gene-LOC8068417	LOC8068417	1	up
BP	GO:0023056	positive regulation of signaling	1/3304	5/13594	0.82	0.751551	0.923839	gene-LOC8059363	LOC8059363	1	up
BP	GO:0031056	regulation of histone modification	1/3304	5/13594	0.82	0.751551	0.923839	gene-LOC8064630	LOC8064630	1	up
BP	GO:0031060	regulation of histone methylation	1/3304	5/13594	0.82	0.751551	0.923839	gene-LOC8064630	LOC8064630	1	up
BP	GO:0031401	positive regulation of protein modification process	1/3304	5/13594	0.82	0.751551	0.923839	gene-LOC8064630	LOC8064630	1	up
BP	GO:0033014	tetrapyrrole biosynthetic process	1/3304	5/13594	0.82	0.751551	0.923839	gene-LOC8057215	LOC8057215	1	up
BP	GO:0033169	histone H3-K9 demethylation	1/3304	5/13594	0.82	0.751551	0.923839	gene-LOC8082299	LOC8082299	1	down
BP	GO:0033387	putrescine biosynthetic process from ornithine	1/3304	5/13594	0.82	0.751551	0.923839	gene-LOC8077429	LOC8077429	1	up
BP	GO:0034285	response to disaccharide	1/3304	5/13594	0.82	0.751551	0.923839	gene-LOC8058543	LOC8058543	1	down
BP	GO:0042351	'de novo' GDP-L-fucose biosynthetic process	1/3304	5/13594	0.82	0.751551	0.923839	gene-LOC8068417	LOC8068417	1	up
BP	GO:0043068	positive regulation of programmed cell death	1/3304	5/13594	0.82	0.751551	0.923839	gene-LOC8058062	LOC8058062	1	up
BP	GO:0043488	regulation of mRNA stability	1/3304	5/13594	0.82	0.751551	0.923839	gene-LOC8077931	LOC8077931	1	down
BP	GO:0045596	negative regulation of cell differentiation	1/3304	5/13594	0.82	0.751551	0.923839	gene-LOC8067096	LOC8067096	1	up
BP	GO:0045739	positive regulation of DNA repair	1/3304	5/13594	0.82	0.751551	0.923839	gene-LOC110433320	LOC110433320	1	down
BP	GO:0045787	positive regulation of cell cycle	1/3304	5/13594	0.82	0.751551	0.923839	gene-LOC8081417	LOC8081417	1	down
BP	GO:0045824	negative regulation of innate immune response	1/3304	5/13594	0.82	0.751551	0.923839	gene-LOC8059592	LOC8059592	1	up
BP	GO:0045948	positive regulation of translational initiation	1/3304	5/13594	0.82	0.751551	0.923839	gene-LOC8064000	LOC8064000	1	down
BP	GO:0046168	glycerol-3-phosphate catabolic process	1/3304	5/13594	0.82	0.751551	0.923839	gene-LOC8077048	LOC8077048	1	up
BP	GO:0046506	sulfolipid biosynthetic process	1/3304	5/13594	0.82	0.751551	0.923839	gene-LOC8073325	LOC8073325	1	down
BP	GO:0048026	positive regulation of mRNA splicing, via spliceosome	1/3304	5/13594	0.82	0.751551	0.923839	gene-LOC110431601	LOC110431601	1	down
BP	GO:0048469	cell maturation	1/3304	5/13594	0.82	0.751551	0.923839	gene-LOC8080042	LOC8080042	1	up
BP	GO:0048833	specification of floral organ number	1/3304	5/13594	0.82	0.751551	0.923839	gene-LOC8081770	LOC8081770	1	up
BP	GO:0050482	arachidonic acid secretion	1/3304	5/13594	0.82	0.751551	0.923839	gene-LOC8054305	LOC8054305	1	down
BP	GO:0051014	actin filament severing	1/3304	5/13594	0.82	0.751551	0.923839	gene-LOC8072289	LOC8072289	1	down
BP	GO:0051028	mRNA transport	1/3304	5/13594	0.82	0.751551	0.923839	gene-LOC8080518	LOC8080518	1	down
BP	GO:0051103	DNA ligation involved in DNA repair	1/3304	5/13594	0.82	0.751551	0.923839	gene-LOC8077369	LOC8077369	1	down
BP	GO:0051569	regulation of histone H3-K4 methylation	1/3304	5/13594	0.82	0.751551	0.923839	gene-LOC8064630	LOC8064630	1	up
BP	GO:0061087	positive regulation of histone H3-K27 methylation	1/3304	5/13594	0.82	0.751551	0.923839	gene-LOC8064630	LOC8064630	1	up
BP	GO:0070574	cadmium ion transmembrane transport	1/3304	5/13594	0.82	0.751551	0.923839	gene-LOC8057771	LOC8057771	1	up
BP	GO:0070933	histone H4 deacetylation	1/3304	5/13594	0.82	0.751551	0.923839	gene-LOC8065038	LOC8065038	1	up
BP	GO:0071076	RNA 3' uridylation	1/3304	5/13594	0.82	0.751551	0.923839	gene-LOC8058898	LOC8058898	1	down
BP	GO:0071421	manganese ion transmembrane transport	1/3304	5/13594	0.82	0.751551	0.923839	gene-LOC8060961	LOC8060961	1	up
BP	GO:0071446	cellular response to salicylic acid stimulus	1/3304	5/13594	0.82	0.751551	0.923839	gene-LOC8082080	LOC8082080	1	up
BP	GO:0080110	sporopollenin biosynthetic process	1/3304	5/13594	0.82	0.751551	0.923839	gene-LOC8074081	LOC8074081	1	up
BP	GO:0097164	ammonium ion metabolic process	1/3304	5/13594	0.82	0.751551	0.923839	gene-LOC110434467	LOC110434467	1	down
BP	GO:0098789	pre-mRNA cleavage required for polyadenylation	1/3304	5/13594	0.82	0.751551	0.923839	gene-LOC8057405	LOC8057405	1	up
BP	GO:0010143	cutin biosynthetic process	4/3304	20/13594	0.82	0.753253	0.923839	gene-LOC8060114/gene-LOC8061765/gene-LOC8066516/gene-LOC8085839	LOC8060114;LOC8061765;LOC8066516;LOC8085839	4	up&down
BP	GO:0051453	regulation of intracellular pH	4/3304	20/13594	0.82	0.753253	0.923839	gene-LOC8056389/gene-LOC8062975/gene-LOC8074408/gene-LOC8075065	LOC8056389;LOC8062975;LOC8074408;LOC8075065	4	up&down
BP	GO:0090630	activation of GTPase activity	4/3304	20/13594	0.82	0.753253	0.923839	gene-LOC8061578/gene-LOC8062071/gene-LOC8081217/gene-LOC8084059	LOC8061578;LOC8062071;LOC8081217;LOC8084059	4	up&down
BP	GO:0090696	post-embryonic plant organ development	4/3304	20/13594	0.82	0.753253	0.923839	gene-LOC8060622/gene-LOC8069501/gene-LOC8083114/gene-LOC8085460	LOC8060622;LOC8069501;LOC8083114;LOC8085460	4	down
BP	GO:0003006	developmental process involved in reproduction	19/3304	88/13594	0.89	0.761023	0.932836	Sorghum_bicolor_newGene_4833/gene-LOC110433320/gene-LOC8056425/gene-LOC8056426/gene-LOC8056428/gene-LOC8056429/gene-LOC8057521/gene-LOC8058969/gene-LOC8060853/gene-LOC8061054/gene-LOC8062696/gene-LOC8065930/gene-LOC8068737/gene-LOC8069501/gene-LOC8070557/gene-LOC8073213/gene-LOC8075640/gene-LOC8082197/gene-LOC8083114	LOC110433320;LOC8056425;LOC8056426;LOC8056428;LOC8056429;LOC8057521;LOC8058969;LOC8060853;LOC8061054;LOC8062696;LOC8065930;LOC8068737;LOC8069501;LOC8070557;LOC8073213;LOC8075640;LOC8082197;LOC8083114	19	up&down
BP	GO:0008643	carbohydrate transport	5/3304	25/13594	0.82	0.762772	0.933148	gene-LOC110434205/gene-LOC8061260/gene-LOC8077128/gene-LOC8081671/gene-LOC8082221	LOC110434205;LOC8061260;LOC8077128;LOC8081671;LOC8082221	5	up&down
BP	GO:0009742	brassinosteroid mediated signaling pathway	5/3304	25/13594	0.82	0.762772	0.933148	gene-LOC8057418/gene-LOC8069801/gene-LOC8073072/gene-LOC8079372/gene-LOC8080505	LOC8057418;LOC8069801;LOC8073072;LOC8079372;LOC8080505	5	up&down
BP	GO:0030968	endoplasmic reticulum unfolded protein response	5/3304	25/13594	0.82	0.762772	0.933148	gene-LOC110430498/gene-LOC110432001/gene-LOC8056101/gene-LOC8077273/gene-LOC8079152	LOC110430498;LOC110432001;LOC8056101;LOC8077273;LOC8079152	5	up&down
BP	GO:0009892	negative regulation of metabolic process	10/3304	48/13594	0.86	0.763017	0.933148	gene-LOC110433001/gene-LOC110433320/gene-LOC8054896/gene-LOC8064630/gene-LOC8066207/gene-LOC8069501/gene-LOC8070338/gene-LOC8072149/gene-LOC8073406/gene-LOC8073651	LOC110433001;LOC110433320;LOC8054896;LOC8064630;LOC8066207;LOC8069501;LOC8070338;LOC8072149;LOC8073406;LOC8073651	10	up&down
BP	GO:0080090	regulation of primary metabolic process	34/3304	154/13594	0.91	0.768882	0.939785	Sorghum_bicolor_newGene_305/gene-LOC110429672/gene-LOC110433001/gene-LOC110433320/gene-LOC110434702/gene-LOC110436331/gene-LOC8058543/gene-LOC8059363/gene-LOC8059712/gene-LOC8060198/gene-LOC8060504/gene-LOC8062185/gene-LOC8062759/gene-LOC8063588/gene-LOC8064000/gene-LOC8064508/gene-LOC8064630/gene-LOC8065053/gene-LOC8065568/gene-LOC8068150/gene-LOC8068935/gene-LOC8069501/gene-LOC8070048/gene-LOC8…	LOC110429672;LOC110433001;LOC110433320;LOC110434702;LOC110436331;LOC8058543;LOC8059363;LOC8059712;LOC8060198;LOC8060504;LOC8062185;LOC8062759;LOC8063588;LOC8064000;LOC8064508;LOC8064630;LOC8065053;LOC8065568;LOC8068150;LOC8068935;LOC8069501;LOC8070048;LOC8070338;LOC8071669;LOC8072149;LOC8073005;LOC8073165;LOC8073651;LOC8073859;LOC8074162;LOC8080654;LOC8081929;LOC8085681	34	up&down
BP	GO:0007131	reciprocal meiotic recombination	6/3304	30/13594	0.82	0.772404	0.943554	gene-LOC110436384/gene-LOC8063473/gene-LOC8065600/gene-LOC8071087/gene-LOC8077643/gene-LOC8085890	LOC110436384;LOC8063473;LOC8065600;LOC8071087;LOC8077643;LOC8085890	6	up&down
BP	GO:0006004	fucose metabolic process	7/3304	35/13594	0.82	0.781811	0.953696	gene-LOC8059823/gene-LOC8061751/gene-LOC8063523/gene-LOC8065705/gene-LOC8081006/gene-LOC8083278/gene-LOC8155446	LOC8059823;LOC8061751;LOC8063523;LOC8065705;LOC8081006;LOC8083278;LOC8155446	7	up&down
BP	GO:0006979	response to oxidative stress	46/3304	207/13594	0.91	0.782401	0.953696	gene-LOC110431248/gene-LOC110431615/gene-LOC8054689/gene-LOC8055317/gene-LOC8055466/gene-LOC8055623/gene-LOC8056555/gene-LOC8056585/gene-LOC8058481/gene-LOC8058486/gene-LOC8058699/gene-LOC8060947/gene-LOC8061318/gene-LOC8061494/gene-LOC8061935/gene-LOC8062699/gene-LOC8063810/gene-LOC8066080/gene-LOC8066257/gene-LOC8069213/gene-LOC8070214/gene-LOC8070557/gene-LOC8072065/gene-LOC8073005/gene-LOC807…	LOC110431248;LOC110431615;LOC8054689;LOC8055317;LOC8055466;LOC8055623;LOC8056555;LOC8056585;LOC8058481;LOC8058486;LOC8058699;LOC8060947;LOC8061318;LOC8061494;LOC8061935;LOC8062699;LOC8063810;LOC8066080;LOC8066257;LOC8069213;LOC8070214;LOC8070557;LOC8072065;LOC8073005;LOC8073934;LOC8074110;LOC8074519;LOC8075050;LOC8075885;LOC8076489;LOC8077136;LOC8077530;LOC8077676;LOC8078972;LOC8080921;LOC8082243…	46	up&down
BP	GO:0006270	DNA replication initiation	3/3304	16/13594	0.77	0.785142	0.953696	gene-LOC8056390/gene-LOC8061784/gene-LOC8065432	LOC8056390;LOC8061784;LOC8065432	3	up
BP	GO:0010015	root morphogenesis	3/3304	16/13594	0.77	0.785142	0.953696	gene-LOC8059541/gene-LOC8069501/gene-LOC8080042	LOC8059541;LOC8069501;LOC8080042	3	up&down
BP	GO:0048581	negative regulation of post-embryonic development	3/3304	16/13594	0.77	0.785142	0.953696	gene-LOC8058543/gene-LOC8079723/gene-LOC8082355	LOC8058543;LOC8079723;LOC8082355	3	up&down
BP	GO:0006906	vesicle fusion	4/3304	21/13594	0.78	0.788248	0.953696	gene-LOC8067228/gene-LOC8081426/gene-LOC8083912/gene-LOC8085806	LOC8067228;LOC8081426;LOC8083912;LOC8085806	4	up
BP	GO:0071496	cellular response to external stimulus	4/3304	21/13594	0.78	0.788248	0.953696	gene-LOC8069501/gene-LOC8070048/gene-LOC8072149/gene-LOC8085043	LOC8069501;LOC8070048;LOC8072149;LOC8085043	4	up&down
BP	GO:0072657	protein localization to membrane	4/3304	21/13594	0.78	0.788248	0.953696	gene-LOC110434915/gene-LOC8057215/gene-LOC8058427/gene-LOC8058428	LOC110434915;LOC8057215;LOC8058427;LOC8058428	4	up
BP	GO:0006267	pre-replicative complex assembly involved in nuclear cell cycle DNA replication	2/3304	11/13594	0.75	0.788261	0.953696	gene-LOC8056390/gene-LOC8076996	LOC8056390;LOC8076996	2	up
BP	GO:0006913	nucleocytoplasmic transport	2/3304	11/13594	0.75	0.788261	0.953696	gene-LOC110433845/gene-LOC8054728	LOC110433845;LOC8054728	2	up&down
BP	GO:0009646	response to absence of light	2/3304	11/13594	0.75	0.788261	0.953696	gene-LOC8063218/gene-LOC8073765	LOC8063218;LOC8073765	2	up&down
BP	GO:0034497	protein localization to pre-autophagosomal structure	2/3304	11/13594	0.75	0.788261	0.953696	gene-LOC8056558/gene-LOC8083087	LOC8056558;LOC8083087	2	down
BP	GO:0043414	macromolecule methylation	2/3304	11/13594	0.75	0.788261	0.953696	gene-LOC8070338/gene-LOC8080042	LOC8070338;LOC8080042	2	up
BP	GO:0048509	regulation of meristem development	2/3304	11/13594	0.75	0.788261	0.953696	gene-LOC8075742/gene-LOC8082460	LOC8075742;LOC8082460	2	up
BP	GO:0048510	regulation of timing of transition from vegetative to reproductive phase	2/3304	11/13594	0.75	0.788261	0.953696	gene-LOC8061047/gene-LOC8064886	LOC8061047;LOC8064886	2	up&down
BP	GO:0051094	positive regulation of developmental process	2/3304	11/13594	0.75	0.788261	0.953696	Sorghum_bicolor_newGene_4833/gene-LOC8067096	LOC8067096	2	up&down
BP	GO:0120009	intermembrane lipid transfer	2/3304	11/13594	0.75	0.788261	0.953696	gene-LOC8057521/gene-LOC8063396	LOC8057521;LOC8063396	2	up
BP	GO:0006342	chromatin silencing	5/3304	26/13594	0.79	0.793759	0.95399	gene-LOC110433001/gene-LOC8070338/gene-LOC8070885/gene-LOC8081715/gene-LOC8084913	LOC110433001;LOC8070338;LOC8070885;LOC8081715;LOC8084913	5	up&down
BP	GO:2000112	regulation of cellular macromolecule biosynthetic process	26/3304	121/13594	0.88	0.795769	0.95399	gene-LOC110429672/gene-LOC110433001/gene-LOC110433320/gene-LOC8059363/gene-LOC8059712/gene-LOC8060198/gene-LOC8060504/gene-LOC8062185/gene-LOC8062759/gene-LOC8063588/gene-LOC8064000/gene-LOC8064508/gene-LOC8065568/gene-LOC8068150/gene-LOC8068935/gene-LOC8069501/gene-LOC8070048/gene-LOC8070338/gene-LOC8072149/gene-LOC8073005/gene-LOC8073165/gene-LOC8073859/gene-LOC8074162/gene-LOC8080654/gene-LOC8…	LOC110429672;LOC110433001;LOC110433320;LOC8059363;LOC8059712;LOC8060198;LOC8060504;LOC8062185;LOC8062759;LOC8063588;LOC8064000;LOC8064508;LOC8065568;LOC8068150;LOC8068935;LOC8069501;LOC8070048;LOC8070338;LOC8072149;LOC8073005;LOC8073165;LOC8073859;LOC8074162;LOC8080654;LOC8081929;LOC8085681	26	up&down
BP	GO:0007017	microtubule-based process	9/3304	45/13594	0.82	0.799501	0.95399	gene-LOC110430244/gene-LOC110436544/gene-LOC8054345/gene-LOC8056332/gene-LOC8057521/gene-LOC8064453/gene-LOC8076107/gene-LOC8078730/gene-LOC8082412	LOC110430244;LOC110436544;LOC8054345;LOC8056332;LOC8057521;LOC8064453;LOC8076107;LOC8078730;LOC8082412	9	up&down
BP	GO:0010467	gene expression	9/3304	45/13594	0.82	0.799501	0.95399	Sorghum_bicolor_newGene_1074/Sorghum_bicolor_newGene_305/Sorghum_bicolor_newGene_470/gene-LOC8057874/gene-LOC8059842/gene-LOC8060853/gene-LOC8065791/gene-LOC8076526/gene-LOC8085624	LOC8057874;LOC8059842;LOC8060853;LOC8065791;LOC8076526;LOC8085624	9	up&down
BP	GO:0048831	regulation of shoot system development	6/3304	31/13594	0.8	0.80026	0.95399	Sorghum_bicolor_newGene_4833/gene-LOC8058543/gene-LOC8065568/gene-LOC8073934/gene-LOC8075742/gene-LOC8082355	LOC8058543;LOC8065568;LOC8073934;LOC8075742;LOC8082355	6	up&down
BP	GO:0071840	cellular component organization or biogenesis	31/3304	144/13594	0.89	0.809229	0.95399	Sorghum_bicolor_newGene_1473/Sorghum_bicolor_newGene_305/Sorghum_bicolor_newGene_470/Sorghum_bicolor_newGene_5508/gene-LOC110430244/gene-LOC110433001/gene-LOC110433320/gene-LOC110435340/gene-LOC110436628/gene-LOC8054345/gene-LOC8057215/gene-LOC8057521/gene-LOC8057912/gene-LOC8058733/gene-LOC8060504/gene-LOC8062252/gene-LOC8062759/gene-LOC8064666/gene-LOC8067096/gene-LOC8068150/gene-LOC8070338/gen…	LOC110430244;LOC110433001;LOC110433320;LOC110435340;LOC110436628;LOC8054345;LOC8057215;LOC8057521;LOC8057912;LOC8058733;LOC8060504;LOC8062252;LOC8062759;LOC8064666;LOC8067096;LOC8068150;LOC8070338;LOC8072086;LOC8073162;LOC8073213;LOC8075987;LOC8078532;LOC8079089;LOC8080042;LOC8080654;LOC8081929;LOC8083190	31	up&down
BP	GO:0000076	DNA replication checkpoint	1/3304	6/13594	0.69	0.811958	0.95399	gene-LOC8082301	LOC8082301	1	up
BP	GO:0000082	G1/S transition of mitotic cell cycle	1/3304	6/13594	0.69	0.811958	0.95399	gene-LOC8060923	LOC8060923	1	up
BP	GO:0006102	isocitrate metabolic process	1/3304	6/13594	0.69	0.811958	0.95399	gene-LOC110430300	LOC110430300	1	up
BP	GO:0006107	oxaloacetate metabolic process	1/3304	6/13594	0.69	0.811958	0.95399	gene-LOC8055966	LOC8055966	1	up
BP	GO:0006379	mRNA cleavage	1/3304	6/13594	0.69	0.811958	0.95399	gene-LOC8066366	LOC8066366	1	up
BP	GO:0006621	protein retention in ER lumen	1/3304	6/13594	0.69	0.811958	0.95399	gene-LOC8058044	LOC8058044	1	up
BP	GO:0006734	NADH metabolic process	1/3304	6/13594	0.69	0.811958	0.95399	gene-LOC8055966	LOC8055966	1	up
BP	GO:0006808	regulation of nitrogen utilization	1/3304	6/13594	0.69	0.811958	0.95399	gene-LOC8070048	LOC8070048	1	down
BP	GO:0006882	cellular zinc ion homeostasis	1/3304	6/13594	0.69	0.811958	0.95399	gene-LOC8057771	LOC8057771	1	up
BP	GO:0006997	nucleus organization	1/3304	6/13594	0.69	0.811958	0.95399	gene-LOC8072086	LOC8072086	1	up
BP	GO:0007127	meiosis I	1/3304	6/13594	0.69	0.811958	0.95399	gene-LOC110433001	LOC110433001	1	down
BP	GO:0009894	regulation of catabolic process	1/3304	6/13594	0.69	0.811958	0.95399	gene-LOC8054896	LOC8054896	1	down
BP	GO:0010039	response to iron ion	1/3304	6/13594	0.69	0.811958	0.95399	gene-LOC8077418	LOC8077418	1	down
BP	GO:0010449	root meristem growth	1/3304	6/13594	0.69	0.811958	0.95399	gene-LOC8080316	LOC8080316	1	up
BP	GO:0010647	positive regulation of cell communication	1/3304	6/13594	0.69	0.811958	0.95399	gene-LOC8059363	LOC8059363	1	up
BP	GO:0016024	CDP-diacylglycerol biosynthetic process	1/3304	6/13594	0.69	0.811958	0.95399	gene-LOC110431696	LOC110431696	1	up
BP	GO:0016571	histone methylation	1/3304	6/13594	0.69	0.811958	0.95399	gene-LOC8080042	LOC8080042	1	up
BP	GO:0019509	L-methionine salvage from methylthioadenosine	1/3304	6/13594	0.69	0.811958	0.95399	gene-LOC8085061	LOC8085061	1	down
BP	GO:0030100	regulation of endocytosis	1/3304	6/13594	0.69	0.811958	0.95399	gene-LOC110436086	LOC110436086	1	up
BP	GO:0030259	lipid glycosylation	1/3304	6/13594	0.69	0.811958	0.95399	gene-LOC8061073	LOC8061073	1	up
BP	GO:0031124	mRNA 3'-end processing	1/3304	6/13594	0.69	0.811958	0.95399	gene-LOC8070377	LOC8070377	1	down
BP	GO:0031297	replication fork processing	1/3304	6/13594	0.69	0.811958	0.95399	gene-LOC110432861	LOC110432861	1	up
BP	GO:0031329	regulation of cellular catabolic process	1/3304	6/13594	0.69	0.811958	0.95399	gene-LOC8054896	LOC8054896	1	down
BP	GO:0032886	regulation of microtubule-based process	1/3304	6/13594	0.69	0.811958	0.95399	gene-LOC8059363	LOC8059363	1	up
BP	GO:0034293	sexual sporulation	1/3304	6/13594	0.69	0.811958	0.95399	gene-LOC8057521	LOC8057521	1	up
BP	GO:0042325	regulation of phosphorylation	1/3304	6/13594	0.69	0.811958	0.95399	gene-LOC110436331	LOC110436331	1	up
BP	GO:0043934	sporulation	1/3304	6/13594	0.69	0.811958	0.95399	gene-LOC8057521	LOC8057521	1	up
BP	GO:0044403	symbiosis, encompassing mutualism through parasitism	1/3304	6/13594	0.69	0.811958	0.95399	gene-LOC110433444	LOC110433444	1	down
BP	GO:0044419	interspecies interaction between organisms	1/3304	6/13594	0.69	0.811958	0.95399	gene-LOC110433444	LOC110433444	1	down
BP	GO:0045143	homologous chromosome segregation	1/3304	6/13594	0.69	0.811958	0.95399	gene-LOC110433001	LOC110433001	1	down
BP	GO:0045168	cell-cell signaling involved in cell fate commitment	1/3304	6/13594	0.69	0.811958	0.95399	gene-LOC8079242	LOC8079242	1	up
BP	GO:0045595	regulation of cell differentiation	1/3304	6/13594	0.69	0.811958	0.95399	gene-LOC8067096	LOC8067096	1	up
BP	GO:0048579	negative regulation of long-day photoperiodism, flowering	1/3304	6/13594	0.69	0.811958	0.95399	gene-LOC8057073	LOC8057073	1	down
BP	GO:0048767	root hair elongation	1/3304	6/13594	0.69	0.811958	0.95399	gene-LOC8080849	LOC8080849	1	down
BP	GO:0051260	protein homooligomerization	1/3304	6/13594	0.69	0.811958	0.95399	gene-LOC8072456	LOC8072456	1	up
BP	GO:0051415	interphase microtubule nucleation by interphase microtubule organizing center	1/3304	6/13594	0.69	0.811958	0.95399	gene-LOC8060214	LOC8060214	1	up
BP	GO:0055088	lipid homeostasis	1/3304	6/13594	0.69	0.811958	0.95399	gene-LOC8054861	LOC8054861	1	up
BP	GO:0060236	regulation of mitotic spindle organization	1/3304	6/13594	0.69	0.811958	0.95399	gene-LOC8069058	LOC8069058	1	up
BP	GO:0060862	negative regulation of floral organ abscission	1/3304	6/13594	0.69	0.811958	0.95399	gene-LOC8076412	LOC8076412	1	up
BP	GO:0071417	cellular response to organonitrogen compound	1/3304	6/13594	0.69	0.811958	0.95399	gene-LOC8070048	LOC8070048	1	down
BP	GO:0071763	nuclear membrane organization	1/3304	6/13594	0.69	0.811958	0.95399	gene-LOC8084132	LOC8084132	1	up
BP	GO:0080183	response to photooxidative stress	1/3304	6/13594	0.69	0.811958	0.95399	gene-LOC8060068	LOC8060068	1	down
BP	GO:0098813	nuclear chromosome segregation	1/3304	6/13594	0.69	0.811958	0.95399	gene-LOC110433001	LOC110433001	1	down
BP	GO:0140013	meiotic nuclear division	1/3304	6/13594	0.69	0.811958	0.95399	gene-LOC110433001	LOC110433001	1	down
BP	GO:1903827	regulation of cellular protein localization	1/3304	6/13594	0.69	0.811958	0.95399	gene-LOC8080724	LOC8080724	1	down
BP	GO:1990778	protein localization to cell periphery	1/3304	6/13594	0.69	0.811958	0.95399	gene-LOC8057215	LOC8057215	1	up
BP	GO:0006511	ubiquitin-dependent protein catabolic process	59/3304	266/13594	0.91	0.812061	0.95399	gene-LOC110431252/gene-LOC110431789/gene-LOC110432751/gene-LOC110433078/gene-LOC110433277/gene-LOC110433320/gene-LOC110434648/gene-LOC110434702/gene-LOC8054177/gene-LOC8055372/gene-LOC8055625/gene-LOC8055862/gene-LOC8056392/gene-LOC8056395/gene-LOC8056905/gene-LOC8056909/gene-LOC8057640/gene-LOC8058043/gene-LOC8058142/gene-LOC8058802/gene-LOC8059154/gene-LOC8059363/gene-LOC8060985/gene-LOC8062484…	LOC110431252;LOC110431789;LOC110432751;LOC110433078;LOC110433277;LOC110433320;LOC110434648;LOC110434702;LOC8054177;LOC8055372;LOC8055625;LOC8055862;LOC8056392;LOC8056395;LOC8056905;LOC8056909;LOC8057640;LOC8058043;LOC8058142;LOC8058802;LOC8059154;LOC8059363;LOC8060985;LOC8062484;LOC8063136;LOC8063721;LOC8063954;LOC8065053;LOC8065078;LOC8065577;LOC8066207;LOC8067567;LOC8068887;LOC8069390;LOC806964…	59	up&down
[truncated: 379 more rows]

## Sheet: Sheet2
CC term in GO enrichment of DEGs in HN16 infested with sorghum aphids compared to control HN16 (CKh vs. Th3).
[truncated: 460 more rows]

[truncated: 4 more sheets: Sheet3, Sheet4, Sheet5, Sheet6]
