# Supplementary material for: Combining transcriptome and metabolome analysis to understand the response of sorghum to Melanaphis sacchari
Source: BMC Plant Biol. 2024 Jun 11;24:529. doi: 10.1186/s12870-024-05229-8 (PMC11165916; doi:10.1186/s12870-024-05229-8)
Supplement: Supplementary file 8 — Supplementary Material 8. [file 12870_2024_5229_MOESM8_ESM.xlsx]

## Sheet: Sheet1
Table S8 DAMs of HN16 (CKh vs. Th3) and BTX623 (CKb vs. Tb3) after infestation by sorghum aphids.
Index	Formula	Compounds	Class I	Class II	CAS	Level	CKh_vs_Th3	CKb_vs_Tb3	cpd_ID	kegg_map
pmf0512	C2H3NO3	Oxamic acid	Amino acids and derivatives	Amino acids and derivatives	471-47-6	3	down	down	C01444	ko00230,ko01100
MWStz040	C5H9NO2	Pterolactam	Alkaloids	Pyrrole alkaloids	38072-88-7	1	down	up	--	--
pme0006	C5H9NO2	L-Proline	Amino acids and derivatives	Amino acids and derivatives	147-85-3	1	down	up	C00148	ko00330,ko00332,ko00970,ko01100,ko01110,ko01230,ko02010
mws0147	C5H10O3	β-Hydroxyisovaleric acid	Organic acids	Organic acids	625-08-1	3	down	down	C20827	ko00280,ko01100
MWS0811	C6H11NO2	L-Pipecolic Acid	Organic acids	Organic acids	3105-95-1	1	up	up	C00408	ko00310,ko00960,ko01100,ko01110
mws0001	C4H8N2O3	L-Asparagine	Amino acids and derivatives	Amino acids and derivatives	70-47-3	3	down	up	C00152	ko00250,ko00460,ko00970,ko01100,ko01110,ko01230
mws0219	C4H7NO4	L-Aspartic Acid	Amino acids and derivatives	Amino acids and derivatives	56-84-8	3	up	up	C00049	ko00220,ko00250,ko00260,ko00261,ko00270,ko00300,ko00340,ko00410,ko00460,ko00710,ko00760,ko00770,ko00970,ko01100,ko01110,ko01200,ko01210,ko01230,ko01240,ko02010
MWSmce466	C8H8O2	4-Hydroxyacetophenone	Phenolic acids	Phenolic acids	99-93-4	3	up	up	C10700	ko01100
MWS1848	C8H8O2	Phenyl acetate	Phenolic acids	Phenolic acids	122-79-2	3	up	up	C00548	--
mws0336	C6H6N2O2	Urocanic acid	Organic acids	Organic acids	104-98-3	3	up	up	C00785	ko00340,ko01100
mws0596	C7H7NO3	3-Hydroxyanthranilic acid	Alkaloids	Phenolamine	548-93-6	3	up	down	C00632	ko00380,ko01100,ko01240
Zmzn000078	C3H7O6P	Dihydroxyacetone phosphate	Others	Saccharides and Alcohols	57-04-5	3	down	up	C00111	ko00010,ko00040,ko00051,ko00052,ko00561,ko00562,ko00564,ko00640,ko00710,ko00760,ko01100,ko01110,ko01200,ko01230
mws0154	C7H10O5	Shikimic acid	Organic acids	Organic acids	138-59-0	3	up	up	C00493	ko00400,ko01100,ko01110,ko01230,ko01240
Lmgn002091	C7H10O5	2-Methyl-3-oxoadipic acid	Organic acids	Organic acids	-	3	down	up	C18307	--
pme0008	C6H13N3O3	L-Citrulline	Amino acids and derivatives	Amino acids and derivatives	372-75-8	3	down	up	C00327	ko00220,ko01100,ko01110,ko01230
Hmfn000531	C6H8O6	L-Ascorbic acid (Vitamin C)*	Others	Vitamin	50-81-7	1	up	down	C00072	ko00053,ko00480,ko01100,ko01110,ko01240
pmb0774	C10H12N2O	N-Hydroxytryptamine	Alkaloids	Plumerane	-	2	up	down	C17203	ko00380,ko01100
mws0214	C6H14O6	D-Sorbitol*	Others	Saccharides and Alcohols	50-70-4	3	up	up	C00794	ko00051,ko00052,ko01100,ko02010
Lmbn004790	C11H14O4	Methyl 3-(3-hydroxy-4-methoxyphenyl)propanoate	Phenolic acids	Phenolic acids	129150-61-4	3	down	up	--	--
mws5042	C11H14N2O3	L-Glycyl-L-phenylalanine	Amino acids and derivatives	Amino acids and derivatives	721-66-4	1	up	up	--	--
pmn001320	C12H14O5	1-O-p-Cumaroylglycerol	Phenolic acids	Phenolic acids	106055-11-2	1	up	up	--	--
Lmhp002031	C12H24N2O3	L-Leucyl-L-Leucine	Amino acids and derivatives	Amino acids and derivatives	3303-31-9	2	up	up	--	--
Lmrj002087	C10H18N2O5	L-Isoleucyl-L-Aspartate	Amino acids and derivatives	Amino acids and derivatives	-	3	up	up	--	--
pme3961	C10H13N5O3	2'-Deoxyadenosine*	Nucleotides and derivatives	Nucleotides and derivatives	958-09-8	3	up	up	C00559	ko00230,ko01100,ko02010
Lmjp101204	C15H16O4	Isomeranazin	Lignans and Coumarins	Coumarins	1088-17-1	2	up	down	--	--
pme1184	C10H13N5O4	2'-Deoxyguanosine	Nucleotides and derivatives	Nucleotides and derivatives	961-07-9	3	up	up	C00330	ko00230,ko01100,ko02010
pmp000343	C16H12O4	Isoformononetin	Flavonoids	Isoflavones	486-63-5	2	up	up	C12125	ko00943
Zmyn003693	C16H12O4	6-Hydroxy-2'-methoxyflavone	Flavonoids	Flavones	61546-59-6	3	up	up	C15203	--
mws1060	C10H12N4O5	9-(Arabinosyl)hypoxanthine	Nucleotides and derivatives	Nucleotides and derivatives	7013-16-3	1	down	down	--	--
Lmgp004720	C16H13O4+	7-Methoxyapigenindin	Flavonoids	Anthocyanidins	-	1	up	up	--	--
pmp000344	C15H10O5	3',4',7-Trihydroxyflavone	Flavonoids	Flavones	2150-11-0	2	up	up	--	--
Lmyn006227	C15H10O5	Galangin (3,5,7-Trihydroxyflavone)	Flavonoids	Flavones	548-83-4	1	up	up	C10044	ko00941
mws0063	C15H10O5	Genistein	Flavonoids	Isoflavones	446-72-0	3	up	up	C06563	ko00943,ko01100,ko01110
MWS20151	C15H10O5	Apigenin; 4',5,7-Trihydroxyflavone	Flavonoids	Flavones	520-36-5	1	up	up	C01477	ko00941,ko00943,ko00944,ko01100,ko01110
mws0914	C15H12O5	Pinobanksin	Flavonoids	Flavanonols	548-82-3	1	up	up	C09826	ko00941
pme3475	C15H12O5	Butin; 7,3',4'-Trihydroxyflavanone	Flavonoids	Flavanones	492-14-8	3	up	up	C09614	ko00941
pme0376	C15H12O5	Naringenin (5,7,4'-Trihydroxyflavanone)	Flavonoids	Flavanones	480-41-1	1	up	up	C00509	ko00941,ko00943,ko01100,ko01110
pme2960	C15H12O5	Naringenin chalcone; 2',4,4',6'-Tetrahydroxychalcone	Flavonoids	Chalcones	73692-50-9	1	up	up	C06561	ko00941,ko01100,ko01110
Lmgp004784	C15H14O5	Apiferol	Flavonoids	Flavones	55167-29-8	3	up	up	--	--
pme1201	C15H14O5	Phloretin	Flavonoids	Chalcones	60-82-2	2	up	up	C00774	ko00941,ko01110
mws5035	C15H22N2O3	L-Leucyl-L-phenylalanine	Amino acids and derivatives	Amino acids and derivatives	56217-82-4	3	up	up	--	--
mws0629	C13H16N2O5	L-Aspartyl-L-Phenylalanine	Amino acids and derivatives	Amino acids and derivatives	13433-09-5	3	up	up	--	--
pme1178	C10H13N5O5	Guanosine	Nucleotides and derivatives	Nucleotides and derivatives	118-00-3	1	up	up	C00387	ko00230,ko01100,ko02010
mws0129	C16H12O5	Genkwanin (Apigenin 7-methyl ether)	Flavonoids	Flavones	437-64-9	1	up	up	C10046	--
Hmyp008708	C16H12O5	Izalpinin	Flavonoids	Flavonols	480-14-8	1	up	up	--	--
mws0051	C16H12O5	Acacetin	Flavonoids	Flavones	480-44-4	1	up	up	C01470	ko00944
Hmlp005105	C16H12O5	3,7-dihydroxy-4'-methoxyflavone	Flavonoids	Flavones	-	1	up	up	--	--
mws4160	C16H12O5	Wogonin (5,7-Dihydroxy-8-Methoxyflavone)	Flavonoids	Flavones	632-85-9	2	up	up	C10197	--
Hmbp002730	C15H10O6	Isoscutellarein*	Flavonoids	Flavones	41440-05-5	3	up	up	C10097	--
Lmmp004504	C15H10O6	2'-Hydroxygenistein	Flavonoids	Isoflavones	1156-78-1	1	up	up	C12134	ko00943
MWSmce588	C16H14O5	Licochalcone B	Flavonoids	Chalcones	58749-23-8	1	up	up	--	--
MWSHY0089	C16H14O5	5,4'-Dihydroxy-7-methoxyflavanone (Sakuranetin)	Flavonoids	Flavanones	2957-21-3	3	up	up	C09833	ko00941,ko01110
Cmsp008121	C16H14O5	7-O-Methylnaringenin	Flavonoids	Flavanones	-	3	up	up	--	--
Jmgn005927	C15H12O6	2-hydroxynaringenin	Flavonoids	Flavanones	-	2	up	up	--	--
Lmdn006025	C15H12O6	2-Hydroxy-2,3-dihydrogenistein	Flavonoids	Isoflavones	-	2	up	up	C12631	ko00943,ko01100,ko01110
MWSHY0145	C15H12O6	Eriodictyol (5,7,3',4'-Tetrahydroxyflavanone)	Flavonoids	Flavanones	552-58-9	2	up	up	C05631	ko00941,ko01100,ko01110
Lmgp004167	C15H14O6	3',4,4',5,7-Pentahydroxyflavan (Luteoforol)	Flavonoids	Flavanols	13392-26-2	3	up	up	C05907	ko00941
MWSslk046	C17H14O5	Apigenin-7,4'-dimethyl ether	Flavonoids	Flavones	5128-44-9	1	up	up	C10019	--
Zmhp003514	C16H12O6	6,7,8-Tetrahydroxy-5-methoxyflavone	Flavonoids	Flavones	-	3	up	up	--	--
pmp000001	C16H12O6	Hispidulin (5,7,4'-Trihydroxy-6-methoxyflavone)	Flavonoids	Flavones	1447-88-7	1	up	up	C10058	--
mws1316	C16H12O6	Hydroxygenkwanin	Flavonoids	Flavones	20243-59-8	1	up	up	--	--
Lmjp004941	C16H12O6	Rhamnocitrin (7-Methylkaempferol)	Flavonoids	Flavonols	569-92-6	1	up	up	C17059	--
pmp000548	C16H12O6	Pratensein	Flavonoids	Isoflavones	2284-31-3	3	up	up	C10520	ko00943
Hmcn002875	C15H10O7	6-Hydroxyluteolin	Flavonoids	Flavones	18003-33-3	3	up	up	C10072	--
Cmsp007228	C16H14O6	7-O-Methyleriodictyol	Flavonoids	Flavanols	51857-11-5	2	up	up	--	--
Hmlp006426	C17H18O5	4,4'-dihydroxy-2,6-dimethoxydihydrochalcone	Flavonoids	Chalcones	151752-08-8	2	up	up	--	--
Hmqn003268	C15H12O7	5,7,3',4',5'-Pentahydroxydihydroflavone	Flavonoids	Flavanones	-	2	up	up	--	--
Zmdp001857	C14H18N2O6	γ-Glutamyltyrosine	Amino acids and derivatives	Amino acids and derivatives	7432-23-7	3	up	up	--	--
Zmyn004449	C18H30O4	9-Hydroxy-12-oxo-10(E),15(Z)-octadecadienoic acid	Lipids	Free fatty acids	-	3	up	up	C21923	ko00592,ko01110
Lmbn004685	C18H32O4	5S,8R-DiHODE; (5S,8R,9Z,12Z)-5,8-Dihydroxyoctadeca-9,12-dienoate*	Lipids	Free fatty acids	-	3	up	up	C20186	ko00591
pmn001689	C18H32O4	9-Hydroxy-12-oxo-15(Z)-octadecenoic acid*	Lipids	Free fatty acids	-	3	up	up	C21924	ko00592,ko01110
pmb2804	C18H32O4	13S-Hydroperoxy-9Z,11E-octadecadienoic acid*	Lipids	Free fatty acids	33964-75-9	3	up	up	C04717	ko00591,ko01100
Lmsp008392	C17H14O6	4',5-Dihydroxy-3',5'-dimethoxyflavone*	Flavonoids	Flavones	-	1	up	up	--	--
mws0038	C17H14O6	Kumatakenin	Flavonoids	Flavonols	3301-49-3	1	up	up	--	--
pmp000161	C17H14O6	5,2'-Dihydroxy-7,8-dimethoxyflavone*	Flavonoids	Flavones	41060-16-6	1	up	up	--	--
MWSmce415	C17H14O6	Cirsimaritin (4',5-dihydroxy-6,7-dimethoxyflavone)	Flavonoids	Flavones	6601-62-3	2	up	up	C17785	--
Lmsp009013	C17H16O6	4',6-Dihydroxy-5,7-dimethoxyflavanone	Flavonoids	Flavanones	6951-57-1	1	up	up	C14969	--
pmf0392	C17H16O6	Persicogenin (5,3'-dihydroxy-7,4'-dimethoxyflavanone)	Flavonoids	Flavanones	28590-40-1	3	up	up	--	--
Cmsp006026	C16H14O7	Dihydrorhamnetin	Flavonoids	Flavanones	-	3	up	up	--	--
Xmzp003621	C19H23N3O2	Ergometrinine	Alkaloids	Plumerane	479-00-5	3	up	down	--	--
pmp000004	C17H14O7	4',5,7-Trihydroxy-3',6-dimethoxyflavone (Jaceosidin)	Flavonoids	Flavones	18085-97-7	1	up	up	--	--
Hmhp005160	C17H14O7	Rehderianin I	Flavonoids	Flavonols	90965-30-3	1	up	up	--	--
pmn001694	C18H34O5	9,10,13-Trihydroxy-11-Octadecenoic Acid	Lipids	Free fatty acids	29907-57-1	1	up	up	C14835	ko00591
mws0675	C11H15N2O8P	β-Nicotinamide mononucleotide	Nucleotides and derivatives	Nucleotides and derivatives	1094-61-7	2	up	up	C00455	ko00760,ko01100
pmb0382	C19H14O6	O-Feruloyl 4-hydroxycoumarin	Lignans and Coumarins	Coumarins	-	2	up	down	--	--
pmb0532	C10H13N4O8P	Inosine 5'-monophosphate	Nucleotides and derivatives	Nucleotides and derivatives	131-99-7	3	down	down	C00130	ko00230,ko01100,ko01110,ko01240
Lmhp011388	C21H36O4	2-α-Linolenoyl-glycerol	Lipids	Glycerol ester	55268-58-1	1	up	up	--	--
Lmgp008453	C20H18O6	Albanin A	Flavonoids	Flavones	73343-42-7	1	up	up	--	--
HJAP060	C19H18O7	Gardenin B	Flavonoids	Flavones	2798-20-1	1	up	down	--	--
Lmjp007279	C19H18O7	Penduletin 4'-Methyl Ether (5-Hydroxy-3,6,7,4'-Tetramethoxyflavone)	Flavonoids	Flavones	14787-34-9	2	up	down	--	--
pmb0752	C17H20O9	3-O-Feruloylquinic acid*	Phenolic acids	Phenolic acids	1899-29-2	1	up	down	C02572	--
pmb3317	C16H20O10	Quinacyl syringic acid	Phenolic acids	Phenolic acids	-	3	down	down	--	--
pmb0064	C15H19NO10	DIMBOA glucoside	Alkaloids	Alkaloids	18607-79-9	3	up	up	C04831	ko00402
Zmhp004269	C19H18O8	Skullcapflavone II	Flavonoids	Flavones	55084-08-7	2	up	down	C10183	--
Hmbn005951	C21H20O7	1,3-O-Di-p-Coumaroylglycerol	Phenolic acids	Phenolic acids	-	1	down	up	--	--
pmb3062	C17H22O10	1-O-Eudesmoylquinic acid	Phenolic acids	Phenolic acids	-	1	up	down	--	--
pmp001161	C20H20O8	5-Hydroxyauranetin	Flavonoids	Flavonols	50439-46-8	2	up	down	--	--
Zmbn006408	C21H20O8	1-O-p-Hydroxycinnamoyl-3-O-caffeoylglycerol	Phenolic acids	Phenolic acids	-	2	up	up	--	--
Hmbn005456	C21H20O8	1-O-Caffeoyl-3-O-p-coumaroylglycerol	Lipids	Glycerol ester	-	2	up	up	--	--
pmn001319	C22H22O8	1-O-Feruloyl-3-O-p-Coumaroylglycerol	Phenolic acids	Phenolic acids	-	1	down	up	--	--
Lmbp003668	C20H18O10	Kaempferol-3-O-arabinoside	Flavonoids	Flavonols	-	3	up	up	--	--
HJN090	C21H22O10	Butin-7-O-glucoside	Flavonoids	Flavanones	-	1	up	up	--	--
Cmzn005251	C21H22O10	6-O-Caffeoylarbutin	Phenolic acids	Phenolic acids	136172-60-6	3	up	up	--	--
mws1179	C21H22O10	Naringenin-7-O-glucoside (Prunin)*	Flavonoids	Flavanones	529-55-5	2	up	up	C09099	ko00941
mad2116	C22H18O10	Bis(p-Coumaroyl)tartaric acid	Phenolic acids	Phenolic acids	-	2	up	down	--	--
pmp000573	C22H22O10	Acacetin-7-O-galactoside	Flavonoids	Flavones	-	1	up	up	--	--
pmp000575	C22H22O10	Acacetin-7-O-glucoside (Tilianin)*	Flavonoids	Flavones	4291-60-5	2	up	up	--	--
Lmyp006086	C22H22O10	Prunetin-5-O-glucoside	Flavonoids	Isoflavones	-	1	up	up	--	--
Lmyn006922	C22H24O10	Sakuranin	Flavonoids	Flavanones	529-39-5	2	up	up	C17391	--
mws1361	C21H22O11	Taxifolin-3-O-rhamnoside (Astilbin)	Flavonoids	Flavanonols	29838-67-3	3	up	up	C17449	--
Lmhp009034	C21H42NO7P	LysoPE 16:1*	Lipids	LPE	-	1	up	up	--	--
HJN041	C21H24O11	Epicatechin glucoside	Flavonoids	Flavanols	-	3	up	up	--	--
pmb0464	C16H27NO14	L-Aspartic acid-O-diglucoside	Amino acids and derivatives	Amino acids and derivatives	-	3	down	up	--	--
MWSHY0035	C21H18O12	Scutellarein-7-O-glucuronide (Scutellarin)	Flavonoids	Flavones	27740-01-8	3	up	up	--	--
Lmcp003402	C22H22O12	Tamarixetin-3-O-glucoside (Tamarixin)*	Flavonoids	Flavonols	27542-39-8	3	up	up	--	--
Hmzp003994	C22H22O12	Pedaliin	Flavonoids	Flavones	22860-72-6	3	up	up	--	--
pmb0883	C23H48NO7P	LysoPE 18:0	Lipids	LPE	69747-55-3	3	up	up	--	--
HJN104	C21H22O13	Dihydromyricetin-3-O-glucoside	Flavonoids	Flavanonols	-	3	down	up	--	--
Lmhp008833	C24H48NO7P	LysoPC 16:1(2n isomer)*	Lipids	LPC	-	1	up	up	--	--
HJAP135	C24H24O12	Pinocembrin-7-O-(6''-O-malonyl)glucoside	Flavonoids	Flavanones	-	2	up	down	--	--
Hmln002199	C23H22O13	Quercetin-3-O-(6''-O-acetyl)galactoside	Flavonoids	Flavonols	-	3	up	down	--	--
pmb0803	C24H29NO11	Pyridoxine-5'-O-(6''-feruloyl)glucoside	Others	Vitamin	-	3	up	down	--	--
Zmjp004852	C23H24O13	5,6,3',4'-Tetrahydroxy-3,7-dimethoxyflavone-6-O-glucoside	Flavonoids	Flavones	-	1	up	down	--	--
Lmhp009526	C27H46O9	2-α-Linolenoyl-glycerol-1-O-glucoside*	Lipids	Glycerol ester	-	1	up	up	--	--
HJN083	C26H34O11	Lariciresinol-4'-O-glucoside*	Lignans and Coumarins	Lignans	143663-00-7	2	up	down	--	--
pmp000587	C24H22O14	Luteolin-7-O-(6''-malonyl)glucoside	Flavonoids	Flavones	-	1	up	down	C10103	--
pmb2228	C27H56NO7P	LysoPC 19:0	Lipids	LPC	108273-88-7	3	up	up	--	--
Zmhp006502	C25H24O14	Kaempferide-3-O-(6''-malonyl)glucoside	Flavonoids	Flavonols	-	1	up	down	--	--
pmp000589	C24H22O15	Quercetin-7-O-(6''-malonyl)glucoside	Flavonoids	Flavonols	-	3	up	down	--	--
pmd0143	C28H58NO7P	LysoPC 20:0	Lipids	LPC	108341-80-6	3	up	up	--	--
Zmjp003179	C26H28O15	Orientin-2''-O-xyloside*	Flavonoids	Flavonoid carbonoside	-	3	up	down	--	--
Hmgp003641	C28H32O14	Chrysoeriol-6-C-rhamnoside-7-O-rhamnoside	Flavonoids	Flavonoid carbonoside	-	2	up	down	--	--
Hmjn004446	C30H26O13	Luteolin-7-O-(6''-caffeoyl)rhamnoside	Flavonoids	Flavones	-	3	up	down	--	--
pme1793	C27H31O15+	Pelargonidin-3,5-O-diglucoside	Flavonoids	Anthocyanidins	17334-58-6	3	up	up	C08725	ko00942
mws1519	C27H32O15	Eriodictyol-7-O-Rutinoside (Eriocitrin)	Flavonoids	Flavanones	13463-28-0	3	up	down	C09732	--
Lmmp000897	C30H26O14	Gallocatechin-(4α→8)-gallocatechin	Flavonoids	Flavanols	-	3	up	up	--	--
Zmcn003728	C27H30O16	Kaempferol-3,7-O-diglucoside	Flavonoids	Flavonols	25615-14-9	2	up	up	--	--
Lmjp002461	C27H30O16	Quercetin-3-O-neohesperidoside*	Flavonoids	Flavonols	117611-67-3	3	up	down	--	--
Zmjp003031	C27H30O16	Orientin-2''-O-galactoside*	Flavonoids	Flavonoid carbonoside	-	3	up	up	--	--
HJAP020	C27H32O16	Eriodictyol-5,3'-Di-O-glucoside	Flavonoids	Flavanones	-	3	up	down	--	--
Zmxp002867	C28H32O16	Chrysoeriol-5,7-di-O-glucoside*	Flavonoids	Flavones	-	3	up	up	--	--
Lmhp003217	C28H32O16	2'-Hydoxy,5-methoxyGenistein-O-rhamnosyl-glucoside	Flavonoids	Isoflavones	-	3	up	down	--	--
HJAP026	C28H32O16	Chrysoeriol-6-C-glucoside-4'-O-glucoside	Flavonoids	Flavonoid carbonoside	-	2	up	up	--	--
MWSslk141	C29H36O15	Hesperidin methylchalcone	Flavonoids	Chalcones	24292-52-2	1	up	down	--	--
Lmdn003665	C29H36O15	Farrerol-5,7-di-O-glucoside	Flavonoids	Flavanones	-	2	up	up	--	--
MWSslk232	C28H32O16	Complanatuside	Flavonoids	Flavonoid carbonoside	116183-66-5	2	up	up	--	--
Hmlp003068	C27H30O17	Meratin	Flavonoids	Flavones	27215-04-9	3	up	down	--	--
pmp001310	C27H30O17	6-Hydroxykaempferol-3,6-O-Diglucoside	Flavonoids	Flavonols	-	3	up	down	--	--
Hmcp001578	C28H32O17	Isorhamnetin-3,7-O-diglucoside	Flavonoids	Flavonols	6758-51-6	3	up	up	--	--
Hmln002996	C29H36O16	β-Hydroxyacteoside	Phenolic acids	Phenolic acids	95587-86-3	3	up	down	C17528	--
Lmsp004749	C29H34O17	Syringetin-3-O-rutinoside	Flavonoids	Flavonols	-	2	up	down	--	--
mws1593	C24H42O21	D-Maltotetraose*	Others	Saccharides and Alcohols	34612-38-9	3	up	up	C02052	--
pmp001271	C33H58O14	1-Linoleoyl-sn-glycerol-diglucoside	Lipids	Free fatty acids	-	1	up	up	--	--
Hmcp001629	C30H32O19	Kaempferol-3-O-(6''-Malonyl)glucoside-7-O-Glucoside	Flavonoids	Flavonols	-	3	up	up	--	--
Xmyp004945	C33H40O20	Kaempferol-3-O-(6''-Rhamnosyl-2''-Glucosyl)Glucoside (Camelliaside A)	Flavonoids	Flavonols	135095-52-2	3	up	down	--	--
pmb0613	C33H40O20	Apigenin-6,8-di-C-glucoside-4'-O-glucoside	Flavonoids	Flavonoid carbonoside	-	3	up	up	--	--
pmb0626	C33H40O20	Apigenin-6-C-glucoside-7-O-Sophoroside	Flavonoids	Flavonoid carbonoside	-	3	up	up	--	--
pmb0678	C37H38O18	Vitexin-7-O-(6''-feruloyl)glucoside*	Flavonoids	Flavonoid carbonoside	-	3	up	up	--	--
pmb0676	C38H40O19	Chrysoeriol-8-C-glucoside-7-O-(6''-feruloyl)glucoside	Flavonoids	Flavonoid carbonoside	-	3	up	up	--	--
pmb0677	C39H42O20	Chrysoeriol-6-C-glucoside-4'-O-(6''-sinapoyl)glucoside	Flavonoids	Flavonoid carbonoside	-	3	up	up	--	--
