# Supplementary material for: Combining transcriptome and metabolome analysis to understand the response of sorghum to Melanaphis sacchari
Source: BMC Plant Biol. 2024 Jun 11;24:529. doi: 10.1186/s12870-024-05229-8 (PMC11165916; doi:10.1186/s12870-024-05229-8)
Supplement: Supplementary file 9 — Supplementary Material 9. [file 12870_2024_5229_MOESM9_ESM.xlsx]

## Sheet: Sheet1
Table S9 Heat map of clustering of 160 DAMs
